# Supplementary material for: Comprehensive Analysis of MicroRNA–Messenger RNA from White Yak Testis Reveals the Differentially Expressed Molecules Involved in Development and Reproduction
Source: Int J Mol Sci. 2018 Oct 9;19(10):3083. doi: 10.3390/ijms19103083 (PMC6213350; doi:10.3390/ijms19103083)
Supplement: Supplementary file 1 [file ijms-19-03083-s001.zip]

Archive with 4 entries (4 files):
- Supplemental files Table S4.xlsx
- Supplemental files Table S2.xlsx
- Table S3.docx
- Supplemental files 1.docx
