# Supplementary material for: Comprehensive Analysis of MicroRNA–Messenger RNA from White Yak Testis Reveals the Differentially Expressed Molecules Involved in Development and Reproduction
Source: Int J Mol Sci. 2018 Oct 9;19(10):3083. doi: 10.3390/ijms19103083 (PMC6213350; doi:10.3390/ijms19103083)
Supplement: Supplementary file 1 [file ijms-19-03083-s001.zip › Supplemental files Table S4.xlsx]

## Sheet: all_target.aln.annot
		Table S4 Identified microRNAs and potential target genes by small RNA sequencing
GeneID	Symbol	Description	miRNA
NM_001290136	OAZ2	Bos mutus ornithine decarboxylase antizyme 2 (OAZ2), mRNA	bta-miR-2328-5p;bta-miR-2454-3p;mir-2454-y;mir-5129-x
NM_001293770	AZIN2	Bos mutus antizyme inhibitor 2 (AZIN2), mRNA	bta-miR-2324;bta-miR-2347;bta-miR-2431-3p;bta-miR-2467-3p
XM_005886626	CCDC182	PREDICTED: Bos mutus coiled-coil domain containing 182 (CCDC182), mRNA	mir-3960-y;mir-6535-x;mir-6803-x;mir-762-y;novel-m0108-3p;novel-m0293-5p;novel-m0328-5p
XM_005886627	MSI2	PREDICTED: Bos mutus musashi RNA-binding protein 2 (MSI2), mRNA	bta-miR-1777a;bta-miR-1777b;bta-miR-2305;bta-miR-2454-5p;mir-2305-x;mir-2454-x;mir-6803-x;mir-7045-x;mir-7865-x
XM_005886628	WRNIP1	PREDICTED: Bos mutus Werner helicase interacting protein 1 (WRNIP1), mRNA	mir-7118-x;novel-m0241-3p
XM_005886629	SERPINB1	PREDICTED: Bos mutus serpin peptidase inhibitor, clade B (ovalbumin), member 1 (SERPINB1), mRNA	bta-miR-2439-3p
XM_005886630	LOC102266689	PREDICTED: Bos mutus serpin B9 (LOC102266689), mRNA	bta-miR-2486-5p;bta-miR-7865;mir-328-y;mir-4446-y;mir-4651-x;mir-7846-y;novel-m0099-5p;novel-m0102-3p
XM_005886632	LOC102267172	PREDICTED: Bos mutus serpin B6 (LOC102267172), transcript variant X1, mRNA	mir-6239-y;novel-m0108-3p
XM_005886635	LOC102267172	PREDICTED: Bos mutus serpin B6 (LOC102267172), transcript variant X2, mRNA	mir-6239-y;novel-m0108-3p
XM_005886640	NUP98	PREDICTED: Bos mutus nucleoporin 98kDa (NUP98), transcript variant X1, mRNA	bta-miR-2360;bta-miR-2449;bta-miR-2466-3p;bta-miR-504;bta-miR-574;mir-504-x
XM_005886641	NUP98	PREDICTED: Bos mutus nucleoporin 98kDa (NUP98), transcript variant X2, mRNA	bta-miR-2360;bta-miR-2449;bta-miR-2466-3p;bta-miR-504;bta-miR-574;mir-504-x
XM_005886642	PGAP2	PREDICTED: Bos mutus post-GPI attachment to proteins 2 (PGAP2), transcript variant X2, mRNA	bta-miR-2466-3p;mir-1249-x;mir-149-y;mir-6528-x;mir-6760-x;mir-6923-y
XM_005886643	PGAP2	PREDICTED: Bos mutus post-GPI attachment to proteins 2 (PGAP2), transcript variant X3, mRNA	bta-miR-2466-3p;mir-1249-x;mir-149-y;mir-6528-x;mir-6760-x;mir-6923-y
XM_005886644	PGAP2	PREDICTED: Bos mutus post-GPI attachment to proteins 2 (PGAP2), transcript variant X4, mRNA	bta-miR-2466-3p;mir-1249-x;mir-149-y;mir-6528-x;mir-6760-x;mir-6923-y
XM_005886645	RHOG	PREDICTED: Bos mutus ras homolog family member G (RHOG), mRNA	bta-miR-1584-5p;bta-miR-2360;bta-miR-2385-5p;bta-miR-2412;bta-miR-2454-5p;bta-miR-6535;mir-2454-x;mir-328-x;mir-4510-x;mir-5129-x;mir-6654-y;novel-m0096-5p
XM_005886646	STIM1	PREDICTED: Bos mutus stromal interaction molecule 1 (STIM1), transcript variant X1, mRNA	bta-miR-1260b;bta-miR-2300a-5p;bta-miR-2486-5p;bta-miR-7865;mir-1260-x;mir-1408-y;mir-322-x;mir-3897-y;mir-4695-y;mir-6803-x;mir-711-y;mir-762-y;novel-m0229-5p
XM_005886647	STIM1	PREDICTED: Bos mutus stromal interaction molecule 1 (STIM1), transcript variant X2, mRNA	bta-miR-1260b;bta-miR-2300a-5p;bta-miR-2486-5p;bta-miR-7865;mir-1260-x;mir-1408-y;mir-322-x;mir-3897-y;mir-4695-y;mir-6803-x;mir-711-y;mir-762-y;novel-m0229-5p
XM_005886648	STIM1	PREDICTED: Bos mutus stromal interaction molecule 1 (STIM1), transcript variant X3, mRNA	bta-miR-1260b;bta-miR-2486-5p;bta-miR-7865;mir-1260-x;mir-1408-y;mir-3102-x;mir-322-x;mir-3897-y;mir-4695-y;mir-6089-y;mir-6803-x;mir-762-y;novel-m0229-5p
XM_005886649	RRM1	PREDICTED: Bos mutus ribonucleotide reductase M1 (RRM1), mRNA	mir-342-x
XM_005886654	CHRNA10	PREDICTED: Bos mutus cholinergic receptor, nicotinic, alpha 10 (neuronal) (CHRNA10), mRNA	bta-miR-2439-5p;bta-miR-320b
XM_005886657	GADD45G	PREDICTED: Bos mutus growth arrest and DNA-damage-inducible, gamma (GADD45G), mRNA	mir-2981-y;mir-6588-y;mir-6596-x;mir-7911-x;mir-7977-x;novel-m0012-3p
XM_005886666	SFRP4	PREDICTED: Bos mutus secreted frizzled-related protein 4 (SFRP4), mRNA	bta-miR-2438;novel-m0265-3p
XM_005886671	NRCAM	PREDICTED: Bos mutus neuronal cell adhesion molecule (NRCAM), transcript variant X1, mRNA	bta-miR-15a;bta-miR-497;mir-15-x;mir-16-x
XM_005886672	NRCAM	PREDICTED: Bos mutus neuronal cell adhesion molecule (NRCAM), transcript variant X3, mRNA	bta-miR-15a;mir-15-x
XM_005886673	NRCAM	PREDICTED: Bos mutus neuronal cell adhesion molecule (NRCAM), transcript variant X4, mRNA	bta-miR-15a;mir-15-x
XM_005886674	NRCAM	PREDICTED: Bos mutus neuronal cell adhesion molecule (NRCAM), transcript variant X5, mRNA	bta-miR-15a;mir-15-x
XM_005886675	NRCAM	PREDICTED: Bos mutus neuronal cell adhesion molecule (NRCAM), transcript variant X6, mRNA	bta-miR-15a;bta-miR-497;mir-15-x;mir-16-x
XM_005886680	XKR6	PREDICTED: Bos mutus XK, Kell blood group complex subunit-related family, member 6 (XKR6), mRNA	bta-miR-2360;bta-miR-2449;bta-miR-2454-5p;mir-2454-x;mir-6797-x;novel-m0229-5p
XM_005886682	LOC102283236	PREDICTED: Bos mutus L-threonine 3-dehydrogenase, mitochondrial (LOC102283236), mRNA	mir-7222-y
XM_005886683	FAM167A	PREDICTED: Bos mutus family with sequence similarity 167, member A (FAM167A), mRNA	bta-miR-2453;bta-miR-2881;bta-miR-669;mir-326-y
XM_005886684	BLK	PREDICTED: Bos mutus BLK proto-oncogene, Src family tyrosine kinase (BLK), mRNA	bta-miR-106b;bta-miR-17-5p;bta-miR-20b;bta-miR-2374;mir-106-x;mir-4948-x;mir-6654-y;mir-8447-y;novel-m0047-3p
XM_005886685	GATA4	PREDICTED: Bos mutus GATA binding protein 4 (GATA4), mRNA	bta-miR-149-3p;bta-miR-1777b;bta-miR-2305;bta-miR-2443;bta-miR-2881;bta-miR-2900;bta-miR-744;mir-1770-y;mir-2305-x;mir-2443-x;mir-354-x;mir-4488-x;mir-4492-y;mir-6803-x;mir-744-x;mir-874-x;novel-m0216-3p;novel-m0241-3p;novel-m0318-3p
XM_005886686	NEIL2	PREDICTED: Bos mutus nei-like DNA glycosylase 2 (NEIL2), transcript variant X1, mRNA	bta-miR-760-5p;novel-m0223-3p
XM_005886687	FDFT1	PREDICTED: Bos mutus farnesyl-diphosphate farnesyltransferase 1 (FDFT1), mRNA	bta-miR-2466-3p;mir-1408-y;mir-1612-y;mir-3776-x;mir-6133-y;mir-7355-x
XM_005886688	CTSB	PREDICTED: Bos mutus cathepsin B (CTSB), transcript variant X1, mRNA	bta-miR-2284s;bta-miR-2305;bta-miR-2460;mir-1770-y;mir-328-x;mir-6803-x;mir-9232-x;novel-m0012-3p
XM_005886689	CTSB	PREDICTED: Bos mutus cathepsin B (CTSB), transcript variant X3, mRNA	bta-miR-2284s;bta-miR-2305;bta-miR-2460;mir-1770-y;mir-328-x;mir-6803-x;mir-9232-x;novel-m0012-3p
XM_005886691	CACHD1	PREDICTED: Bos mutus cache domain containing 1 (CACHD1), transcript variant X1, mRNA	novel-m0150-5p
XM_005886694	PAK7	PREDICTED: Bos mutus p21 protein (Cdc42/Rac)-activated kinase 7 (PAK7), mRNA	mir-2127-y;mir-26-y
XM_005886695	LAMP5	PREDICTED: Bos mutus lysosomal-associated membrane protein family, member 5 (LAMP5), transcript variant X1, mRNA	bta-miR-193a-5p;bta-miR-2305;mir-185-y;mir-6089-y;mir-6760-x;mir-6931-x
XM_005886696	LAMP5	PREDICTED: Bos mutus lysosomal-associated membrane protein family, member 5 (LAMP5), transcript variant X2, mRNA	bta-miR-193a-5p;bta-miR-2305;mir-185-y;mir-6089-y;mir-6760-x;mir-6931-x
XM_005886703	CTIF	PREDICTED: Bos mutus CBP80/20-dependent translation initiation factor (CTIF), transcript variant X1, mRNA	bta-miR-149-5p;bta-miR-1584-3p;bta-miR-2373-5p;bta-miR-2436-3p;bta-miR-760-3p;mir-149-x;mir-1587-x;mir-1981-x;mir-214-x;mir-296-x;mir-2981-y;mir-5440-y;mir-6089-y;mir-6588-y;mir-6596-x;mir-6923-y;mir-760-y;mir-7648-y;mir-8104-x;mir-874-x
XM_005886704	CTIF	PREDICTED: Bos mutus CBP80/20-dependent translation initiation factor (CTIF), transcript variant X2, mRNA	bta-miR-149-5p;bta-miR-1584-3p;bta-miR-2373-5p;bta-miR-2436-3p;bta-miR-760-3p;mir-149-x;mir-1587-x;mir-1981-x;mir-214-x;mir-296-x;mir-2981-y;mir-5440-y;mir-6089-y;mir-6588-y;mir-6596-x;mir-6923-y;mir-760-y;mir-7648-y;mir-8104-x;mir-874-x
XM_005886705	DYM	PREDICTED: Bos mutus dymeclin (DYM), mRNA	bta-miR-1777a;bta-miR-1777b;bta-miR-2383;mir-2305-x;mir-4488-x;mir-6089-y;mir-8385-y;novel-m0104-5p;novel-m0293-5p
XM_005886710	LIPG	PREDICTED: Bos mutus lipase, endothelial (LIPG), mRNA	bta-miR-2348;bta-miR-2436-5p;bta-miR-541;bta-miR-6517;mir-1768-y;mir-3120-y;mir-7653-x;mir-885-y;novel-m0050-3p;novel-m0366-5p
XM_005886712	MYO5B	PREDICTED: Bos mutus myosin VB (MYO5B), mRNA	novel-m0366-5p
XM_005886714	FAM110C	PREDICTED: Bos mutus family with sequence similarity 110, member C (FAM110C), partial mRNA	bta-miR-615;mir-3187-y;mir-615-x
XM_005886715	LOC102271568	PREDICTED: Bos mutus prolactin-inducible protein homolog (LOC102271568), transcript variant X1, mRNA	bta-miR-2893
XM_005886716	GSTK1	PREDICTED: Bos mutus glutathione S-transferase kappa 1 (GSTK1), transcript variant X2, mRNA	mir-1181-x;mir-1908-y;mir-6869-y
XM_005886717	GSTK1	PREDICTED: Bos mutus glutathione S-transferase kappa 1 (GSTK1), transcript variant X3, mRNA	mir-1181-x;mir-1908-y;mir-6869-y
XM_005886720	CASP2	PREDICTED: Bos mutus caspase 2, apoptosis-related cysteine peptidase (CASP2), transcript variant X1, mRNA	mir-328-x
XM_005886723	FAM131B	PREDICTED: Bos mutus family with sequence similarity 131, member B (FAM131B), mRNA	bta-miR-1777a;bta-miR-1777b;bta-miR-2466-3p;bta-miR-2890;bta-miR-2899;bta-miR-2900;bta-miR-6529b;mir-1584-x;mir-2981-y;mir-3187-y;mir-4488-x;mir-4505-x;mir-4651-x;mir-4728-x;mir-6089-y;mir-6596-x;mir-7111-x;mir-762-y;mir-7648-y;mir-8112-y;novel-m0131-3p
XM_005886724	EPHA1	PREDICTED: Bos mutus EPH receptor A1 (EPHA1), mRNA	bta-miR-2286;bta-miR-2403;mir-1187-y;mir-15-x
XM_005886726	TCAF2	PREDICTED: Bos mutus TRPM8 channel-associated factor 2 (TCAF2), mRNA	bta-miR-7865;mir-885-y;mir-8858-y;novel-m0140-3p;novel-m0141-3p
XM_005886728	CLCN1	PREDICTED: Bos mutus chloride channel, voltage-sensitive 1 (CLCN1), mRNA	mir-7222-y
XM_005886729	ZYX	PREDICTED: Bos mutus zyxin (ZYX), mRNA	bta-miR-2308;bta-miR-2466-3p;bta-miR-2472;bta-miR-3154;bta-miR-7865;mir-3154-y;mir-361-y;mir-6588-y;mir-7018-x;mir-7111-x;mir-762-y;mir-7648-y
XM_005886740	LOC102279312	PREDICTED: Bos mutus olfactory receptor 2A5 (LOC102279312), mRNA	bta-miR-2453
XM_005886745	HEYL	PREDICTED: Bos mutus hes-related family bHLH transcription factor with YRPW motif-like (HEYL), mRNA	bta-miR-149-3p;bta-miR-7865;mir-1669-y;mir-2447-x;mir-4505-x;mir-4651-x;mir-6133-y;mir-6588-y;mir-6775-x;mir-8104-x
XM_005886746	HPCAL4	PREDICTED: Bos mutus hippocalcin like 4 (HPCAL4), transcript variant X1, mRNA	bta-miR-2330-5p;bta-miR-2374;bta-miR-2412;bta-miR-2430;bta-miR-2466-3p;mir-1273-x;mir-1762-x;mir-2330-x;mir-4651-x;mir-6588-y;mir-665-x;mir-6654-y;mir-6803-x;mir-7648-y
XM_005886753	NT5C1A	PREDICTED: Bos mutus 5'-nucleotidase, cytosolic IA (NT5C1A), mRNA	bta-miR-2467-3p;bta-miR-34a;bta-miR-449a;bta-miR-449b;mir-6975-x
XM_005886754	ZNF205	PREDICTED: Bos mutus zinc finger protein 205 (ZNF205), transcript variant X1, mRNA	bta-miR-2431-3p;bta-miR-2890;mir-8112-y;novel-m0076-5p
XM_005886755	ZNF205	PREDICTED: Bos mutus zinc finger protein 205 (ZNF205), transcript variant X2, mRNA	bta-miR-2431-3p;bta-miR-2890;mir-8112-y;novel-m0076-5p
XM_005886762	CLDN6	PREDICTED: Bos mutus claudin 6 (CLDN6), mRNA	bta-miR-1291;bta-miR-331-3p;mir-1762-x;mir-222-y;mir-2400-y;mir-5128-y;mir-6588-y
XM_005886763	TNFRSF12A	PREDICTED: Bos mutus tumor necrosis factor receptor superfamily, member 12A (TNFRSF12A), transcript variant X1, mRNA	bta-miR-2302;bta-miR-2320-5p;mir-185-y;mir-2320-x;mir-328-x;mir-361-y;mir-6803-x;mir-762-y;novel-m0002-5p
XM_005886764	TNFRSF12A	PREDICTED: Bos mutus tumor necrosis factor receptor superfamily, member 12A (TNFRSF12A), transcript variant X2, mRNA	mir-328-x;mir-361-y;mir-6803-x;mir-762-y
XM_005886765	HCFC1R1	PREDICTED: Bos mutus host cell factor C1 regulator 1 (XPO1 dependent) (HCFC1R1), transcript variant X3, mRNA	bta-miR-2422;mir-4508-x;mir-6131-y;mir-7846-y;novel-m0259-5p
XM_005886766	HCFC1R1	PREDICTED: Bos mutus host cell factor C1 regulator 1 (XPO1 dependent) (HCFC1R1), transcript variant X4, mRNA	bta-miR-2422;mir-4508-x;mir-6131-y;mir-7846-y;novel-m0259-5p
XM_005886767	PKMYT1	PREDICTED: Bos mutus protein kinase, membrane associated tyrosine/threonine 1 (PKMYT1), transcript variant X1, mRNA	bta-miR-7865;mir-3102-x
XM_005886768	PKMYT1	PREDICTED: Bos mutus protein kinase, membrane associated tyrosine/threonine 1 (PKMYT1), transcript variant X2, mRNA	bta-miR-7865;mir-3102-x
XM_005886769	PAQR4	PREDICTED: Bos mutus progestin and adipoQ receptor family member IV (PAQR4), mRNA	bta-miR-2360;bta-miR-2442;bta-miR-664a;bta-miR-760-3p;bta-miR-760-5p;mir-1408-y;mir-2299-y;mir-3187-y;mir-4640-x;mir-4651-x;mir-6089-y;mir-760-x;mir-760-y;mir-7648-y;novel-m0213-5p;novel-m0293-5p
XM_005886770	TCEB2	PREDICTED: Bos mutus transcription elongation factor B (SIII), polypeptide 2 (18kDa, elongin B) (TCEB2), mRNA	bta-miR-1584-5p;bta-miR-2338;bta-miR-2412;bta-miR-7865;mir-3064-x;mir-6654-y;mir-7018-x;mir-709-y
XM_005886771	PDPK1	PREDICTED: Bos mutus 3-phosphoinositide dependent protein kinase 1 (PDPK1), mRNA	bta-miR-147;bta-miR-214;bta-miR-744;mir-147-y;mir-744-x;novel-m0335-3p
XM_005886773	ABCA3	PREDICTED: Bos mutus ATP-binding cassette, sub-family A (ABC1), member 3 (ABCA3), mRNA	bta-miR-1721;bta-miR-2295;bta-miR-2305;bta-miR-2467-3p;bta-miR-2881;bta-miR-2890;bta-miR-3141;mir-1754-y;mir-354-x;mir-361-y;mir-6803-x;mir-762-y;novel-m0319-5p;novel-m0360-5p
XM_005886774	RNPS1	PREDICTED: Bos mutus RNA binding protein S1, serine-rich domain (RNPS1), mRNA	bta-miR-532;mir-1843-y;mir-6497-x;mir-6654-y;mir-6803-x;mir-762-y;mir-7648-y;mir-874-x
XM_005886775	ECI1	PREDICTED: Bos mutus enoyl-CoA delta isomerase 1 (ECI1), mRNA	mir-6127-z
XM_005886776	DNASE1L2	PREDICTED: Bos mutus deoxyribonuclease I-like 2 (DNASE1L2), mRNA	mir-1273-x;mir-1669-y;mir-1762-x;mir-1777-x;mir-2320-x;mir-296-y;mir-4334-y;mir-6588-y;mir-665-x;novel-m0047-3p
XM_005886777	E4F1	PREDICTED: Bos mutus E4F transcription factor 1 (E4F1), transcript variant X1, mRNA	bta-miR-2300a-5p;novel-m0241-3p
XM_005886778	PGP	PREDICTED: Bos mutus phosphoglycolate phosphatase (PGP), mRNA	bta-miR-2466-3p;mir-1386-x;mir-1669-y;mir-6803-x;mir-762-y
XM_005886779	MLST8	PREDICTED: Bos mutus MTOR associated protein, LST8 homolog (MLST8), transcript variant X1, mRNA	bta-miR-2882;bta-miR-2900;bta-miR-3141;mir-2305-x;mir-7648-y;mir-7846-y;novel-m0345-3p
XM_005886780	MLST8	PREDICTED: Bos mutus MTOR associated protein, LST8 homolog (MLST8), transcript variant X2, mRNA	bta-miR-2882;bta-miR-2900;bta-miR-3141;mir-2305-x;mir-7648-y;mir-7846-y;novel-m0345-3p
XM_005886781	RAB26	PREDICTED: Bos mutus RAB26, member RAS oncogene family (RAB26), mRNA	bta-miR-2313-5p;bta-miR-2885;bta-miR-370;bta-miR-669;bta-miR-760-3p;mir-18-y;mir-2313-x;mir-370-y;mir-490-y;mir-496-x;mir-6803-x;mir-760-y;mir-762-y;novel-m0223-3p;novel-m0259-5p
XM_005886782	TSC2	PREDICTED: Bos mutus tuberous sclerosis 2 (TSC2), mRNA	bta-miR-2486-5p;bta-miR-6523a;bta-miR-763;mir-328-x
XM_005886783	NTHL1	PREDICTED: Bos mutus nth-like DNA glycosylase 1 (NTHL1), mRNA	bta-miR-124a;bta-miR-124b
XM_005886784	SLC9A3R2	PREDICTED: Bos mutus solute carrier family 9, subfamily A (NHE3, cation proton antiporter 3), member 3 regulator 2 (SLC9A3R2), transcript variant X1, mRNA	bta-miR-1777a;bta-miR-1777b;bta-miR-214;bta-miR-2454-5p;bta-miR-2900;bta-miR-7865;mir-1386-x;mir-214-y;mir-2305-x;mir-2454-x;mir-328-y;mir-330-x;mir-3960-y;mir-4488-x;mir-4492-y;mir-6803-x;mir-6998-x;mir-762-y;novel-m0223-3p
XM_005886785	SLC9A3R2	PREDICTED: Bos mutus solute carrier family 9, subfamily A (NHE3, cation proton antiporter 3), member 3 regulator 2 (SLC9A3R2), transcript variant X2, mRNA	bta-miR-1777a;bta-miR-1777b;bta-miR-214;bta-miR-2454-5p;bta-miR-2900;bta-miR-7865;mir-1386-x;mir-214-y;mir-2305-x;mir-2454-x;mir-328-y;mir-330-x;mir-3960-y;mir-4488-x;mir-4492-y;mir-6803-x;mir-6998-x;mir-762-y;novel-m0223-3p
XM_005886786	SLC9A3R2	PREDICTED: Bos mutus solute carrier family 9, subfamily A (NHE3, cation proton antiporter 3), member 3 regulator 2 (SLC9A3R2), transcript variant X3, mRNA	bta-miR-1777a;bta-miR-1777b;bta-miR-214;bta-miR-2454-5p;bta-miR-2900;bta-miR-7865;mir-1386-x;mir-214-y;mir-2305-x;mir-2454-x;mir-328-y;mir-330-x;mir-3960-y;mir-4488-x;mir-4492-y;mir-6803-x;mir-6998-x;mir-762-y;novel-m0223-3p
XM_005886790	KREMEN2	PREDICTED: Bos mutus kringle containing transmembrane protein 2 (KREMEN2), mRNA	bta-miR-2368-5p;bta-miR-2413;bta-miR-2467-5p;mir-6998-x
XM_005886792	FLYWCH2	PREDICTED: Bos mutus FLYWCH family member 2 (FLYWCH2), mRNA	bta-miR-2486-5p;bta-miR-30b-3p;mir-1408-y;mir-4492-y;mir-6876-x
XM_005886793	SRRM2	PREDICTED: Bos mutus serine/arginine repetitive matrix 2 (SRRM2), mRNA	bta-miR-7865
XM_005886798	KCTD5	PREDICTED: Bos mutus potassium channel tetramerization domain containing 5 (KCTD5), mRNA	bta-miR-2328-3p;bta-miR-2904;bta-miR-671;bta-miR-744;mir-3077-x;mir-328-x;mir-4497-x;mir-4532-x;mir-5128-y;mir-6089-y;mir-6530-x;mir-6775-x;mir-744-x;mir-8970-y;novel-m0340-5p
XM_005886806	PKD1	PREDICTED: Bos mutus polycystic kidney disease 1 (autosomal dominant) (PKD1), mRNA	bta-miR-1224;bta-miR-2353;bta-miR-2360;bta-miR-2389;bta-miR-2882;bta-miR-2885;bta-miR-2890;mir-1576-y;mir-2025-y;mir-214-y;mir-3178-x;mir-3960-y;mir-6089-y;mir-6127-z;mir-6528-x;mir-6803-x;mir-762-y;mir-7846-y
XM_005886807	GFER	PREDICTED: Bos mutus growth factor, augmenter of liver regeneration (GFER), mRNA	bta-miR-1842;bta-miR-2415-3p;bta-miR-2486-5p;mir-1343-x;mir-1981-x;mir-2299-y;mir-2981-y;mir-4508-x;mir-6089-y;mir-6501-y;mir-885-y;novel-m0047-3p;novel-m0076-5p;novel-m0131-3p
XM_005886811	NDUFB10	PREDICTED: Bos mutus NADH dehydrogenase (ubiquinone) 1 beta subcomplex, 10, 22kDa (NDUFB10), mRNA	mir-1329-x
XM_005886812	RPL3L	PREDICTED: Bos mutus ribosomal protein L3-like (RPL3L), transcript variant X2, mRNA	bta-miR-2324;mir-107-x;mir-4508-x;mir-6779-x
XM_005886813	MSRB1	PREDICTED: Bos mutus methionine sulfoxide reductase B1 (MSRB1), mRNA	bta-miR-150;bta-miR-2466-5p;bta-miR-6517;mir-328-x;mir-4505-x;mir-7020-x;mir-7648-y;mir-8858-y
XM_005886816	MRPS34	PREDICTED: Bos mutus mitochondrial ribosomal protein S34 (MRPS34), partial mRNA	mir-361-y;mir-6525-x
XM_005886817	SPSB3	PREDICTED: Bos mutus splA/ryanodine receptor domain and SOCS box containing 3 (SPSB3), mRNA	bta-miR-2366;bta-miR-2466-3p;bta-miR-2881;bta-miR-2900;bta-miR-423-5p;bta-miR-664a;mir-2305-x;mir-2366-y;mir-3960-y;mir-7045-x;mir-8970-y
XM_005886818	NUBP2	PREDICTED: Bos mutus nucleotide binding protein 2 (NUBP2), transcript variant X1, mRNA	bta-miR-2360;bta-miR-2449;bta-miR-2902;bta-miR-7865;mir-2981-y;mir-6760-x;novel-m0265-3p;novel-m0323-3p
XM_005886819	NUBP2	PREDICTED: Bos mutus nucleotide binding protein 2 (NUBP2), transcript variant X2, mRNA	bta-miR-2360;bta-miR-2449;bta-miR-2902;bta-miR-7865;mir-2981-y;mir-6760-x;novel-m0265-3p;novel-m0323-3p
XM_005886820	HN1L	PREDICTED: Bos mutus hematological and neurological expressed 1-like (HN1L), mRNA	bta-miR-6528;mir-2454-y;mir-328-x;novel-m0133-5p
XM_005886821	TELO2	PREDICTED: Bos mutus telomere maintenance 2 (TELO2), mRNA	bta-miR-2373-3p;bta-miR-2893;bta-miR-497;mir-354-x;novel-m0323-3p
XM_005886822	LOC102285863	PREDICTED: Bos mutus chromosome unknown open reading frame, human C16orf91 (LOC102285863), mRNA	bta-miR-2461-5p
XM_005886823	TSR3	PREDICTED: Bos mutus TSR3, 20S rRNA accumulation, homolog (S. cerevisiae) (TSR3), partial mRNA	bta-miR-320b;mir-6497-x
XM_005886824	LOC102286695	PREDICTED: Bos mutus tektin-4 (LOC102286695), mRNA	bta-miR-541;mir-3776-x;mir-541-y;mir-762-y
XM_005886828	CHTF18	PREDICTED: Bos mutus chromosome transmission fidelity factor 18 (CHTF18), mRNA	bta-miR-2295;mir-2295-y;mir-2400-y;mir-3187-y;mir-4941-y;novel-m0269-3p;novel-m0270-5p;novel-m0271-5p;novel-m0272-3p;novel-m0373-3p
XM_005886829	RPUSD1	PREDICTED: Bos mutus RNA pseudouridylate synthase domain containing 1 (RPUSD1), mRNA	bta-miR-1777a;bta-miR-1777b;bta-miR-1842;bta-miR-2305;bta-miR-2324;bta-miR-2360;bta-miR-2449;bta-miR-2881;bta-miR-2888;mir-1584-x;mir-2305-x;mir-365-x;mir-3897-y;mir-4488-x;mir-6803-x;mir-762-y;novel-m0229-5p
XM_005886830	LOC102264328	PREDICTED: Bos mutus mesothelin (LOC102264328), mRNA	mir-2137-y;mir-6803-x;mir-762-y
XM_005886831	NARFL	PREDICTED: Bos mutus nuclear prelamin A recognition factor-like (NARFL), mRNA	bta-miR-1777a;bta-miR-2328-5p;bta-miR-2360;bta-miR-2888;mir-4286-z;mir-4332-y;mir-4488-x;mir-4532-x;mir-6535-x;mir-6743-x;mir-874-x;novel-m0221-5p
XM_005886832	HAGHL	PREDICTED: Bos mutus hydroxyacylglutathione hydrolase-like (HAGHL), mRNA	bta-miR-2449;mir-1981-x;mir-4510-x;mir-6089-y;novel-m0096-5p;novel-m0131-3p;novel-m0338-3p
XM_005886834	STUB1	PREDICTED: Bos mutus STIP1 homology and U-box containing protein 1, E3 ubiquitin protein ligase (STUB1), mRNA	bta-miR-2300a-5p;bta-miR-2324;bta-miR-2326;bta-miR-2466-3p;bta-miR-2888;mir-1892-y;mir-5440-y;mir-6803-x;mir-7078-x;mir-762-y;novel-m0090-5p;novel-m0229-5p
XM_005886835	RHOT2	PREDICTED: Bos mutus ras homolog family member T2 (RHOT2), mRNA	bta-miR-193a-3p;bta-miR-2467-5p;mir-193-y;mir-311-x;mir-328-x;mir-505-x;novel-m0185-3p
XM_005886836	LOC102266036	PREDICTED: Bos mutus chromosome unknown open reading frame, human C16orf13 (LOC102266036), transcript variant X2, mRNA	mir-3187-y;mir-4941-y;novel-m0002-5p
XM_005886837	RAB40C	PREDICTED: Bos mutus RAB40C, member RAS oncogene family (RAB40C), transcript variant X1, mRNA	bta-miR-2320-5p;bta-miR-2328-5p;bta-miR-2357;bta-miR-2453;bta-miR-2889;bta-miR-615;mir-5627-y;mir-615-x;mir-711-y;novel-m0004-5p;novel-m0112-5p
XM_005886838	RAB40C	PREDICTED: Bos mutus RAB40C, member RAS oncogene family (RAB40C), transcript variant X2, mRNA	bta-miR-2320-5p;bta-miR-2328-5p;bta-miR-2357;bta-miR-2453;bta-miR-2889;bta-miR-615;mir-5627-y;mir-615-x;mir-711-y;novel-m0004-5p;novel-m0112-5p
XM_005886839	PIGQ	PREDICTED: Bos mutus phosphatidylinositol glycan anchor biosynthesis, class Q (PIGQ), mRNA	bta-miR-2306;bta-miR-2450a;bta-miR-2466-3p;bta-miR-2881;bta-miR-2899;bta-miR-324;bta-miR-760-3p;mir-1587-x;mir-1777-x;mir-296-x;mir-3187-y;mir-324-x;mir-4651-x;mir-6588-y;mir-6760-x;mir-7020-x;mir-760-y;novel-m0335-3p
XM_005886840	DECR2	PREDICTED: Bos mutus 2,4-dienoyl CoA reductase 2, peroxisomal (DECR2), mRNA	bta-miR-2305;bta-miR-2407;bta-miR-2438;bta-miR-2454-5p;bta-miR-331-3p;mir-149-y;mir-1584-x;mir-2454-x;mir-328-x;mir-331-y;mir-4492-y;mir-5128-y;mir-6089-y;mir-6535-x;mir-678-y;mir-7020-x;mir-762-y;mir-7648-y;mir-7846-y;novel-m0131-3p
XM_005886841	MRPL28	PREDICTED: Bos mutus mitochondrial ribosomal protein L28 (MRPL28), transcript variant X1, mRNA	bta-miR-1842;bta-miR-2407;mir-6129-x;mir-874-x;novel-m0328-5p;novel-m0335-3p
XM_005886842	AXIN1	PREDICTED: Bos mutus axin 1 (AXIN1), transcript variant X1, mRNA	bta-miR-1842;bta-miR-2360;bta-miR-2419-3p;bta-miR-2449;bta-miR-2882;bta-miR-2899;mir-1754-y;mir-2419-y;mir-2881-x;mir-2981-y;mir-3077-x;mir-3102-x;mir-5126-y;mir-6528-x;mir-6596-x;mir-7045-x;mir-760-y;mir-7846-y;novel-m0004-5p;novel-m0036-5p;novel-m0169-5p;novel-m0335-3p
XM_005886843	AXIN1	PREDICTED: Bos mutus axin 1 (AXIN1), transcript variant X2, mRNA	bta-miR-1842;bta-miR-2360;bta-miR-2419-3p;bta-miR-2449;bta-miR-2882;bta-miR-2899;mir-1754-y;mir-2419-y;mir-2881-x;mir-2981-y;mir-3077-x;mir-3102-x;mir-5126-y;mir-6528-x;mir-6596-x;mir-7045-x;mir-760-y;mir-7846-y;novel-m0004-5p;novel-m0036-5p;novel-m0169-5p;novel-m0335-3p
XM_005886844	FAM234A	PREDICTED: Bos mutus family with sequence similarity 234, member A (FAM234A), mRNA	bta-miR-2882;bta-miR-4449;mir-1584-x;mir-2400-y;mir-4532-x;mir-4941-y;mir-6089-y;mir-6803-x;mir-711-y;mir-8970-y;novel-m0050-3p;novel-m0360-5p
XM_005886847	LOC102268919	PREDICTED: Bos mutus hemoglobin subunit alpha-1 (LOC102268919), transcript variant X1, mRNA	mir-1584-x
XM_005886849	NPRL3	PREDICTED: Bos mutus NPR3-like, GATOR1 complex subunit (NPRL3), transcript variant X1, mRNA	mir-5128-y;mir-7045-x;mir-7648-y;mir-7845-x;novel-m0119-3p;novel-m0124-5p
XM_005886850	RHBDF1	PREDICTED: Bos mutus rhomboid 5 homolog 1 (Drosophila) (RHBDF1), mRNA	mir-149-x;mir-21-y;mir-2286-y
XM_005886851	SNRNP25	PREDICTED: Bos mutus small nuclear ribonucleoprotein 25kDa (U11/U12) (SNRNP25), mRNA	bta-miR-6526;mir-4286-y;novel-m0259-5p
XM_005886862	CRAMP1	PREDICTED: Bos mutus cramped chromatin regulator homolog 1 (CRAMP1), mRNA	bta-miR-1291;bta-miR-2466-3p;mir-449-y;mir-743-x
XM_005886865	CLCN7	PREDICTED: Bos mutus chloride channel, voltage-sensitive 7 (CLCN7), mRNA	bta-miR-2438;bta-miR-2467-5p;bta-miR-2890;bta-miR-326;bta-miR-760-3p;mir-3102-x;mir-326-y;novel-m0012-3p;novel-m0269-3p;novel-m0270-5p;novel-m0271-5p;novel-m0272-3p;novel-m0293-5p;novel-m0373-3p
XM_005886867	UNKL	PREDICTED: Bos mutus unkempt family zinc finger-like (UNKL), mRNA	bta-miR-2449;bta-miR-2899;bta-miR-296-5p;bta-miR-328;bta-miR-744;mir-2881-x;mir-296-x;mir-328-y;mir-4508-x;mir-5126-y;mir-6089-y;mir-6588-y;mir-744-x;mir-762-y
XM_005886874	SOX8	PREDICTED: Bos mutus SRY (sex determining region Y)-box 8 (SOX8), mRNA	bta-miR-2460;bta-miR-2466-3p;bta-miR-6528;mir-18-y;mir-2137-y;mir-2460-x;mir-298-x;mir-4505-x;novel-m0076-5p
XM_005886878	FAM173A	PREDICTED: Bos mutus family with sequence similarity 173, member A (FAM173A), mRNA	bta-miR-2898
XM_005886879	METRN	PREDICTED: Bos mutus meteorin, glial cell differentiation regulator (METRN), mRNA	novel-m0003-5p;novel-m0016-5p;novel-m0276-5p;novel-m0384-5p
XM_005886881	JMJD8	PREDICTED: Bos mutus jumonji domain containing 8 (JMJD8), mRNA	mir-1584-x;mir-2840-x;mir-296-y;mir-4466-x;mir-762-y;mir-7648-y;novel-m0050-3p;novel-m0269-3p;novel-m0270-5p;novel-m0271-5p;novel-m0272-3p;novel-m0373-3p
XM_005886882	RHBDL1	PREDICTED: Bos mutus rhomboid, veinlet-like 1 (Drosophila) (RHBDL1), mRNA	bta-miR-138;bta-miR-2894;mir-3102-x;mir-361-y;mir-3620-x;mir-4941-y;mir-5129-x;mir-6803-x;mir-7020-x;mir-7335-x
XM_005886883	WDR90	PREDICTED: Bos mutus WD repeat domain 90 (WDR90), mRNA	bta-miR-2474;mir-124-y;mir-2981-y;mir-3102-x
XM_005886884	FAM195A	PREDICTED: Bos mutus family with sequence similarity 195, member A (FAM195A), mRNA	bta-miR-1291;bta-miR-2353;mir-133-y;mir-133-z;mir-1587-x;mir-735-x;mir-8112-y;novel-m0259-5p
XM_005886885	WFIKKN1	PREDICTED: Bos mutus WAP, follistatin/kazal, immunoglobulin, kunitz and netrin domain containing 1 (WFIKKN1), mRNA	bta-miR-2412;bta-miR-2881;bta-miR-3141;bta-miR-744;mir-6654-y;mir-711-y;mir-744-x;mir-762-y
XM_005886888	CAPN15	PREDICTED: Bos mutus calpain 15 (CAPN15), mRNA	bta-miR-1584-5p;bta-miR-1777a;bta-miR-2305;bta-miR-2360;bta-miR-2881;bta-miR-2890;bta-miR-2894;bta-miR-744;mir-1386-x;mir-1770-y;mir-2305-x;mir-4492-y;mir-4505-x;mir-4941-y;mir-6089-y;mir-6535-x;mir-665-x;mir-6803-x;mir-744-x;mir-762-y;mir-7648-y;novel-m0119-3p;novel-m0223-3p;novel-m0299-3p
XM_005886893	ARHGDIG	PREDICTED: Bos mutus Rho GDP dissociation inhibitor (GDI) gamma (ARHGDIG), mRNA	bta-miR-2305;bta-miR-2422;bta-miR-2454-5p;bta-miR-615;mir-1770-y;mir-2385-x;mir-2454-x;mir-3620-x;mir-5129-x;mir-6089-y;mir-6803-x
XM_005886902	SLX4IP	PREDICTED: Bos mutus SLX4 interacting protein (SLX4IP), mRNA	bta-miR-2467-3p;mir-328-x;mir-8970-y
XM_005886903	JAG1	PREDICTED: Bos mutus jagged 1 (JAG1), mRNA	bta-miR-1777a;bta-miR-1777b;bta-miR-2881;bta-miR-2904;mir-1770-y;mir-2305-x;mir-4488-x;mir-4532-x;mir-7045-x
XM_005886906	GABRB2	PREDICTED: Bos mutus gamma-aminobutyric acid (GABA) A receptor, beta 2 (GABRB2), transcript variant X3, mRNA	mir-140-y
XM_005886911	LOC102265270	PREDICTED: Bos mutus V-set and transmembrane domain-containing protein 1 (LOC102265270), transcript variant X1, mRNA	mir-74-y;novel-m0267-3p
XM_005886913	PRKCG	PREDICTED: Bos mutus protein kinase C, gamma (PRKCG), transcript variant X1, mRNA	bta-miR-2407;bta-miR-2433;bta-miR-2881;bta-miR-2888;bta-miR-2893;bta-miR-2897;bta-miR-2900;bta-miR-744;mir-1249-x;mir-1408-y;mir-2305-x;mir-2976-z;mir-328-x;mir-4488-x;mir-4728-x;mir-6087-x;mir-6803-x;mir-744-x;mir-762-y;mir-8970-y;mir-9820-x;novel-m0221-5p;novel-m0341-3p;novel-m0351-5p
XM_005886914	MYADM	PREDICTED: Bos mutus myeloid-associated differentiation marker (MYADM), transcript variant X1, mRNA	bta-miR-2374;bta-miR-2412;bta-miR-2438;bta-miR-2881;mir-3102-x;mir-4286-y
XM_005886915	LOC102266971	PREDICTED: Bos mutus uncharacterized LOC102266971 (LOC102266971), mRNA	bta-miR-149-3p;bta-miR-2394;bta-miR-29a;bta-miR-3141;mir-149-y;mir-25-x;mir-883-x
XM_005886919	PPM1H	PREDICTED: Bos mutus protein phosphatase, Mg2+/Mn2+ dependent, 1H (PPM1H), mRNA	bta-miR-2334;bta-miR-424-5p;mir-1762-x;mir-322-x;mir-424-x;mir-4505-x;mir-4651-x;mir-5128-y;novel-m0221-5p
XM_005886929	MCPH1	PREDICTED: Bos mutus microcephalin 1 (MCPH1), mRNA	bta-miR-2450c
XM_005886937	SCPEP1	PREDICTED: Bos mutus serine carboxypeptidase 1 (SCPEP1), mRNA	bta-miR-23b-5p;mir-2343-x
XM_005886939	COIL	PREDICTED: Bos mutus coilin (COIL), mRNA	bta-miR-1296;mir-1296-x;mir-4505-x;mir-4651-x
XM_005886940	TRIM25	PREDICTED: Bos mutus tripartite motif containing 25 (TRIM25), partial mRNA	bta-miR-1343-3p;bta-miR-2889;bta-miR-2890;bta-miR-615;mir-1343-y;mir-323-x;mir-3956-y;mir-5627-y;mir-615-x;mir-7111-x;mir-8112-y;mir-8970-y;novel-m0223-3p
XM_005886941	AKAP1	PREDICTED: Bos mutus A kinase (PRKA) anchor protein 1 (AKAP1), mRNA	bta-miR-212;bta-miR-2328-5p;bta-miR-6123;bta-miR-7865;mir-4640-x;mir-6123-x;mir-6528-x;mir-6535-x
XM_005886949	CHCHD2	PREDICTED: Bos mutus coiled-coil-helix-coiled-coil-helix domain containing 2 (CHCHD2), mRNA	bta-miR-2450b;novel-m0132-5p
XM_005886950	PHKG1	PREDICTED: Bos mutus phosphorylase kinase, gamma 1 (muscle) (PHKG1), transcript variant X2, mRNA	bta-miR-2431-3p;mir-3135-x;mir-449-x;mir-490-x
XM_005886953	CCT6A	PREDICTED: Bos mutus chaperonin containing TCP1, subunit 6A (zeta 1) (CCT6A), mRNA	mir-2447-x
XM_005886958	2018-09-14	PREDICTED: Bos mutus septin 14 (SEPT14), mRNA	bta-miR-28;bta-miR-708;mir-28-x;mir-708-x
XM_005886959	AHSP	PREDICTED: Bos mutus alpha hemoglobin stabilizing protein (AHSP), mRNA	mir-1402-x;mir-279-x;mir-7860-y;mir-885-y
XM_005886960	SLC5A2	PREDICTED: Bos mutus solute carrier family 5 (sodium/glucose cotransporter), member 2 (SLC5A2), transcript variant X1, mRNA	bta-miR-2431-3p
XM_005886961	SLC5A2	PREDICTED: Bos mutus solute carrier family 5 (sodium/glucose cotransporter), member 2 (SLC5A2), transcript variant X2, mRNA	bta-miR-149-5p;bta-miR-2431-3p;bta-miR-4449;bta-miR-615;mir-149-x;mir-615-x
XM_005886963	TGFB1I1	PREDICTED: Bos mutus transforming growth factor beta 1 induced transcript 1 (TGFB1I1), mRNA	bta-miR-2305;bta-miR-296-5p;bta-miR-423-5p;mir-1587-x;mir-2389-x;mir-296-x;mir-6743-x;mir-6803-x;mir-7020-x;mir-762-y;mir-7647-y;novel-m0259-5p
XM_005886965	ITGAD	PREDICTED: Bos mutus integrin, alpha D (ITGAD), mRNA	bta-miR-1271
XM_005886967	ITGAM	PREDICTED: Bos mutus integrin, alpha M (complement component 3 receptor 3 subunit) (ITGAM), mRNA	bta-miR-2334;novel-m0234-3p
XM_005886968	LOC102270806	PREDICTED: Bos mutus apoptosis-associated speck-like protein containing a CARD (LOC102270806), transcript variant X1, mRNA	mir-3102-x;novel-m0132-5p
XM_005886969	LOC102270806	PREDICTED: Bos mutus apoptosis-associated speck-like protein containing a CARD (LOC102270806), transcript variant X2, mRNA	mir-3102-x;novel-m0132-5p
XM_005886975	KAT8	PREDICTED: Bos mutus K(lysine) acetyltransferase 8 (KAT8), mRNA	mir-2454-x;mir-328-x;mir-4651-x;mir-4976-x
XM_005886976	BCKDK	PREDICTED: Bos mutus branched chain ketoacid dehydrogenase kinase (BCKDK), transcript variant X1, mRNA	bta-miR-149-5p;mir-149-x;mir-6760-x;novel-m0132-5p
XM_005886977	BCKDK	PREDICTED: Bos mutus branched chain ketoacid dehydrogenase kinase (BCKDK), transcript variant X2, mRNA	bta-miR-1343-3p;bta-miR-149-5p;bta-miR-2407;bta-miR-2881;bta-miR-2900;mir-1343-y;mir-149-x;mir-1754-y;mir-1770-y;mir-6760-x;mir-6803-x;mir-762-y;novel-m0293-5p
XM_005886979	VKORC1	PREDICTED: Bos mutus vitamin K epoxide reductase complex, subunit 1 (VKORC1), transcript variant X3, mRNA	bta-miR-615;mir-6523-x
XM_005886980	ZNF646	PREDICTED: Bos mutus zinc finger protein 646 (ZNF646), mRNA	bta-miR-2385-5p;mir-311-x;mir-4286-z;mir-6799-x
XM_005886981	ZNF668	PREDICTED: Bos mutus zinc finger protein 668 (ZNF668), transcript variant X2, mRNA	mir-2472-y;mir-3187-y
XM_005886982	STX4	PREDICTED: Bos mutus syntaxin 4 (STX4), transcript variant X1, mRNA	bta-miR-1842;bta-miR-185;bta-miR-346;bta-miR-664a;mir-2340-y;mir-346-x;mir-361-y;mir-4505-x;mir-665-x;mir-6780-x
XM_005886983	HSD3B7	PREDICTED: Bos mutus hydroxy-delta-5-steroid dehydrogenase, 3 beta- and steroid delta-isomerase 7 (HSD3B7), transcript variant X1, mRNA	bta-miR-2328-5p;bta-miR-2466-3p;bta-miR-760-3p;mir-324-y;mir-6497-x;mir-760-y;novel-m0223-3p
XM_005886986	ORAI3	PREDICTED: Bos mutus ORAI calcium release-activated calcium modulator 3 (ORAI3), transcript variant X1, mRNA	bta-miR-34b;bta-miR-34c;mir-296-y;mir-328-x;mir-34-x;mir-5129-x;mir-7648-y;mir-8112-y;novel-m0076-5p
XM_005886987	LOC102275834	PREDICTED: Bos mutus beta-glucuronidase-like (LOC102275834), mRNA	bta-miR-2328-5p;mir-5440-y
XM_005886993	LOC102277812	PREDICTED: Bos mutus chromosome unknown open reading frame, human C16orf58 (LOC102277812), partial mRNA	bta-miR-2305;bta-miR-2466-3p;bta-miR-2881;bta-miR-2900;bta-miR-34a;mir-1770-y;mir-2305-x;mir-3154-y;mir-4332-y;mir-4334-y;mir-4532-x;mir-5440-y;mir-6089-y;mir-6535-x;mir-6803-x;mir-6998-x;mir-711-y;mir-762-y;mir-8104-x;novel-m0076-3p;novel-m0328-5p
XM_005886994	ARMC5	PREDICTED: Bos mutus armadillo repeat containing 5 (ARMC5), mRNA	bta-miR-212;bta-miR-2430;bta-miR-2439-5p;bta-miR-296-5p;bta-miR-615;mir-2188-x;mir-2385-x;mir-296-x;mir-4532-x;mir-615-x;mir-7704-x;mir-874-x
XM_005886996	PRSS53	PREDICTED: Bos mutus protease, serine, 53 (PRSS53), mRNA	bta-miR-134;bta-miR-2404;bta-miR-2447;mir-1584-x;mir-1762-x;mir-328-x;mir-3473-z;mir-4306-y;mir-4334-y;mir-5128-y
XM_005886998	SETD1A	PREDICTED: Bos mutus SET domain containing 1A (SETD1A), mRNA	bta-miR-1777a;bta-miR-2433;bta-miR-296-5p;bta-miR-3141;bta-miR-615;bta-miR-6535;mir-1386-x;mir-296-x;mir-4488-x;mir-4492-y;mir-4651-x;mir-5129-x;mir-615-x;mir-6535-x;mir-6588-y;mir-7045-x;mir-7648-y;novel-m0338-3p
XM_005886999	LOC102279966	PREDICTED: Bos mutus lysozyme C, non-stomach isozyme (LOC102279966), mRNA	novel-m0195-3p;novel-m0367-3p;novel-m0377-3p
XM_005887002	OTULIN	PREDICTED: Bos mutus OTU deubiquitinase with linear linkage specificity (OTULIN), mRNA	bta-miR-1777a;bta-miR-1777b;bta-miR-2881;bta-miR-3141;mir-185-y;mir-2305-x;mir-4488-x;mir-4492-y;mir-6596-x;mir-8970-y
XM_005887003	DNAH5	PREDICTED: Bos mutus dynein, axonemal, heavy chain 5 (DNAH5), mRNA	novel-m0236-5p
XM_005887004	FAM105A	PREDICTED: Bos mutus family with sequence similarity 105, member A (FAM105A), mRNA	bta-miR-2373-5p;bta-miR-615;mir-615-x
XM_005887013	NCALD	PREDICTED: Bos mutus neurocalcin delta (NCALD), transcript variant X1, mRNA	mir-6133-y
XM_005887014	NCALD	PREDICTED: Bos mutus neurocalcin delta (NCALD), transcript variant X2, mRNA	mir-6133-y
XM_005887018	MED28	PREDICTED: Bos mutus mediator complex subunit 28 (MED28), mRNA	mir-762-y
XM_005887023	RUVBL1	PREDICTED: Bos mutus RuvB-like AAA ATPase 1 (RUVBL1), mRNA	mir-4505-x;mir-6089-y;mir-711-y;mir-762-y;mir-7648-y;mir-7846-y;novel-m0131-3p
XM_005887025	EEFSEC	PREDICTED: Bos mutus eukaryotic elongation factor, selenocysteine-tRNA-specific (EEFSEC), mRNA	bta-miR-1343-5p;bta-miR-2290;bta-miR-2305;mir-1343-x;mir-25-x;mir-4532-x;mir-6089-y;mir-711-y;novel-m0063-5p;novel-m0137-3p;novel-m0142-5p;novel-m0291-5p;novel-m0386-3p
XM_005887030	PTMA	PREDICTED: Bos mutus prothymosin, alpha (PTMA), transcript variant X3, mRNA	bta-miR-1777b;bta-miR-2881;bta-miR-2899;bta-miR-2900;mir-2305-x;mir-2881-x;mir-3077-x;mir-5126-y
XM_005887034	SPATA3	PREDICTED: Bos mutus spermatogenesis associated 3 (SPATA3), mRNA	novel-m0007-5p
XM_005887037	FBXO36	PREDICTED: Bos mutus F-box protein 36 (FBXO36), mRNA	mir-3960-y;mir-4941-y;mir-7846-y
XM_005887039	LOC102270807	PREDICTED: Bos mutus chromosome unknown open reading frame, human C2orf57 (LOC102270807), mRNA	bta-miR-615;bta-miR-6523a;bta-miR-761
XM_005887041	B3GNT7	PREDICTED: Bos mutus UDP-GlcNAc:betaGal beta-1,3-N-acetylglucosaminyltransferase 7 (B3GNT7), mRNA	bta-miR-2439-5p;bta-miR-2443;bta-miR-2894;bta-miR-34a;mir-1306-x;mir-7335-x;novel-m0012-3p;novel-m0076-3p;novel-m0099-5p
XM_005887042	PSMD1	PREDICTED: Bos mutus proteasome 26S subunit, non-ATPase 1 (PSMD1), mRNA	novel-m0095-3p
XM_005887050	ENTPD2	PREDICTED: Bos mutus ectonucleoside triphosphate diphosphohydrolase 2 (ENTPD2), mRNA	bta-miR-1343-3p;bta-miR-2305;bta-miR-2422;bta-miR-2428;bta-miR-2454-5p;bta-miR-2888;mir-1343-y;mir-2454-x;mir-3897-y;mir-4466-x;mir-7846-y;novel-m0004-5p;novel-m0047-3p;novel-m0319-5p
XM_005887051	FUT7	PREDICTED: Bos mutus fucosyltransferase 7 (alpha (1,3) fucosyltransferase) (FUT7), mRNA	bta-miR-2300a-5p;bta-miR-2334;bta-miR-2381;mir-328-x;mir-3615-y;mir-5128-y;mir-5129-x;mir-6743-x
XM_005887052	PTGDS	PREDICTED: Bos mutus prostaglandin D2 synthase 21kDa (brain) (PTGDS), mRNA	bta-miR-664a;mir-1762-x;mir-185-y;mir-328-x;mir-4505-x;mir-5128-y;mir-6089-y;mir-6588-y;mir-6975-x;novel-m0131-3p;novel-m0344-3p
XM_005887053	TRAF2	PREDICTED: Bos mutus TNF receptor-associated factor 2 (TRAF2), mRNA	bta-miR-1291;bta-miR-149-3p;bta-miR-2299-3p;bta-miR-2381;bta-miR-2466-3p;bta-miR-2882;mir-3102-x;mir-354-x;mir-3620-x;mir-456-y;mir-4651-x;mir-6089-y;mir-7648-y;mir-8970-y;novel-m0131-3p;novel-m0175-3p;novel-m0335-3p
XM_005887055	CCDC183	PREDICTED: Bos mutus coiled-coil domain containing 183 (CCDC183), mRNA	bta-miR-1777a;bta-miR-1777b;bta-miR-2454-5p;bta-miR-2881;bta-miR-2900;bta-miR-744;mir-2295-y;mir-2305-x;mir-2454-x;mir-4488-x;mir-5129-x;mir-6803-x;mir-744-x;mir-762-y
XM_005887056	TMEM141	PREDICTED: Bos mutus transmembrane protein 141 (TMEM141), transcript variant X1, mRNA	bta-miR-2328-5p;bta-miR-2360;bta-miR-2449;mir-3135-x;mir-361-y;mir-456-y;mir-4651-x;mir-4728-x
XM_005887057	LCN1	PREDICTED: Bos mutus lipocalin 1 (LCN1), mRNA	bta-miR-149-3p;bta-miR-3141;bta-miR-7865;mir-149-y;mir-1584-x;mir-6803-x;mir-762-y;mir-8970-y
XM_005887058	LOC102276682	PREDICTED: Bos mutus chromosome unknown open reading frame, human C9orf116 (LOC102276682), mRNA	mir-181-y
XM_005887059	GRIN1	PREDICTED: Bos mutus glutamate receptor, ionotropic, N-methyl D-aspartate 1 (GRIN1), mRNA	bta-miR-1777b;bta-miR-1842;bta-miR-2295;bta-miR-2881;bta-miR-2900;bta-miR-760-3p;bta-miR-761;mir-185-y;mir-1981-x;mir-2295-y;mir-6089-y;mir-615-y;mir-760-x;mir-760-y;mir-8970-y;novel-m0004-5p
XM_005887062	LOC102277814	PREDICTED: Bos mutus uncharacterized LOC102277814 (LOC102277814), mRNA	bta-miR-1225-3p;bta-miR-1291;bta-miR-2389;bta-miR-2422;bta-miR-328;bta-miR-671;mir-2305-x;mir-328-y;mir-4948-x;mir-4976-x;mir-7020-x;novel-m0002-5p;novel-m0241-3p
XM_005887067	LOC102279213	PREDICTED: Bos mutus chromosome unknown open reading frame, human C9orf142 (LOC102279213), mRNA	bta-miR-1343-3p;bta-miR-2449;bta-miR-664a;mir-18-y;mir-2320-x;mir-4505-x;mir-456-y;mir-4651-x;mir-6797-x;mir-6799-x;mir-7648-y
XM_005887073	EDF1	PREDICTED: Bos mutus endothelial differentiation-related factor 1 (EDF1), mRNA	bta-miR-2881;bta-miR-2900;bta-miR-3141;bta-miR-940;mir-1770-y;mir-328-x;mir-3473-z
XM_005887074	PHPT1	PREDICTED: Bos mutus phosphohistidine phosphatase 1 (PHPT1), mRNA	bta-miR-93;mir-143-x;mir-149-y;mir-1711-x;mir-2976-z;mir-4941-y;mir-7846-y
XM_005887080	LCN6	PREDICTED: Bos mutus lipocalin 6 (LCN6), mRNA	bta-miR-2360;lin-4-x;mir-125-x;mir-6760-x
XM_005887082	MRPS2	PREDICTED: Bos mutus mitochondrial ribosomal protein S2 (MRPS2), mRNA	bta-miR-744;mir-4532-x;mir-4640-x;mir-665-x;mir-744-x;novel-m0175-3p;novel-m0259-5p
XM_005887086	WNT2B	PREDICTED: Bos mutus wingless-type MMTV integration site family, member 2B (WNT2B), mRNA	bta-miR-2382-5p
XM_005887090	MOV10	PREDICTED: Bos mutus Mov10 RISC complex RNA helicase (MOV10), transcript variant X2, mRNA	bta-miR-2326;bta-miR-2382-3p;mir-2382-y
XM_005887091	MOV10	PREDICTED: Bos mutus Mov10 RISC complex RNA helicase (MOV10), transcript variant X3, mRNA	bta-miR-2326;bta-miR-2382-3p;mir-2382-y
XM_005887092	RHOC	PREDICTED: Bos mutus ras homolog family member C (RHOC), transcript variant X1, mRNA	bta-miR-1777a;bta-miR-30b-3p;mir-1249-x;mir-3187-y;mir-328-x;mir-4488-x;mir-762-y
XM_005887093	PPM1J	PREDICTED: Bos mutus protein phosphatase, Mg2+/Mn2+ dependent, 1J (PPM1J), mRNA	mir-4505-x;mir-456-y;mir-4651-x;mir-709-y
XM_005887097	MAGI3	PREDICTED: Bos mutus membrane associated guanylate kinase, WW and PDZ domain containing 3 (MAGI3), transcript variant X1, mRNA	bta-miR-2305
XM_005887102	BCL2L15	PREDICTED: Bos mutus BCL2-like 15 (BCL2L15), mRNA	bta-miR-940;mir-456-y;mir-4651-x
XM_005887105	HIPK1	PREDICTED: Bos mutus homeodomain interacting protein kinase 1 (HIPK1), mRNA	novel-m0223-3p;novel-m0317-3p;novel-m0338-3p
XM_005887106	OLFML3	PREDICTED: Bos mutus olfactomedin-like 3 (OLFML3), mRNA	bta-miR-1584-3p;bta-miR-2385-5p
XM_005887113	NRAS	PREDICTED: Bos mutus neuroblastoma RAS viral (v-ras) oncogene homolog (NRAS), mRNA	bta-miR-6525;mir-324-x;mir-3775-x
XM_005887132	LOC102274982	PREDICTED: Bos mutus chromosome unknown open reading frame, human C15orf40 (LOC102274982), mRNA	bta-miR-671;novel-m0155-5p
XM_005887133	FSD2	PREDICTED: Bos mutus fibronectin type III and SPRY domain containing 2 (FSD2), mRNA	mir-3125-x;novel-m0093-5p
XM_005887135	AP3B2	PREDICTED: Bos mutus adaptor-related protein complex 3, beta 2 subunit (AP3B2), transcript variant X1, mRNA	bta-miR-149-3p;bta-miR-2904;bta-miR-7865;mir-3154-y
XM_005887136	AP3B2	PREDICTED: Bos mutus adaptor-related protein complex 3, beta 2 subunit (AP3B2), transcript variant X2, mRNA	bta-miR-149-3p;bta-miR-2904;bta-miR-7865;mir-3154-y
XM_005887137	AP3B2	PREDICTED: Bos mutus adaptor-related protein complex 3, beta 2 subunit (AP3B2), transcript variant X3, mRNA	bta-miR-149-3p;bta-miR-2904;bta-miR-7865;mir-3154-y
XM_005887138	CPEB1	PREDICTED: Bos mutus cytoplasmic polyadenylation element binding protein 1 (CPEB1), transcript variant X2, mRNA	novel-m0052-3p
XM_005887139	CPEB1	PREDICTED: Bos mutus cytoplasmic polyadenylation element binding protein 1 (CPEB1), transcript variant X1, mRNA	bta-miR-2486-3p;bta-miR-2894;mir-298-x;mir-4443-x
XM_005887141	PDE8A	PREDICTED: Bos mutus phosphodiesterase 8A (PDE8A), transcript variant X1, mRNA	bta-miR-664a;mir-7648-y
XM_005887142	PDE8A	PREDICTED: Bos mutus phosphodiesterase 8A (PDE8A), transcript variant X2, mRNA	bta-miR-2373-5p;bta-miR-664a;mir-7648-y
XM_005887145	HOMER2	PREDICTED: Bos mutus homer scaffolding protein 2 (HOMER2), mRNA	bta-miR-2368-5p
XM_005887146	WHAMM	PREDICTED: Bos mutus WAS protein homolog associated with actin, golgi membranes and microtubules (WHAMM), mRNA	mir-214-x
XM_005887147	SLC28A1	PREDICTED: Bos mutus solute carrier family 28 (concentrative nucleoside transporter), member 1 (SLC28A1), mRNA	bta-miR-149-3p;bta-miR-2305;bta-miR-2389;bta-miR-2454-5p;bta-miR-760-3p;bta-miR-7865;mir-1249-x;mir-149-y;mir-185-x;mir-2385-x;mir-2454-x;mir-5129-x;mir-6133-y;mir-6528-x;mir-6780-x;mir-7-x;mir-7018-x;mir-760-y;novel-m0012-3p;novel-m0076-3p;novel-m0250-5p;novel-m0318-3p
XM_005887148	ZNF592	PREDICTED: Bos mutus zinc finger protein 592 (ZNF592), transcript variant X1, mRNA	bta-miR-2324;bta-miR-615;bta-miR-760-3p;mir-185-y;mir-328-x;mir-615-x;mir-760-y;mir-885-y
XM_005887149	SEC11A	PREDICTED: Bos mutus SEC11 homolog A, signal peptidase complex subunit (SEC11A), transcript variant X1, mRNA	mir-1584-x;mir-5129-x
XM_005887150	SEC11A	PREDICTED: Bos mutus SEC11 homolog A, signal peptidase complex subunit (SEC11A), transcript variant X2, mRNA	mir-1584-x;mir-5129-x
XM_005887151	NMB	PREDICTED: Bos mutus neuromedin B (NMB), transcript variant X2, mRNA	bta-miR-541;mir-541-y
XM_005887152	ZSCAN2	PREDICTED: Bos mutus zinc finger and SCAN domain containing 2 (ZSCAN2), transcript variant X1, mRNA	bta-miR-423-3p;mir-18-x;mir-328-x;mir-885-y;mir-9226-y
XM_005887153	ZNF774	PREDICTED: Bos mutus zinc finger protein 774 (ZNF774), mRNA	bta-miR-149-3p;bta-miR-7865;mir-6133-y;mir-6528-x
XM_005887156	BLM	PREDICTED: Bos mutus Bloom syndrome, RecQ helicase-like (BLM), transcript variant X1, mRNA	bta-miR-1721
XM_005887158	ALPK3	PREDICTED: Bos mutus alpha-kinase 3 (ALPK3), mRNA	bta-miR-1343-3p;bta-miR-2381;bta-miR-2467-3p;bta-miR-615;mir-1343-y;mir-1408-y;mir-1754-y;mir-2127-y;mir-3102-x;mir-328-x;mir-3897-y;mir-6089-y;mir-615-x;mir-6775-x;mir-6803-x;mir-7111-x;mir-762-y;mir-7846-y;novel-m0131-3p;novel-m0328-5p;novel-m0358-5p
XM_005887159	WDR73	PREDICTED: Bos mutus WD repeat domain 73 (WDR73), mRNA	novel-m0155-5p;novel-m0195-3p;novel-m0235-3p;novel-m0294-3p;novel-m0367-3p;novel-m0377-3p
XM_005887160	CRTC3	PREDICTED: Bos mutus CREB regulated transcription coactivator 3 (CRTC3), mRNA	bta-miR-2466-3p;mir-311-x;mir-328-y;novel-m0277-3p
XM_005887161	PDGFRL	PREDICTED: Bos mutus platelet-derived growth factor receptor-like (PDGFRL), mRNA	bta-miR-1291
XM_005887162	MTUS1	PREDICTED: Bos mutus microtubule associated tumor suppressor 1 (MTUS1), transcript variant X4, mRNA	bta-miR-2891
XM_005887165	ASAH1	PREDICTED: Bos mutus N-acylsphingosine amidohydrolase (acid ceramidase) 1 (ASAH1), mRNA	mir-1895-y
XM_005887170	KIAA1456	PREDICTED: Bos mutus KIAA1456 ortholog (KIAA1456), mRNA	bta-miR-2313-3p;mir-2313-y;novel-m0050-3p
XM_005887177	TEAD1	PREDICTED: Bos mutus TEA domain family member 1 (SV40 transcriptional enhancer factor) (TEAD1), mRNA	mir-4455-x;mir-466-x;mir-574-x;novel-m0259-5p;novel-m0311-3p;novel-m0371-3p
XM_005887179	PARVA	PREDICTED: Bos mutus parvin, alpha (PARVA), mRNA	mir-762-y
XM_005887181	MICAL2	PREDICTED: Bos mutus microtubule associated monooxygenase, calponin and LIM domain containing 2 (MICAL2), transcript variant X1, mRNA	mir-4651-x;mir-6133-y;mir-709-y
XM_005887185	USP47	PREDICTED: Bos mutus ubiquitin specific peptidase 47 (USP47), transcript variant X1, mRNA	mir-6236-y;novel-m0108-3p
XM_005887186	USP47	PREDICTED: Bos mutus ubiquitin specific peptidase 47 (USP47), transcript variant X2, mRNA	mir-6236-y;novel-m0108-3p
XM_005887187	USP47	PREDICTED: Bos mutus ubiquitin specific peptidase 47 (USP47), transcript variant X3, mRNA	mir-6236-y;novel-m0108-3p
XM_005887188	GALNT18	PREDICTED: Bos mutus polypeptide N-acetylgalactosaminyltransferase 18 (GALNT18), mRNA	bta-miR-1777b;bta-miR-2881;mir-103-y;mir-214-y;mir-2305-x;mir-328-x
XM_005887191	DKK3	PREDICTED: Bos mutus dickkopf WNT signaling pathway inhibitor 3 (DKK3), mRNA	bta-miR-1777b;mir-2305-x;mir-877-y
XM_005887193	SPTLC1	PREDICTED: Bos mutus serine palmitoyltransferase, long chain base subunit 1 (SPTLC1), mRNA	mir-466-x;mir-574-x;novel-m0311-3p;novel-m0371-3p
XM_005887195	SYK	PREDICTED: Bos mutus spleen tyrosine kinase (SYK), transcript variant X1, mRNA	mir-1260-x;mir-4695-y
XM_005887196	SYK	PREDICTED: Bos mutus spleen tyrosine kinase (SYK), transcript variant X2, mRNA	mir-1260-x;mir-4695-y
XM_005887197	ROR2	PREDICTED: Bos mutus receptor tyrosine kinase-like orphan receptor 2 (ROR2), mRNA	bta-miR-2381;mir-1754-y
XM_005887202	DDI1	PREDICTED: Bos mutus DNA-damage inducible 1 homolog 1 (DDI1), mRNA	mir-6497-x
XM_005887206	LOC102274329	PREDICTED: Bos mutus zinc finger protein 596-like (LOC102274329), mRNA	bta-miR-2416;bta-miR-34a;bta-miR-449a;bta-miR-449b;bta-miR-449c;mir-2416-y;mir-449-x;novel-m0035-5p
XM_005887210	SLC25A43	PREDICTED: Bos mutus solute carrier family 25, member 43 (SLC25A43), mRNA	bta-miR-2383;mir-3916-x;mir-431-x;mir-6528-x;mir-6572-y;novel-m0110-3p
XM_005887212	LOC102276220	PREDICTED: Bos mutus chromosome unknown open reading frame, human CXorf56 (LOC102276220), transcript variant X2, mRNA	bta-miR-2430
XM_005887213	LOC102276220	PREDICTED: Bos mutus chromosome unknown open reading frame, human CXorf56 (LOC102276220), transcript variant X3, mRNA	bta-miR-2430
XM_005887216	UBE2A	PREDICTED: Bos mutus ubiquitin-conjugating enzyme E2A (UBE2A), transcript variant X3, mRNA	bta-miR-15b
XM_005887219	2018-09-06	PREDICTED: Bos mutus septin 6 (SEPT6), transcript variant X3, mRNA	mir-4455-x;mir-466-x;novel-m0311-3p;novel-m0371-3p
XM_005887220	2018-09-06	PREDICTED: Bos mutus septin 6 (SEPT6), transcript variant X4, mRNA	bta-miR-2382-5p;bta-miR-2881;bta-miR-664a;bta-miR-764;mir-1408-y;mir-1762-x;mir-2137-y;mir-2305-x;mir-3620-x;mir-4505-x;mir-7865-x
XM_005887221	2018-09-06	PREDICTED: Bos mutus septin 6 (SEPT6), transcript variant X5, mRNA	mir-4455-x;mir-466-x;novel-m0311-3p;novel-m0371-3p
XM_005887233	EPHA5	PREDICTED: Bos mutus EPH receptor A5 (EPHA5), transcript variant X1, mRNA	bta-miR-211
XM_005887235	EPHA5	PREDICTED: Bos mutus EPH receptor A5 (EPHA5), transcript variant X3, mRNA	bta-miR-211
XM_005887236	EPHA5	PREDICTED: Bos mutus EPH receptor A5 (EPHA5), transcript variant X4, mRNA	bta-miR-211
XM_005887237	ZNF18	PREDICTED: Bos mutus zinc finger protein 18 (ZNF18), mRNA	mir-7180-y
XM_005887243	DNAH9	PREDICTED: Bos mutus dynein, axonemal, heavy chain 9 (DNAH9), mRNA	bta-miR-2460;mir-2460-x;mir-330-x;mir-7178-x;novel-m0316-5p
XM_005887244	MAP2K4	PREDICTED: Bos mutus mitogen-activated protein kinase kinase 4 (MAP2K4), mRNA	bta-miR-2305;bta-miR-431;mir-3897-y;novel-m0050-3p;novel-m0058-3p;novel-m0059-3p
XM_005887245	ARHGAP44	PREDICTED: Bos mutus Rho GTPase activating protein 44 (ARHGAP44), mRNA	bta-miR-2305;bta-miR-2394;mir-1576-y;mir-3102-x;mir-311-x;mir-3615-y;mir-3620-x;mir-3960-y;mir-4532-x;mir-5627-y;novel-m0175-3p;novel-m0223-3p;novel-m0328-5p
XM_005887246	ELAC2	PREDICTED: Bos mutus elaC ribonuclease Z 2 (ELAC2), mRNA	bta-miR-2299-3p;bta-miR-2328-5p;mir-146-y;mir-342-x;mir-4332-y;mir-4532-x;mir-5627-y;novel-m0299-3p
XM_005887249	PMP22	PREDICTED: Bos mutus peripheral myelin protein 22 (PMP22), mRNA	bta-miR-2454-5p;mir-1408-y;mir-1584-x;mir-2454-x;mir-6127-z;mir-7847-y
XM_005887250	TEKT3	PREDICTED: Bos mutus tektin 3 (TEKT3), mRNA	bta-miR-2894;novel-m0004-5p
XM_005887251	CDRT4	PREDICTED: Bos mutus CMT1A duplicated region transcript 4 (CDRT4), transcript variant X1, mRNA	novel-m0111-5p
XM_005887256	PIGL	PREDICTED: Bos mutus phosphatidylinositol glycan anchor biosynthesis, class L (PIGL), mRNA	mir-6089-y
XM_005887257	NCOR1	PREDICTED: Bos mutus nuclear receptor corepressor 1 (NCOR1), transcript variant X1, mRNA	bta-miR-2899;mir-330-x
XM_005887258	NCOR1	PREDICTED: Bos mutus nuclear receptor corepressor 1 (NCOR1), transcript variant X2, mRNA	bta-miR-2899;mir-330-x
XM_005887259	ZSWIM7	PREDICTED: Bos mutus zinc finger, SWIM-type containing 7 (ZSWIM7), mRNA	mir-301-x
XM_005887260	ADORA2B	PREDICTED: Bos mutus adenosine A2b receptor (ADORA2B), mRNA	mir-342-x
XM_005887261	AKAP10	PREDICTED: Bos mutus A kinase (PRKA) anchor protein 10 (AKAP10), mRNA	bta-miR-2407;bta-miR-2436-5p;bta-miR-346;mir-1770-y;mir-346-x;mir-7045-x;novel-m0169-5p
XM_005887262	ULK2	PREDICTED: Bos mutus unc-51 like autophagy activating kinase 2 (ULK2), mRNA	mir-3473-z;mir-5440-y;mir-6803-x;mir-762-y
XM_005887263	ALDH3A1	PREDICTED: Bos mutus aldehyde dehydrogenase 3 family, member A1 (ALDH3A1), mRNA	bta-miR-1584-5p;bta-miR-2305;bta-miR-2412;bta-miR-320b;bta-miR-503-5p;mir-1762-x;mir-4505-x;mir-4508-x;mir-5128-y;mir-6519-y;mir-6588-y;mir-6803-x;mir-762-y;novel-m0221-5p
XM_005887264	SLC47A2	PREDICTED: Bos mutus solute carrier family 47 (multidrug and toxin extrusion), member 2 (SLC47A2), transcript variant X2, mRNA	bta-miR-6535;mir-541-y;mir-6803-x
XM_005887267	EPN2	PREDICTED: Bos mutus epsin 2 (EPN2), transcript variant X1, mRNA	novel-m0036-5p
XM_005887268	EPN2	PREDICTED: Bos mutus epsin 2 (EPN2), transcript variant X3, mRNA	bta-miR-1584-5p;bta-miR-2412;bta-miR-2881;mir-1181-x;mir-4459-x;mir-4941-y;mir-6803-x;mir-7111-x;mir-762-y;mir-874-x;novel-m0050-3p
XM_005887269	EPN2	PREDICTED: Bos mutus epsin 2 (EPN2), transcript variant X2, mRNA	novel-m0036-5p
XM_005887270	EPN2	PREDICTED: Bos mutus epsin 2 (EPN2), transcript variant X4, mRNA	novel-m0036-5p
XM_005887271	EPN2	PREDICTED: Bos mutus epsin 2 (EPN2), transcript variant X5, mRNA	novel-m0036-5p
XM_005887272	EPN2	PREDICTED: Bos mutus epsin 2 (EPN2), transcript variant X6, mRNA	novel-m0036-5p
XM_005887273	LOC102271469	PREDICTED: Bos mutus GRB2-related adapter protein (LOC102271469), mRNA	bta-miR-1584-5p;bta-miR-185;bta-miR-2374;bta-miR-2412;bta-miR-2894;mir-1260-x;mir-185-x;mir-324-y;mir-4695-y;mir-762-y;mir-9887-x
XM_005887274	FAM83G	PREDICTED: Bos mutus family with sequence similarity 83, member G (FAM83G), mRNA	bta-miR-2467-3p;mir-4466-x;mir-4505-x;mir-456-y;mir-4651-x;mir-6998-x;novel-m0175-3p
XM_005887282	SHMT1	PREDICTED: Bos mutus serine hydroxymethyltransferase 1 (soluble) (SHMT1), transcript variant X1, mRNA	mir-361-y
XM_005887283	SHMT1	PREDICTED: Bos mutus serine hydroxymethyltransferase 1 (soluble) (SHMT1), transcript variant X2, mRNA	mir-361-y
XM_005887284	SMCR8	PREDICTED: Bos mutus Smith-Magenis syndrome chromosome region, candidate 8 (SMCR8), mRNA	mir-326-y;mir-4466-x;mir-6974-y;mir-770-y;novel-m0259-5p
XM_005887285	TOP3A	PREDICTED: Bos mutus topoisomerase (DNA) III alpha (TOP3A), mRNA	bta-miR-2436-5p;bta-miR-2467-3p;mir-3102-x;mir-7111-x;mir-744-x
XM_005887286	MIEF2	PREDICTED: Bos mutus mitochondrial elongation factor 2 (MIEF2), mRNA	bta-miR-2287;bta-miR-2305;bta-miR-760-3p;mir-1408-y;mir-1584-x;mir-1754-y;mir-4505-x;mir-4532-x;mir-490-y;mir-5128-y;mir-6803-x;mir-760-y;mir-7648-y;mir-8970-y;novel-m0052-3p;novel-m0169-5p
XM_005887288	TRIM16	PREDICTED: Bos mutus tripartite motif containing 16 (TRIM16), mRNA	mir-9820-x;novel-m0014-3p;novel-m0153-3p;novel-m0198-3p;novel-m0278-3p
XM_005887290	LRRC75A	PREDICTED: Bos mutus leucine rich repeat containing 75A (LRRC75A), mRNA	bta-miR-2882;bta-miR-2888;mir-6596-x;mir-6803-x;mir-762-y;mir-770-y
XM_005887293	SPECC1	PREDICTED: Bos mutus sperm antigen with calponin homology and coiled-coil domains 1 (SPECC1), mRNA	bta-miR-2472;bta-miR-331-3p;mir-1754-y;mir-1777-x;mir-331-y;mir-7045-x;novel-m0328-5p
XM_005887296	MFAP4	PREDICTED: Bos mutus microfibrillar-associated protein 4 (MFAP4), mRNA	bta-miR-1777b;bta-miR-2449;mir-1777-z;mir-2305-x;mir-6775-x;novel-m0147-5p
XM_005887297	MAPK7	PREDICTED: Bos mutus mitogen-activated protein kinase 7 (MAPK7), mRNA	mir-3473-y;mir-4770-y;novel-m0060-5p
XM_005887310	INTS1	PREDICTED: Bos mutus integrator complex subunit 1 (INTS1), partial mRNA	bta-miR-2290;mir-2400-y;mir-8112-y
XM_005887311	MAFK	PREDICTED: Bos mutus v-maf avian musculoaponeurotic fibrosarcoma oncogene homolog K (MAFK), mRNA	bta-miR-149-3p;bta-miR-1777a;bta-miR-1777b;bta-miR-197;bta-miR-2295;bta-miR-2360;bta-miR-2407;bta-miR-2881;bta-miR-2900;bta-miR-331-3p;bta-miR-615;bta-miR-760-3p;mir-1343-y;mir-1584-x;mir-1669-y;mir-1770-y;mir-1777-x;mir-1777-z;mir-210-x;mir-2137-y;mir-2305-x;mir-2556-y;mir-2881-x;mir-2976-z;mir-3077-x;mir-328-x;mir-331-y;mir-4488-x;mir-5126-y;mir-6089-y;mir-615-x;mir-665-x;mir-6799-x;mir-7018-x;…
XM_005887312	TMEM184A	PREDICTED: Bos mutus transmembrane protein 184A (TMEM184A), mRNA	bta-miR-1343-5p;bta-miR-2374;bta-miR-2388-5p;bta-miR-2449;bta-miR-2899;bta-miR-296-5p;mir-1343-x;mir-1576-y;mir-1584-x;mir-185-y;mir-296-x;mir-3064-x;mir-331-y;mir-4510-x;mir-6089-y;mir-6654-y;mir-762-y
XM_005887313	PSMG3	PREDICTED: Bos mutus proteasome (prosome, macropain) assembly chaperone 3 (PSMG3), mRNA	bta-miR-2350;bta-miR-8550;mir-6133-y;mir-6528-x;mir-760-y;mir-8550-x
XM_005887314	NUDT1	PREDICTED: Bos mutus nudix (nucleoside diphosphate linked moiety X)-type motif 1 (NUDT1), transcript variant X1, mRNA	bta-miR-1777b;bta-miR-2881;bta-miR-2900;mir-1770-y;mir-2305-x;mir-2981-y;mir-3102-x;mir-6089-y;mir-6596-x;mir-665-x;novel-m0217-3p
XM_005887316	FTSJ2	PREDICTED: Bos mutus FtsJ RNA methyltransferase homolog 2 (E. coli) (FTSJ2), mRNA	mir-3751-y
XM_005887321	WIPI2	PREDICTED: Bos mutus WD repeat domain, phosphoinositide interacting 2 (WIPI2), mRNA	bta-miR-151-5p;bta-miR-4449;mir-1181-x;mir-1386-x;mir-6869-y;mir-711-y;novel-m0241-3p
XM_005887322	ACTB	PREDICTED: Bos mutus actin, beta (ACTB), mRNA	bta-miR-2389
XM_005887323	RNF216	PREDICTED: Bos mutus ring finger protein 216 (RNF216), transcript variant X1, mRNA	bta-miR-1777a;bta-miR-1777b;bta-miR-2295;bta-miR-2305;bta-miR-2436-5p;bta-miR-2881;mir-140-y;mir-2295-y;mir-2305-x;mir-2340-y;mir-2981-y;mir-3102-x;mir-328-x;mir-4488-x;mir-4505-x;mir-6089-y;mir-6236-y;mir-6803-x;mir-762-y;novel-m0002-5p;novel-m0195-3p;novel-m0314-3p;novel-m0367-3p;novel-m0377-3p
XM_005887324	RNF216	PREDICTED: Bos mutus ring finger protein 216 (RNF216), transcript variant X2, mRNA	bta-miR-1777a;bta-miR-1777b;bta-miR-2295;bta-miR-2305;bta-miR-2436-5p;bta-miR-2881;mir-140-y;mir-2295-y;mir-2305-x;mir-2340-y;mir-2981-y;mir-3102-x;mir-328-x;mir-4488-x;mir-4505-x;mir-6089-y;mir-6236-y;mir-6803-x;mir-762-y;novel-m0002-5p;novel-m0195-3p;novel-m0314-3p;novel-m0367-3p;novel-m0377-3p
XM_005887327	EIF3B	PREDICTED: Bos mutus eukaryotic translation initiation factor 3, subunit B (EIF3B), partial mRNA	mir-1408-y;mir-185-y;mir-2432-y;mir-4492-y
XM_005887329	GRIFIN	PREDICTED: Bos mutus galectin-related inter-fiber protein (GRIFIN), mRNA	bta-miR-2394;bta-miR-615;mir-615-x;novel-m0257-5p
XM_005887334	GNA12	PREDICTED: Bos mutus guanine nucleotide binding protein (G protein) alpha 12 (GNA12), mRNA	bta-miR-149-3p;bta-miR-2309;bta-miR-2360;bta-miR-2467-3p;mir-1981-x;mir-328-x;mir-4532-x;mir-6089-y;mir-6803-x;mir-705-x;mir-762-y;mir-770-y;novel-m0241-3p
XM_005887337	FOXK1	PREDICTED: Bos mutus forkhead box K1 (FOXK1), mRNA	bta-miR-1777b;bta-miR-2305;bta-miR-2357;bta-miR-2894;bta-miR-744;mir-1981-x;mir-2305-x;mir-2981-y;mir-328-x;mir-4532-x;mir-5128-y;mir-6089-y;mir-6588-y;mir-6596-x;mir-7020-x;mir-7045-x;mir-744-x;mir-7846-y;novel-m0299-3p;novel-m0323-3p
XM_005887339	RADIL	PREDICTED: Bos mutus Ras association and DIL domains (RADIL), mRNA	bta-miR-2899;mir-2025-y;mir-2419-y;mir-342-x;mir-5126-y;novel-m0196-5p
XM_005887340	MMD2	PREDICTED: Bos mutus monocyte to macrophage differentiation-associated 2 (MMD2), mRNA	bta-miR-24-3p;bta-miR-296-3p;mir-24-y;mir-330-x
XM_005887344	FSCN1	PREDICTED: Bos mutus fascin actin-bundling protein 1 (FSCN1), partial mRNA	bta-miR-1343-3p;bta-miR-1777a;bta-miR-1777b;bta-miR-2305;bta-miR-2374;bta-miR-2387;bta-miR-2436-5p;bta-miR-2881;bta-miR-29a;mir-1584-x;mir-1770-y;mir-185-y;mir-1892-y;mir-2305-x;mir-3187-y;mir-3473-z;mir-4488-x;mir-4492-y;mir-4748-x;mir-5128-y;mir-5129-x;mir-6803-x;mir-6998-x;mir-7018-x;mir-711-y;mir-7180-y;mir-762-y;mir-8970-y
XM_005887347	TCP11X2	PREDICTED: Bos mutus t-complex 11 family, X-linked 2 (TCP11X2), transcript variant X1, mRNA	bta-miR-744;mir-1584-x;mir-4505-x;mir-4651-x;mir-6588-y;mir-744-x;mir-7648-y;mir-9226-y;novel-m0221-5p
XM_005887350	RIMS1	PREDICTED: Bos mutus regulating synaptic membrane exocytosis 1 (RIMS1), transcript variant X4, mRNA	mir-1306-x
XM_005887354	PELI2	PREDICTED: Bos mutus pellino E3 ubiquitin protein ligase family member 2 (PELI2), mRNA	bta-miR-2328-5p
XM_005887364	LOC102274520	PREDICTED: Bos mutus molybdopterin synthase sulfur carrier subunit (LOC102274520), transcript variant X1, mRNA	bta-miR-2338;mir-6975-x
XM_005887366	NDUFS4	PREDICTED: Bos mutus NADH dehydrogenase (ubiquinone) Fe-S protein 4, 18kDa (NADH-coenzyme Q reductase) (NDUFS4), mRNA	novel-m0090-5p
XM_005887368	HSPB3	PREDICTED: Bos mutus heat shock 27kDa protein 3 (HSPB3), mRNA	mir-302-x
XM_005887369	ESM1	PREDICTED: Bos mutus endothelial cell-specific molecule 1 (ESM1), transcript variant X1, mRNA	bta-miR-874;mir-874-y
XM_005887371	GZMK	PREDICTED: Bos mutus granzyme K (granzyme 3; tryptase II) (GZMK), mRNA	bta-miR-181c
XM_005887377	CCNO	PREDICTED: Bos mutus cyclin O (CCNO), mRNA	bta-miR-2455;novel-m0242-5p
XM_005887382	DDX4	PREDICTED: Bos mutus DEAD (Asp-Glu-Ala-Asp) box polypeptide 4 (DDX4), mRNA	novel-m0189-3p
XM_005887394	GRAMD3	PREDICTED: Bos mutus GRAM domain containing 3 (GRAMD3), transcript variant X1, mRNA	mir-6596-x;novel-m0299-3p
XM_005887395	GRAMD3	PREDICTED: Bos mutus GRAM domain containing 3 (GRAMD3), transcript variant X2, mRNA	mir-6596-x;novel-m0299-3p
XM_005887396	GRAMD3	PREDICTED: Bos mutus GRAM domain containing 3 (GRAMD3), transcript variant X3, mRNA	mir-6596-x;novel-m0299-3p
XM_005887397	ALDH7A1	PREDICTED: Bos mutus aldehyde dehydrogenase 7 family, member A1 (ALDH7A1), mRNA	bta-miR-2305
XM_005887400	LMNB1	PREDICTED: Bos mutus lamin B1 (LMNB1), mRNA	bta-miR-2328-5p
XM_005887405	LOC102288135	PREDICTED: Bos mutus chromosome unknown open reading frame, human C5orf63 (LOC102288135), transcript variant X1, mRNA	bta-miR-24-3p;bta-miR-2443;mir-24-y
XM_005887417	DNASE2B	PREDICTED: Bos mutus deoxyribonuclease II beta (DNASE2B), transcript variant X2, mRNA	novel-m0153-3p;novel-m0195-3p;novel-m0367-3p;novel-m0377-3p
XM_005887427	ZNF277	PREDICTED: Bos mutus zinc finger protein 277 (ZNF277), mRNA	bta-miR-187
XM_005887431	TMEM168	PREDICTED: Bos mutus transmembrane protein 168 (TMEM168), transcript variant X1, mRNA	mir-3473-z;mir-6588-y
XM_005887438	MSR1	PREDICTED: Bos mutus macrophage scavenger receptor 1 (MSR1), transcript variant X2, mRNA	bta-miR-2438;bta-miR-2439-5p;mir-874-x
XM_005887439	FGF20	PREDICTED: Bos mutus fibroblast growth factor 20 (FGF20), mRNA	mir-873-y
XM_005887442	USP18	PREDICTED: Bos mutus ubiquitin specific peptidase 18 (USP18), transcript variant X2, mRNA	bta-miR-2465;bta-miR-8550;mir-1343-y;mir-8550-x;mir-9232-x;novel-m0129-5p;novel-m0179-5p;novel-m0366-5p
XM_005887443	CARD10	PREDICTED: Bos mutus caspase recruitment domain family, member 10 (CARD10), mRNA	bta-miR-2294;bta-miR-2305;bta-miR-2340;bta-miR-2436-5p;mir-1408-y;mir-4526-y;mir-6803-x;mir-7018-x;mir-762-y
XM_005887444	MFNG	PREDICTED: Bos mutus MFNG O-fucosylpeptide 3-beta-N-acetylglucosaminyltransferase (MFNG), transcript variant X1, mRNA	bta-miR-2442;mir-4651-x;mir-5128-y;novel-m0101-5p
XM_005887446	CYTH4	PREDICTED: Bos mutus cytohesin 4 (CYTH4), mRNA	bta-miR-2412;bta-miR-2474;mir-1842-x;mir-324-y;mir-6497-x;mir-6803-x;mir-762-y
XM_005887448	RAC2	PREDICTED: Bos mutus ras-related C3 botulinum toxin substrate 2 (rho family, small GTP binding protein Rac2) (RAC2), mRNA	bta-miR-2305;bta-miR-2433;mir-4488-x;mir-5129-x;mir-6803-x;novel-m0242-5p
XM_005887449	SSTR3	PREDICTED: Bos mutus somatostatin receptor 3 (SSTR3), mRNA	novel-m0223-3p
XM_005887450	C1QTNF6	PREDICTED: Bos mutus C1q and tumor necrosis factor related protein 6 (C1QTNF6), mRNA	bta-miR-1291;bta-miR-1584-5p;bta-miR-2300a-5p;bta-miR-2454-5p;bta-miR-2881;bta-miR-2888;bta-miR-331-3p;bta-miR-7865;mir-2454-x;mir-3125-x;mir-331-y;mir-3620-x;mir-5440-y;mir-6528-x
XM_005887451	TMPRSS6	PREDICTED: Bos mutus transmembrane protease, serine 6 (TMPRSS6), mRNA	mir-194-y;mir-6923-y;mir-9226-y;novel-m0065-5p;novel-m0079-5p;novel-m0348-5p
XM_005887452	KCTD17	PREDICTED: Bos mutus potassium channel tetramerization domain containing 17 (KCTD17), transcript variant X4, mRNA	bta-miR-1777a;bta-miR-2328-5p;bta-miR-2413;bta-miR-2881;bta-miR-340;bta-miR-615;mir-340-y;mir-4948-x;mir-6089-y;mir-6779-x;mir-6803-x;mir-705-x;mir-762-y;novel-m0004-5p;novel-m0050-3p
XM_005887453	MPST	PREDICTED: Bos mutus mercaptopyruvate sulfurtransferase (MPST), transcript variant X2, mRNA	bta-miR-2290;bta-miR-2438;bta-miR-320b;mir-1895-y;mir-5128-y;mir-7020-x
XM_005887454	MPST	PREDICTED: Bos mutus mercaptopyruvate sulfurtransferase (MPST), transcript variant X3, mRNA	bta-miR-2290;bta-miR-2438;bta-miR-320b;mir-1895-y;mir-5128-y;mir-7020-x
XM_005887458	NCF4	PREDICTED: Bos mutus neutrophil cytosolic factor 4, 40kDa (NCF4), mRNA	mir-431-y;mir-5106-y;novel-m0234-3p
XM_005887459	PVALB	PREDICTED: Bos mutus parvalbumin (PVALB), mRNA	mir-1778-x;mir-4492-y;mir-8858-y
XM_005887460	IFT27	PREDICTED: Bos mutus intraflagellar transport 27 (IFT27), transcript variant X1, mRNA	bta-miR-151-5p;mir-151-x;mir-3620-x;mir-4651-x;mir-7648-y
XM_005887461	IFT27	PREDICTED: Bos mutus intraflagellar transport 27 (IFT27), transcript variant X2, mRNA	bta-miR-151-5p;mir-151-x;mir-3620-x;mir-4651-x;mir-7648-y
XM_005887464	FOXRED2	PREDICTED: Bos mutus FAD-dependent oxidoreductase domain containing 2 (FOXRED2), mRNA	mir-873-y
XM_005887465	TXN2	PREDICTED: Bos mutus thioredoxin 2 (TXN2), mRNA	bta-miR-1584-5p;bta-miR-2412;bta-miR-2439-3p;bta-miR-2450a;mir-1754-y;mir-678-y;mir-6876-x;mir-7018-x;mir-711-y;mir-7704-x;novel-m0047-3p;novel-m0335-3p
XM_005887466	LOC102282962	PREDICTED: Bos mutus apolipoprotein L2 (LOC102282962), mRNA	bta-miR-138;mir-138-x;mir-6523-x
XM_005887468	LOC102283813	PREDICTED: Bos mutus apolipoprotein L3 (LOC102283813), mRNA	bta-miR-449d;mir-9820-x
XM_005887469	LOC102284089	PREDICTED: Bos mutus apolipoprotein L3-like (LOC102284089), mRNA	mir-18-y;mir-7180-y
XM_005887472	ACSL3	PREDICTED: Bos mutus acyl-CoA synthetase long-chain family member 3 (ACSL3), mRNA	novel-m0380-3p
XM_005887475	FARSB	PREDICTED: Bos mutus phenylalanyl-tRNA synthetase, beta subunit (FARSB), mRNA	mir-1778-x
XM_005887476	SGPP2	PREDICTED: Bos mutus sphingosine-1-phosphate phosphatase 2 (SGPP2), mRNA	bta-miR-1224;bta-miR-1388-3p;bta-miR-2305;bta-miR-2888;mir-6803-x
XM_005887483	CCDC117	PREDICTED: Bos mutus coiled-coil domain containing 117 (CCDC117), mRNA	mir-4455-x
XM_005887486	RHBDD3	PREDICTED: Bos mutus rhomboid domain containing 3 (RHBDD3), transcript variant X1, mRNA	mir-1983-y;mir-3473-y;mir-4505-x;mir-4651-x;mir-6588-y;mir-678-y
XM_005887487	GAS2L1	PREDICTED: Bos mutus growth arrest-specific 2 like 1 (GAS2L1), transcript variant X1, mRNA	bta-miR-2453;bta-miR-2454-5p;mir-105-x;mir-2454-x;mir-328-x;mir-8550-x;mir-9270-x
XM_005887488	GAS2L1	PREDICTED: Bos mutus growth arrest-specific 2 like 1 (GAS2L1), transcript variant X2, mRNA	bta-miR-2453;bta-miR-2454-5p;mir-105-x;mir-2454-x;mir-328-x;mir-8550-x;mir-9270-x
XM_005887489	RASL10A	PREDICTED: Bos mutus RAS-like, family 10, member A (RASL10A), mRNA	bta-miR-2900;bta-miR-339a;bta-miR-339b;bta-miR-370;mir-339-x;mir-370-y;mir-4334-y;mir-6133-y
XM_005887490	AP1B1	PREDICTED: Bos mutus adaptor-related protein complex 1, beta 1 subunit (AP1B1), transcript variant X4, mRNA	bta-miR-1291;bta-miR-1343-3p;bta-miR-1777a;bta-miR-1777b;bta-miR-2327;bta-miR-2453;bta-miR-2454-5p;bta-miR-2881;bta-miR-2900;bta-miR-2904;bta-miR-449b;bta-miR-6523a;mir-1271-x;mir-1343-y;mir-1587-x;mir-2305-x;mir-2454-x;mir-3102-x;mir-311-x;mir-4286-z;mir-4488-x;mir-4505-x;mir-4532-x;mir-6523-x;mir-6588-y;mir-8385-y;novel-m0175-3p;novel-m0335-3p
XM_005887491	AP1B1	PREDICTED: Bos mutus adaptor-related protein complex 1, beta 1 subunit (AP1B1), transcript variant X3, mRNA	bta-miR-1291;bta-miR-1343-3p;bta-miR-1777a;bta-miR-1777b;bta-miR-2327;bta-miR-2453;bta-miR-2454-5p;bta-miR-2881;bta-miR-2900;bta-miR-2904;bta-miR-449b;bta-miR-6523a;mir-1271-x;mir-1343-y;mir-1587-x;mir-2305-x;mir-2454-x;mir-3102-x;mir-311-x;mir-4286-z;mir-4488-x;mir-4505-x;mir-4532-x;mir-6523-x;mir-6588-y;mir-8385-y;novel-m0175-3p;novel-m0335-3p
XM_005887495	KREMEN1	PREDICTED: Bos mutus kringle containing transmembrane protein 1 (KREMEN1), mRNA	bta-miR-2453;mir-328-x;novel-m0335-3p
XM_005887497	THOC5	PREDICTED: Bos mutus THO complex 5 (THOC5), transcript variant X1, mRNA	bta-miR-2408;bta-miR-2436-5p;novel-m0202-3p
XM_005887498	THOC5	PREDICTED: Bos mutus THO complex 5 (THOC5), transcript variant X2, mRNA	bta-miR-2408;bta-miR-2436-5p;novel-m0202-3p
XM_005887499	NIPSNAP1	PREDICTED: Bos mutus nipsnap homolog 1 (C. elegans) (NIPSNAP1), transcript variant X1, mRNA	bta-miR-2449;bta-miR-2460;mir-6535-x;mir-7111-x;novel-m0027-3p;novel-m0256-3p
XM_005887500	NIPSNAP1	PREDICTED: Bos mutus nipsnap homolog 1 (C. elegans) (NIPSNAP1), transcript variant X2, mRNA	bta-miR-2449;bta-miR-2460;mir-6535-x;mir-7111-x;novel-m0027-3p;novel-m0256-3p
XM_005887504	ZMAT5	PREDICTED: Bos mutus zinc finger, matrin-type 5 (ZMAT5), mRNA	bta-miR-2305;bta-miR-2360;bta-miR-2449;bta-miR-2881;bta-miR-2899;bta-miR-2900;bta-miR-541;bta-miR-6518;mir-2305-x;mir-2976-z;mir-3620-x;mir-541-y;mir-6803-x;mir-7846-y;mir-7860-y;novel-m0195-3p;novel-m0367-3p;novel-m0377-3p
XM_005887505	LOC102270524	PREDICTED: Bos mutus cytochrome b-c1 complex subunit 9 (LOC102270524), transcript variant X1, mRNA	bta-miR-2439-5p;mir-138-x;mir-323-x;mir-7846-y
XM_005887506	ASCC2	PREDICTED: Bos mutus activating signal cointegrator 1 complex subunit 2 (ASCC2), transcript variant X1, mRNA	bta-miR-6120-5p;bta-miR-760-3p;mir-6131-y;mir-6654-y;mir-760-y;novel-m0196-5p
XM_005887507	ASCC2	PREDICTED: Bos mutus activating signal cointegrator 1 complex subunit 2 (ASCC2), transcript variant X2, mRNA	bta-miR-6120-5p;bta-miR-760-3p;mir-6131-y;mir-6654-y;mir-760-y;novel-m0196-5p
XM_005887509	LIF	PREDICTED: Bos mutus leukemia inhibitory factor (LIF), mRNA	bta-miR-149-5p;bta-miR-2388-5p;bta-miR-326;bta-miR-346;bta-miR-760-3p;bta-miR-760-5p;mir-2981-y;mir-3187-y;mir-326-y;mir-346-x;mir-354-x;mir-760-x;mir-760-y;mir-770-y;novel-m0050-3p;novel-m0076-5p
XM_005887510	OSM	PREDICTED: Bos mutus oncostatin M (OSM), mRNA	bta-miR-1343-5p;bta-miR-2454-5p;bta-miR-370;mir-1291-x;mir-1343-x;mir-2367-x;mir-2454-x;mir-328-x;mir-370-y;mir-4492-y;mir-4651-x;mir-4941-y;mir-5129-x;mir-7111-x;mir-7648-y;novel-m0119-3p
XM_005887511	GATSL3	PREDICTED: Bos mutus GATS protein-like 3 (GATSL3), mRNA	bta-miR-149-3p;bta-miR-1777a;bta-miR-1777b;bta-miR-2343;bta-miR-2453;bta-miR-7865;mir-2305-x;mir-2343-x;mir-3102-x;mir-3960-y;mir-6535-x;mir-7045-x
XM_005887512	TBC1D10A	PREDICTED: Bos mutus TBC1 domain family, member 10A (TBC1D10A), transcript variant X1, mRNA	bta-miR-1343-5p;bta-miR-2405;bta-miR-2455;bta-miR-763;mir-1343-x;mir-2385-x;mir-4651-x;mir-5128-y;mir-6588-y;mir-7648-y;mir-885-y;mir-8858-y;novel-m0004-5p;novel-m0241-3p
XM_005887513	TBC1D10A	PREDICTED: Bos mutus TBC1 domain family, member 10A (TBC1D10A), transcript variant X2, mRNA	bta-miR-1343-5p;bta-miR-2405;bta-miR-2455;bta-miR-763;mir-1343-x;mir-2385-x;mir-4651-x;mir-5128-y;mir-6588-y;mir-7648-y;mir-885-y;mir-8858-y;novel-m0004-5p;novel-m0241-3p
XM_005887514	SF3A1	PREDICTED: Bos mutus splicing factor 3a, subunit 1, 120kDa (SF3A1), transcript variant X1, mRNA	bta-miR-2449;bta-miR-2454-5p;mir-2454-x;mir-3102-x;mir-328-x;mir-6127-z;mir-6528-x;mir-678-y;mir-6803-x;mir-711-y;mir-762-y;novel-m0070-5p
XM_005887517	SEC14L2	PREDICTED: Bos mutus SEC14-like lipid binding 2 (SEC14L2), transcript variant X1, mRNA	bta-miR-2407;bta-miR-2454-5p;bta-miR-2467-3p;mir-2454-x;mir-4651-x;mir-6089-y;mir-6803-x;mir-762-y;mir-7648-y
XM_005887518	SEC14L2	PREDICTED: Bos mutus SEC14-like lipid binding 2 (SEC14L2), transcript variant X2, mRNA	bta-miR-2407;bta-miR-2454-5p;bta-miR-2467-3p;mir-2454-x;mir-4651-x;mir-6089-y;mir-6803-x;mir-762-y;mir-7648-y
XM_005887519	MTFP1	PREDICTED: Bos mutus mitochondrial fission process 1 (MTFP1), mRNA	bta-miR-324;mir-23-x;mir-3102-x;mir-324-x;mir-4492-y;mir-4651-x;mir-6743-x;mir-6797-x;mir-7648-y
XM_005887521	LOC102274704	PREDICTED: Bos mutus SEC14-like protein 4 (LOC102274704), transcript variant X1, mRNA	bta-miR-2360;bta-miR-2897;bta-miR-2899
XM_005887522	LOC102274704	PREDICTED: Bos mutus SEC14-like protein 4 (LOC102274704), transcript variant X2, mRNA	bta-miR-2373-5p;mir-9232-x
XM_005887523	LOC102275171	PREDICTED: Bos mutus putative SEC14-like protein 6 (LOC102275171), transcript variant X1, mRNA	bta-miR-2342;bta-miR-2401;bta-miR-2467-3p;mir-1669-y;mir-222-x;mir-4505-x;mir-4651-x;mir-6588-y;mir-9232-x
XM_005887524	NEFH	PREDICTED: Bos mutus neurofilament, heavy polypeptide (NEFH), partial mRNA	bta-miR-1584-5p;bta-miR-2374;mir-5128-y;mir-6588-y
XM_005887526	RNF215	PREDICTED: Bos mutus ring finger protein 215 (RNF215), mRNA	bta-miR-1281;bta-miR-2453;bta-miR-2486-5p;bta-miR-664a;mir-4651-x;mir-6528-x;mir-6596-x
XM_005887529	ST14	PREDICTED: Bos mutus suppression of tumorigenicity 14 (colon carcinoma) (ST14), mRNA	bta-miR-2431-3p;bta-miR-542-5p;bta-miR-6523a;mir-4286-x;mir-4286-y;mir-4286-z;mir-4941-y;mir-542-x;mir-615-x;mir-6523-x;mir-6803-x;mir-711-y
XM_005887530	APLP2	PREDICTED: Bos mutus amyloid beta (A4) precursor-like protein 2 (APLP2), transcript variant X1, mRNA	mir-2981-y;mir-5627-y;novel-m0175-3p;novel-m0321-3p
XM_005887531	APLP2	PREDICTED: Bos mutus amyloid beta (A4) precursor-like protein 2 (APLP2), transcript variant X2, mRNA	mir-2981-y;mir-5627-y;novel-m0175-3p;novel-m0321-3p
XM_005887532	APLP2	PREDICTED: Bos mutus amyloid beta (A4) precursor-like protein 2 (APLP2), transcript variant X4, mRNA	mir-2981-y;mir-5627-y;novel-m0175-3p;novel-m0321-3p
XM_005887533	APLP2	PREDICTED: Bos mutus amyloid beta (A4) precursor-like protein 2 (APLP2), transcript variant X3, mRNA	mir-2981-y;mir-5627-y;novel-m0175-3p;novel-m0321-3p
XM_005887534	APLP2	PREDICTED: Bos mutus amyloid beta (A4) precursor-like protein 2 (APLP2), transcript variant X5, mRNA	mir-2981-y;mir-5627-y;novel-m0175-3p;novel-m0321-3p
XM_005887535	LOC102278657	PREDICTED: Bos mutus zinc finger protein 740 (LOC102278657), mRNA	bta-miR-1777a;bta-miR-1777b;bta-miR-2433;mir-194-y;mir-2305-x;mir-342-x;mir-4488-x;novel-m0147-5p;novel-m0321-3p
XM_005887539	NFRKB	PREDICTED: Bos mutus nuclear factor related to kappaB binding protein (NFRKB), transcript variant X1, mRNA	bta-miR-2433;mir-328-x;mir-6803-x;mir-74-y;mir-762-y;novel-m0267-3p
XM_005887540	NFRKB	PREDICTED: Bos mutus nuclear factor related to kappaB binding protein (NFRKB), transcript variant X2, mRNA	bta-miR-2433;mir-328-x;mir-6803-x;mir-74-y;mir-762-y;novel-m0267-3p
XM_005887541	TMEM45B	PREDICTED: Bos mutus transmembrane protein 45B (TMEM45B), mRNA	bta-miR-3141;mir-2460-x;mir-7045-x;novel-m0147-5p
XM_005887548	PSMA1	PREDICTED: Bos mutus proteasome subunit alpha 1 (PSMA1), transcript variant X1, mRNA	mir-3125-x
XM_005887549	PSMA1	PREDICTED: Bos mutus proteasome subunit alpha 1 (PSMA1), transcript variant X2, mRNA	mir-3125-x
XM_005887571	HAT1	PREDICTED: Bos mutus histone acetyltransferase 1 (HAT1), transcript variant X1, mRNA	bta-miR-3154
XM_005887572	HAT1	PREDICTED: Bos mutus histone acetyltransferase 1 (HAT1), transcript variant X2, mRNA	bta-miR-3154
XM_005887581	METTL8	PREDICTED: Bos mutus methyltransferase like 8 (METTL8), mRNA	novel-m0155-5p;novel-m0165-3p;novel-m0214-3p
XM_005887584	GORASP2	PREDICTED: Bos mutus golgi reassembly stacking protein 2, 55kDa (GORASP2), mRNA	bta-miR-2890
XM_005887585	GAD1	PREDICTED: Bos mutus glutamate decarboxylase 1 (brain, 67kDa) (GAD1), transcript variant X1, mRNA	bta-miR-1777b;mir-2305-x
XM_005887586	GAD1	PREDICTED: Bos mutus glutamate decarboxylase 1 (brain, 67kDa) (GAD1), transcript variant X2, mRNA	bta-miR-2290;novel-m0099-5p
XM_005887593	CCDC173	PREDICTED: Bos mutus coiled-coil domain containing 173 (CCDC173), mRNA	mir-1692-x
XM_005887595	PPIG	PREDICTED: Bos mutus peptidylprolyl isomerase G (cyclophilin G) (PPIG), transcript variant X1, mRNA	mir-4484-y
XM_005887596	KLHL41	PREDICTED: Bos mutus kelch-like family member 41 (KLHL41), mRNA	mir-735-y
XM_005887598	DHRS9	PREDICTED: Bos mutus dehydrogenase/reductase (SDR family) member 9 (DHRS9), transcript variant X1, mRNA	mir-214-x;mir-9851-y
XM_005887599	ABCB11	PREDICTED: Bos mutus ATP-binding cassette, sub-family B (MDR/TAP), member 11 (ABCB11), transcript variant X3, mRNA	bta-miR-2287;mir-300-y
XM_005887600	ABCB11	PREDICTED: Bos mutus ATP-binding cassette, sub-family B (MDR/TAP), member 11 (ABCB11), transcript variant X1, mRNA	bta-miR-2287;mir-300-y
XM_005887602	G6PC2	PREDICTED: Bos mutus glucose-6-phosphatase, catalytic, 2 (G6PC2), mRNA	bta-miR-763;mir-2385-x;novel-m0047-3p;novel-m0150-5p;novel-m0246-3p;novel-m0290-5p
XM_005887607	LOC102276596	PREDICTED: Bos mutus small integral membrane protein 10-like protein 2A (LOC102276596), partial mRNA	bta-miR-2415-5p;bta-miR-2898;mir-354-x;mir-4459-x;novel-m0103-3p;novel-m0242-5p
XM_005887613	UBR3	PREDICTED: Bos mutus ubiquitin protein ligase E3 component n-recognin 3 (putative) (UBR3), partial mRNA	bta-miR-2300a-5p
XM_005887615	IREB2	PREDICTED: Bos mutus iron-responsive element binding protein 2 (IREB2), mRNA	novel-m0050-3p
XM_005887616	HYKK	PREDICTED: Bos mutus hydroxylysine kinase (HYKK), transcript variant X1, mRNA	mir-3102-x
XM_005887617	PSMA4	PREDICTED: Bos mutus proteasome subunit alpha 4 (PSMA4), transcript variant X1, mRNA	bta-miR-2311
XM_005887618	PSMA4	PREDICTED: Bos mutus proteasome subunit alpha 4 (PSMA4), transcript variant X2, mRNA	bta-miR-2311
XM_005887622	AKAP4	PREDICTED: Bos mutus A kinase (PRKA) anchor protein 4 (AKAP4), transcript variant X1, mRNA	bta-miR-1777a;bta-miR-1777b;bta-miR-2433;bta-miR-2454-5p;bta-miR-2881;bta-miR-2900;bta-miR-763;mir-2305-x;mir-2454-x;mir-4488-x;mir-5129-x;novel-m0070-5p;novel-m0269-3p;novel-m0270-5p;novel-m0271-5p;novel-m0272-3p;novel-m0373-3p
XM_005887623	AKAP4	PREDICTED: Bos mutus A kinase (PRKA) anchor protein 4 (AKAP4), transcript variant X2, mRNA	bta-miR-1777a;bta-miR-1777b;bta-miR-2433;bta-miR-2454-5p;bta-miR-2881;bta-miR-2900;bta-miR-763;mir-2305-x;mir-2454-x;mir-4488-x;mir-5129-x;novel-m0070-5p;novel-m0269-3p;novel-m0270-5p;novel-m0271-5p;novel-m0272-3p;novel-m0373-3p
XM_005887629	USP27X	PREDICTED: Bos mutus ubiquitin specific peptidase 27, X-linked (USP27X), mRNA	mir-532-y
XM_005887632	FOXP3	PREDICTED: Bos mutus forkhead box P3 (FOXP3), transcript variant X2, mRNA	bta-miR-339a;bta-miR-339b;bta-miR-6523a;mir-124-y;mir-1584-x;mir-311-x;mir-339-x;mir-4334-y;mir-4492-y;mir-4728-x;mir-5128-y;mir-6127-z;mir-6523-x;mir-6588-y;mir-7020-x;novel-m0383-3p;novel-m0390-3p
XM_005887634	FOXP3	PREDICTED: Bos mutus forkhead box P3 (FOXP3), transcript variant X5, mRNA	bta-miR-339a;bta-miR-339b;bta-miR-6523a;mir-311-x;mir-339-x;mir-4334-y;mir-4651-x;mir-6523-x;mir-6588-y
XM_005887635	CCDC22	PREDICTED: Bos mutus coiled-coil domain containing 22 (CCDC22), transcript variant X1, mRNA	bta-miR-760-3p;bta-miR-761;mir-1981-x;mir-328-x;mir-4446-y;mir-5318-x;mir-6089-y;mir-6497-x;mir-678-y;mir-760-y;novel-m0012-3p
XM_005887636	CCDC22	PREDICTED: Bos mutus coiled-coil domain containing 22 (CCDC22), transcript variant X2, mRNA	bta-miR-760-3p;bta-miR-761;mir-1981-x;mir-328-x;mir-4446-y;mir-6089-y;mir-6497-x;mir-678-y;mir-760-y;novel-m0012-3p
XM_005887641	SYP	PREDICTED: Bos mutus synaptophysin (SYP), mRNA	bta-miR-2454-5p;mir-2343-x;mir-3102-x;mir-4532-x;mir-4728-x;mir-6528-x;mir-6803-x;mir-762-y;mir-9820-x
XM_005887642	PRICKLE3	PREDICTED: Bos mutus prickle homolog 3 (PRICKLE3), transcript variant X1, mRNA	bta-miR-149-3p;mir-3776-x;mir-6528-x;mir-6589-x;novel-m0269-3p;novel-m0270-5p;novel-m0271-5p;novel-m0272-3p;novel-m0373-3p
XM_005887643	PRICKLE3	PREDICTED: Bos mutus prickle homolog 3 (PRICKLE3), transcript variant X2, mRNA	bta-miR-149-3p;mir-3776-x;mir-6528-x;mir-6589-x;novel-m0269-3p;novel-m0270-5p;novel-m0271-5p;novel-m0272-3p;novel-m0373-3p
XM_005887644	PLP2	PREDICTED: Bos mutus proteolipid protein 2 (colonic epithelium-enriched) (PLP2), transcript variant X2, mRNA	bta-miR-137;bta-miR-2431-3p;mir-146-y;novel-m0090-5p
XM_005887645	GPKOW	PREDICTED: Bos mutus G patch domain and KOW motifs (GPKOW), mRNA	mir-2127-y
XM_005887646	WDR45	PREDICTED: Bos mutus WD repeat domain 45 (WDR45), transcript variant X1, mRNA	bta-miR-125a;bta-miR-664a;bta-miR-670;mir-4651-x
XM_005887647	WDR45	PREDICTED: Bos mutus WD repeat domain 45 (WDR45), transcript variant X2, mRNA	bta-miR-125a;bta-miR-664a;bta-miR-670;mir-4651-x
XM_005887648	PRAF2	PREDICTED: Bos mutus PRA1 domain family, member 2 (PRAF2), mRNA	bta-miR-2305;bta-miR-296-3p;mir-1408-y;mir-2295-y;mir-296-y;mir-3620-x;mir-4492-y;mir-5128-y;mir-6089-y;mir-6588-y;mir-6803-x;mir-7020-x;mir-762-y;novel-m0104-5p
XM_005887649	CCDC120	PREDICTED: Bos mutus coiled-coil domain containing 120 (CCDC120), transcript variant X1, mRNA	mir-296-x;mir-6133-y;mir-6535-x
XM_005887650	CCDC120	PREDICTED: Bos mutus coiled-coil domain containing 120 (CCDC120), transcript variant X2, mRNA	mir-296-x;mir-6133-y;mir-6535-x
XM_005887651	CCDC120	PREDICTED: Bos mutus coiled-coil domain containing 120 (CCDC120), transcript variant X3, mRNA	mir-296-x;mir-3178-x;mir-711-y;mir-8970-y;mir-9226-y;novel-m0131-3p
XM_005887652	CCDC120	PREDICTED: Bos mutus coiled-coil domain containing 120 (CCDC120), transcript variant X4, mRNA	mir-18-y;mir-197-x;mir-296-x;mir-3178-x;mir-4505-x;mir-4651-x;mir-8858-y;mir-9226-y;novel-m0252-3p
XM_005887653	TFE3	PREDICTED: Bos mutus transcription factor binding to IGHM enhancer 3 (TFE3), mRNA	bta-miR-2305;bta-miR-2449;bta-miR-2900;mir-4532-x;mir-6775-x;mir-762-y
XM_005887654	GRIPAP1	PREDICTED: Bos mutus GRIP1 associated protein 1 (GRIPAP1), mRNA	bta-miR-1260b;bta-miR-3154;bta-miR-331-3p;bta-miR-541;mir-1260-x;mir-331-y;mir-3775-x;mir-4695-y;mir-505-x;mir-541-y;mir-8104-x
XM_005887655	KCND1	PREDICTED: Bos mutus potassium channel, voltage gated Shal related subfamily D, member 1 (KCND1), mRNA	mir-1892-y;mir-328-x;mir-6528-x;mir-770-y
XM_005887657	OTUD5	PREDICTED: Bos mutus OTU deubiquitinase 5 (OTUD5), transcript variant X1, mRNA	bta-miR-6528;mir-328-x;mir-532-y;mir-6803-x;novel-m0131-3p
XM_005887658	OTUD5	PREDICTED: Bos mutus OTU deubiquitinase 5 (OTUD5), transcript variant X2, mRNA	bta-miR-6528;mir-328-x;mir-532-y;mir-6803-x;novel-m0131-3p
XM_005887659	OTUD5	PREDICTED: Bos mutus OTU deubiquitinase 5 (OTUD5), transcript variant X3, mRNA	bta-miR-6528;mir-328-x;mir-532-y;mir-6803-x;novel-m0131-3p
XM_005887660	PIM2	PREDICTED: Bos mutus Pim-2 proto-oncogene, serine/threonine kinase (PIM2), mRNA	bta-miR-6535;mir-6535-x;mir-762-y
XM_005887661	SLC35A2	PREDICTED: Bos mutus solute carrier family 35 (UDP-galactose transporter), member A2 (SLC35A2), mRNA	mir-1285-y
XM_005887662	PQBP1	PREDICTED: Bos mutus polyglutamine binding protein 1 (PQBP1), transcript variant X1, mRNA	mir-6803-x;mir-762-y
XM_005887663	PQBP1	PREDICTED: Bos mutus polyglutamine binding protein 1 (PQBP1), transcript variant X3, mRNA	mir-6803-x;mir-762-y
XM_005887665	PQBP1	PREDICTED: Bos mutus polyglutamine binding protein 1 (PQBP1), transcript variant X4, mRNA	mir-6803-x;mir-762-y
XM_005887666	PQBP1	PREDICTED: Bos mutus polyglutamine binding protein 1 (PQBP1), transcript variant X5, mRNA	mir-6803-x;mir-762-y
XM_005887667	TIMM17B	PREDICTED: Bos mutus translocase of inner mitochondrial membrane 17 homolog B (yeast) (TIMM17B), transcript variant X1, mRNA	bta-miR-2389;bta-miR-2887;mir-3751-y;mir-3897-y;novel-m0009-5p;novel-m0238-5p
XM_005887668	ERAS	PREDICTED: Bos mutus ES cell expressed Ras (ERAS), mRNA	bta-miR-2284q;mir-1584-x;mir-1770-y;mir-7111-x
XM_005887669	GATA1	PREDICTED: Bos mutus GATA binding protein 1 (globin transcription factor 1) (GATA1), mRNA	bta-miR-504;mir-504-x;mir-7078-x
XM_005887670	HDAC6	PREDICTED: Bos mutus histone deacetylase 6 (HDAC6), mRNA	bta-miR-1835;bta-miR-2449
XM_005887671	SUV39H1	PREDICTED: Bos mutus suppressor of variegation 3-9 homolog 1 (Drosophila) (SUV39H1), mRNA	bta-miR-1584-5p;bta-miR-2389;bta-miR-2412;bta-miR-2888;bta-miR-6530;mir-1249-x;mir-328-x;mir-4505-x;mir-6530-x;mir-6654-y;novel-m0070-5p
XM_005887672	WAS	PREDICTED: Bos mutus Wiskott-Aldrich syndrome (WAS), mRNA	bta-miR-2897;mir-3082-x;mir-3102-x;mir-3776-x;mir-4443-x;mir-4455-x;mir-466-x;mir-6528-x;mir-6803-x;mir-7078-x;mir-9820-x;novel-m0311-3p;novel-m0371-3p
XM_005887673	WDR13	PREDICTED: Bos mutus WD repeat domain 13 (WDR13), mRNA	bta-miR-2449;mir-7078-x
XM_005887676	TBC1D25	PREDICTED: Bos mutus TBC1 domain family, member 25 (TBC1D25), transcript variant X1, mRNA	bta-miR-2412;mir-1762-x;mir-6501-y
XM_005887677	TBC1D25	PREDICTED: Bos mutus TBC1 domain family, member 25 (TBC1D25), transcript variant X2, mRNA	bta-miR-2412;mir-1762-x;mir-6501-y
XM_005887678	TBC1D25	PREDICTED: Bos mutus TBC1 domain family, member 25 (TBC1D25), transcript variant X3, mRNA	bta-miR-2412;mir-1762-x;mir-6501-y
XM_005887679	TBC1D25	PREDICTED: Bos mutus TBC1 domain family, member 25 (TBC1D25), transcript variant X4, mRNA	bta-miR-2412;mir-1762-x;mir-6501-y
XM_005887680	TBC1D25	PREDICTED: Bos mutus TBC1 domain family, member 25 (TBC1D25), transcript variant X5, mRNA	bta-miR-2412;mir-1762-x;mir-6501-y
XM_005887681	EBP	PREDICTED: Bos mutus emopamil binding protein (sterol isomerase) (EBP), mRNA	bta-miR-2340
XM_005887682	PORCN	PREDICTED: Bos mutus porcupine homolog (Drosophila) (PORCN), transcript variant X1, mRNA	bta-miR-2888;mir-665-x;mir-762-y;mir-9270-x
XM_005887683	PORCN	PREDICTED: Bos mutus porcupine homolog (Drosophila) (PORCN), transcript variant X2, mRNA	bta-miR-2888;mir-665-x;mir-762-y;mir-9270-x
XM_005887685	PORCN	PREDICTED: Bos mutus porcupine homolog (Drosophila) (PORCN), transcript variant X3, mRNA	bta-miR-2888;mir-665-x;mir-762-y;mir-9270-x
XM_005887686	PORCN	PREDICTED: Bos mutus porcupine homolog (Drosophila) (PORCN), transcript variant X4, mRNA	bta-miR-2888;mir-665-x;mir-762-y;mir-9270-x
XM_005887689	FTSJ1	PREDICTED: Bos mutus FtsJ RNA methyltransferase homolog 1 (E. coli) (FTSJ1), transcript variant X2, mRNA	mir-1408-y;mir-3776-x;mir-6528-x;mir-6589-x
XM_005887694	MAGIX	PREDICTED: Bos mutus MAGI family member, X-linked (MAGIX), mRNA	mir-2284-y
XM_005887696	PCSK1N	PREDICTED: Bos mutus proprotein convertase subtilisin/kexin type 1 inhibitor (PCSK1N), mRNA	bta-miR-2467-3p;bta-miR-6523a;mir-705-x
XM_005887703	LOC102282310	PREDICTED: Bos mutus necdin (LOC102282310), mRNA	bta-miR-1260b;bta-miR-423-5p;mir-1260-x;mir-4695-y
XM_005887704	MKRN3	PREDICTED: Bos mutus makorin ring finger protein 3 (MKRN3), mRNA	mir-7111-x
XM_005887711	SLC45A2	PREDICTED: Bos mutus solute carrier family 45, member 2 (SLC45A2), mRNA	bta-miR-2463;mir-6526-y
XM_005887722	KCNMB4	PREDICTED: Bos mutus potassium channel subfamily M regulatory beta subunit 4 (KCNMB4), mRNA	bta-miR-6535;mir-6089-y;mir-6535-x
XM_005887723	PTPRB	PREDICTED: Bos mutus protein tyrosine phosphatase, receptor type, B (PTPRB), transcript variant X2, mRNA	novel-m0124-5p
XM_005887724	PTPRR	PREDICTED: Bos mutus protein tyrosine phosphatase, receptor type, R (PTPRR), transcript variant X1, mRNA	mir-31-x
XM_005887725	PTPRR	PREDICTED: Bos mutus protein tyrosine phosphatase, receptor type, R (PTPRR), transcript variant X2, mRNA	mir-31-x
XM_005887726	PTPRR	PREDICTED: Bos mutus protein tyrosine phosphatase, receptor type, R (PTPRR), transcript variant X3, mRNA	mir-31-x
XM_005887737	LOC102269960	PREDICTED: Bos mutus vascular non-inflammatory molecule 2 (LOC102269960), transcript variant X2, mRNA	mir-505-x
XM_005887740	EYA4	PREDICTED: Bos mutus EYA transcriptional coactivator and phosphatase 4 (EYA4), transcript variant X2, mRNA	novel-m0140-3p;novel-m0141-3p
XM_005887741	EYA4	PREDICTED: Bos mutus EYA transcriptional coactivator and phosphatase 4 (EYA4), transcript variant X3, mRNA	novel-m0140-3p;novel-m0141-3p
XM_005887742	TCF21	PREDICTED: Bos mutus transcription factor 21 (TCF21), mRNA	mir-3195-x;mir-4532-x;mir-5627-y;mir-762-y;mir-8970-y;novel-m0131-3p
XM_005887744	SLC2A12	PREDICTED: Bos mutus solute carrier family 2 (facilitated glucose transporter), member 12 (SLC2A12), mRNA	mir-6803-x
XM_005887745	SGK1	PREDICTED: Bos mutus serum/glucocorticoid regulated kinase 1 (SGK1), transcript variant X1, mRNA	mir-6760-x
XM_005887746	SGK1	PREDICTED: Bos mutus serum/glucocorticoid regulated kinase 1 (SGK1), transcript variant X2, mRNA	mir-6760-x
XM_005887747	SGK1	PREDICTED: Bos mutus serum/glucocorticoid regulated kinase 1 (SGK1), transcript variant X3, mRNA	mir-6760-x
XM_005887748	SGK1	PREDICTED: Bos mutus serum/glucocorticoid regulated kinase 1 (SGK1), transcript variant X4, mRNA	mir-6760-x
XM_005887750	TAAR1	PREDICTED: Bos mutus trace amine associated receptor 1 (TAAR1), mRNA	bta-miR-2303;bta-miR-671;mir-3916-x;novel-m0026-5p;novel-m0027-3p;novel-m0085-5p;novel-m0110-3p;novel-m0174-5p;novel-m0306-5p
XM_005887754	TEX2	PREDICTED: Bos mutus testis expressed 2 (TEX2), transcript variant X2, mRNA	bta-miR-2374;mir-762-y
XM_005887755	PECAM1	PREDICTED: Bos mutus platelet/endothelial cell adhesion molecule 1 (PECAM1), mRNA	bta-miR-2466-3p;mir-3775-x
XM_005887758	DDX5	PREDICTED: Bos mutus DEAD (Asp-Glu-Ala-Asp) box helicase 5 (DDX5), transcript variant X1, mRNA	bta-miR-2404;mir-767-x
XM_005887759	DDX5	PREDICTED: Bos mutus DEAD (Asp-Glu-Ala-Asp) box helicase 5 (DDX5), transcript variant X2, mRNA	bta-miR-2404;mir-767-x
XM_005887760	CEP95	PREDICTED: Bos mutus centrosomal protein 95kDa (CEP95), mRNA	mir-874-y
XM_005887766	NOL11	PREDICTED: Bos mutus nucleolar protein 11 (NOL11), mRNA	bta-miR-2375;mir-6975-x;mir-7415-y
XM_005887767	PITPNC1	PREDICTED: Bos mutus phosphatidylinositol transfer protein, cytoplasmic 1 (PITPNC1), transcript variant X1, mRNA	bta-miR-6529a;mir-6529-x
XM_005887768	PITPNC1	PREDICTED: Bos mutus phosphatidylinositol transfer protein, cytoplasmic 1 (PITPNC1), transcript variant X2, mRNA	bta-miR-6535;novel-m0131-3p;novel-m0137-3p;novel-m0221-5p
XM_005887772	TBCD	PREDICTED: Bos mutus tubulin folding cofactor D (TBCD), transcript variant X1, mRNA	bta-miR-484;mir-1892-y;mir-6050-x;mir-7911-x;mir-7977-x;mir-9226-y
XM_005887773	TBCD	PREDICTED: Bos mutus tubulin folding cofactor D (TBCD), transcript variant X2, mRNA	bta-miR-484;mir-1892-y;mir-6050-x;mir-7911-x;mir-7977-x;mir-9226-y
XM_005887774	FN3K	PREDICTED: Bos mutus fructosamine 3 kinase (FN3K), transcript variant X1, mRNA	bta-miR-2431-3p;bta-miR-2894;mir-133-y;mir-133-z;mir-6931-x
XM_005887775	FN3K	PREDICTED: Bos mutus fructosamine 3 kinase (FN3K), transcript variant X2, mRNA	bta-miR-2431-3p;bta-miR-2894;mir-133-y;mir-133-z;mir-6931-x
XM_005887776	FN3KRP	PREDICTED: Bos mutus fructosamine 3 kinase related protein (FN3KRP), mRNA	bta-miR-2305;bta-miR-7862;mir-3960-y;mir-6501-y;mir-7845-x;mir-7862-y
XM_005887782	RAB40B	PREDICTED: Bos mutus RAB40B, member RAS oncogene family (RAB40B), mRNA	novel-m0111-5p
XM_005887788	OLFML1	PREDICTED: Bos mutus olfactomedin-like 1 (OLFML1), mRNA	bta-miR-2466-3p;bta-miR-2894
XM_005887789	PPFIBP2	PREDICTED: Bos mutus PTPRF interacting protein, binding protein 2 (liprin beta 2) (PPFIBP2), mRNA	bta-miR-1291;bta-miR-2331-3p;bta-miR-2408;bta-miR-2422;bta-miR-2466-5p;bta-miR-423-5p;mir-2331-y;mir-6535-x
XM_005887809	ALG1	PREDICTED: Bos mutus ALG1, chitobiosyldiphosphodolichol beta-mannosyltransferase (ALG1), mRNA	bta-miR-2885;mir-1584-x;mir-4748-x;mir-6803-x;mir-762-y
XM_005887811	UBN1	PREDICTED: Bos mutus ubinuclein 1 (UBN1), transcript variant X1, mRNA	bta-miR-1777a;bta-miR-2353;bta-miR-2376;mir-3178-x;mir-4488-x;mir-541-x;mir-711-y;mir-8095-x
XM_005887812	GLYR1	PREDICTED: Bos mutus glyoxylate reductase 1 homolog (Arabidopsis) (GLYR1), transcript variant X2, mRNA	bta-miR-2389;bta-miR-2422;bta-miR-2431-3p;bta-miR-6528;bta-miR-7865;mir-6133-y;mir-6803-x;mir-7865-x;mir-877-y
XM_005887813	GLYR1	PREDICTED: Bos mutus glyoxylate reductase 1 homolog (Arabidopsis) (GLYR1), transcript variant X3, mRNA	bta-miR-2389;bta-miR-2422;bta-miR-2431-3p;bta-miR-6528;bta-miR-7865;mir-6133-y;mir-6803-x;mir-7865-x;mir-877-y
XM_005887814	GLYR1	PREDICTED: Bos mutus glyoxylate reductase 1 homolog (Arabidopsis) (GLYR1), transcript variant X1, mRNA	bta-miR-2389;bta-miR-2422;bta-miR-2431-3p;bta-miR-6528;bta-miR-7865;mir-6133-y;mir-6803-x;mir-7865-x;mir-877-y
XM_005887815	2018-09-12	PREDICTED: Bos mutus septin 12 (SEPT12), transcript variant X2, mRNA	mir-4806-y
XM_005887817	ANKS3	PREDICTED: Bos mutus ankyrin repeat and sterile alpha motif domain containing 3 (ANKS3), mRNA	bta-miR-2290;bta-miR-2439-5p;bta-miR-2894;bta-miR-328;mir-1181-x;mir-1296-x;mir-328-y;mir-6869-y
XM_005887818	MGRN1	PREDICTED: Bos mutus mahogunin ring finger 1, E3 ubiquitin protein ligase (MGRN1), transcript variant X1, mRNA	bta-miR-2328-5p;bta-miR-2407;bta-miR-2454-5p;bta-miR-2881;bta-miR-3602;bta-miR-6517;mir-1584-x;mir-1754-y;mir-185-y;mir-2299-y;mir-2305-x;mir-2981-y;mir-4532-x;mir-4976-x;mir-6998-x;mir-7648-y;mir-9851-y;novel-m0036-5p
XM_005887819	MGRN1	PREDICTED: Bos mutus mahogunin ring finger 1, E3 ubiquitin protein ligase (MGRN1), transcript variant X2, mRNA	bta-miR-2328-5p;bta-miR-2407;bta-miR-2454-5p;bta-miR-2881;bta-miR-3602;bta-miR-6517;mir-1584-x;mir-1754-y;mir-185-y;mir-2299-y;mir-2305-x;mir-2981-y;mir-4532-x;mir-4976-x;mir-6998-x;mir-7648-y;mir-9851-y;novel-m0036-5p
XM_005887822	CDIP1	PREDICTED: Bos mutus cell death-inducing p53 target 1 (CDIP1), transcript variant X1, mRNA	bta-miR-16b;bta-miR-1777a;bta-miR-1777b;bta-miR-2306;bta-miR-2885;bta-miR-383;mir-16-x;mir-1770-y;mir-2305-x;mir-3102-x;mir-383-x;mir-4488-x;mir-457-x;mir-6133-y;mir-6501-y;mir-7045-x;mir-7111-x;mir-760-y;mir-874-x;novel-m0076-3p;novel-m0360-5p
XM_005887823	CDIP1	PREDICTED: Bos mutus cell death-inducing p53 target 1 (CDIP1), transcript variant X2, mRNA	bta-miR-16b;bta-miR-1777a;bta-miR-1777b;bta-miR-2306;bta-miR-2885;bta-miR-383;mir-16-x;mir-1770-y;mir-2305-x;mir-3102-x;mir-383-x;mir-4488-x;mir-457-x;mir-6133-y;mir-6501-y;mir-7045-x;mir-7111-x;mir-760-y;mir-874-x;novel-m0076-3p;novel-m0360-5p
XM_005887824	CDIP1	PREDICTED: Bos mutus cell death-inducing p53 target 1 (CDIP1), transcript variant X3, mRNA	bta-miR-16b;bta-miR-1777a;bta-miR-1777b;bta-miR-2306;bta-miR-2885;bta-miR-383;mir-16-x;mir-1770-y;mir-2305-x;mir-3102-x;mir-383-x;mir-4488-x;mir-457-x;mir-6133-y;mir-6501-y;mir-7045-x;mir-7111-x;mir-760-y;mir-874-x;novel-m0076-3p;novel-m0360-5p
XM_005887825	HMOX2	PREDICTED: Bos mutus heme oxygenase 2 (HMOX2), mRNA	bta-miR-1777a;bta-miR-1777b;bta-miR-2881;bta-miR-2899;bta-miR-2900;mir-1770-y;mir-2305-x;mir-4488-x;mir-532-y;mir-6087-x
XM_005887826	NMRAL1	PREDICTED: Bos mutus NmrA-like family domain containing 1 (NMRAL1), transcript variant X2, mRNA	mir-6779-x;novel-m0383-3p;novel-m0390-3p
XM_005887831	PPL	PREDICTED: Bos mutus periplakin (PPL), mRNA	bta-miR-1584-5p;bta-miR-2885;mir-1770-y;mir-3102-x;mir-3897-y;mir-4459-x;mir-4508-x;mir-4976-x;mir-6089-y;mir-6535-x;novel-m0131-3p
XM_005887832	ROGDI	PREDICTED: Bos mutus rogdi homolog (ROGDI), mRNA	bta-miR-2305;bta-miR-2423;bta-miR-2894;mir-3102-x;mir-324-y;mir-6133-y;mir-678-y
XM_005887835	NUDT16L1	PREDICTED: Bos mutus nudix (nucleoside diphosphate linked moiety X)-type motif 16-like 1 (NUDT16L1), mRNA	bta-miR-1777a;bta-miR-2327;bta-miR-2433;bta-miR-2454-5p;mir-1584-x;mir-2419-y;mir-2454-x;mir-4488-x;mir-4532-x;mir-5129-x;mir-8970-y
XM_005887845	ALDH1A1	PREDICTED: Bos mutus aldehyde dehydrogenase 1 family, member A1 (ALDH1A1), mRNA	novel-m0387-3p
XM_005887853	LOC102282782	PREDICTED: Bos mutus UPF0488 protein C8orf33 homolog (LOC102282782), mRNA	bta-miR-2308;mir-2308-y;novel-m0234-3p
XM_005887859	DCUN1D5	PREDICTED: Bos mutus DCN1, defective in cullin neddylation 1, domain containing 5 (DCUN1D5), mRNA	bta-miR-2395
XM_005887868	PDZD2	PREDICTED: Bos mutus PDZ domain containing 2 (PDZD2), mRNA	mir-6528-x
XM_005887869	MTMR12	PREDICTED: Bos mutus myotubularin related protein 12 (MTMR12), mRNA	bta-miR-2350;mir-1599-y;mir-252-y;novel-m0052-3p
XM_005887875	APPL1	PREDICTED: Bos mutus adaptor protein, phosphotyrosine interaction, PH domain and leucine zipper containing 1 (APPL1), mRNA	novel-m0195-3p;novel-m0235-3p;novel-m0294-3p;novel-m0367-3p;novel-m0377-3p
XM_005887889	LOC102271013	PREDICTED: Bos mutus short palate, lung and nasal epithelium carcinoma-associated protein 2A (LOC102271013), mRNA	bta-miR-2299-3p;bta-miR-2305;bta-miR-2889;bta-miR-2899;mir-149-y;mir-2385-x;mir-2419-y;mir-3431-x;mir-4532-x;mir-6803-x;mir-8970-y;novel-m0050-3p
XM_005887890	LOC102271301	PREDICTED: Bos mutus short palate, lung and nasal epithelium carcinoma-associated protein 2A (LOC102271301), mRNA	bta-miR-2305;bta-miR-2899;mir-2385-x;mir-466-x;mir-5100-y;novel-m0311-3p;novel-m0371-3p
XM_005887896	DNMT3B	PREDICTED: Bos mutus DNA (cytosine-5-)-methyltransferase 3 beta (DNMT3B), mRNA	bta-miR-2389;bta-miR-615;bta-miR-7865;mir-1842-x;mir-6089-y;mir-615-x;mir-7704-x;novel-m0223-3p
XM_005887897	NOL4L	PREDICTED: Bos mutus nucleolar protein 4-like (NOL4L), mRNA	bta-miR-2324;mir-2355-y;mir-4651-x;mir-6588-y;mir-665-x;mir-6779-x;mir-705-x
XM_005887898	KIF3B	PREDICTED: Bos mutus kinesin family member 3B (KIF3B), transcript variant X1, mRNA	bta-miR-1271;mir-324-y;mir-760-y
XM_005887899	POFUT1	PREDICTED: Bos mutus protein O-fucosyltransferase 1 (POFUT1), transcript variant X1, mRNA	bta-miR-2415-3p;bta-miR-2428;mir-3064-x;mir-3473-z;mir-7846-y;novel-m0328-5p
XM_005887900	POFUT1	PREDICTED: Bos mutus protein O-fucosyltransferase 1 (POFUT1), transcript variant X2, mRNA	mir-6958-x
XM_005887901	PLAGL2	PREDICTED: Bos mutus pleiomorphic adenoma gene-like 2 (PLAGL2), mRNA	novel-m0072-5p
XM_005887902	TM9SF4	PREDICTED: Bos mutus transmembrane 9 superfamily protein member 4 (TM9SF4), transcript variant X1, mRNA	bta-miR-149-3p;bta-miR-2305;bta-miR-2374;bta-miR-3956;bta-miR-664a;mir-5128-y;mir-6133-y;mir-6535-x;mir-6797-x;mir-6803-x;mir-762-y;mir-877-y;novel-m0050-3p
XM_005887903	TM9SF4	PREDICTED: Bos mutus transmembrane 9 superfamily protein member 4 (TM9SF4), transcript variant X2, mRNA	bta-miR-149-3p;bta-miR-2305;bta-miR-2374;bta-miR-3956;bta-miR-664a;mir-5128-y;mir-6133-y;mir-6535-x;mir-6797-x;mir-6803-x;mir-762-y;mir-877-y;novel-m0050-3p
XM_005887904	HCK	PREDICTED: Bos mutus HCK proto-oncogene, Src family tyrosine kinase (HCK), transcript variant X1, mRNA	mir-328-x
XM_005887906	PDRG1	PREDICTED: Bos mutus p53 and DNA-damage regulated 1 (PDRG1), transcript variant X1, mRNA	bta-miR-205;bta-miR-2305;bta-miR-2904;mir-205-x;mir-6979-y
XM_005887907	TTLL9	PREDICTED: Bos mutus tubulin tyrosine ligase-like family member 9 (TTLL9), mRNA	bta-miR-7865;mir-6125-y;mir-7018-x
XM_005887908	DUSP15	PREDICTED: Bos mutus dual specificity phosphatase 15 (DUSP15), transcript variant X1, mRNA	bta-miR-1777b;bta-miR-2467-3p;bta-miR-2881;bta-miR-2900;bta-miR-6535;bta-miR-761;mir-1181-x;mir-1249-x;mir-1770-y;mir-2305-x;mir-3963-x;mir-4332-y;mir-6869-y
XM_005887909	FOXS1	PREDICTED: Bos mutus forkhead box S1 (FOXS1), mRNA	bta-miR-2431-3p;mir-361-y;mir-3620-x;mir-7020-x
XM_005887910	MYLK2	PREDICTED: Bos mutus myosin light chain kinase 2 (MYLK2), transcript variant X2, mRNA	bta-miR-1343-5p;bta-miR-1777a;bta-miR-2290;bta-miR-2376;bta-miR-2394;bta-miR-2407;bta-miR-2442;bta-miR-2454-5p;bta-miR-2881;bta-miR-326;bta-miR-339a;bta-miR-339b;mir-1343-x;mir-1770-y;mir-1777-x;mir-2454-x;mir-2981-y;mir-326-x;mir-326-y;mir-330-x;mir-4334-y;mir-4466-x;mir-4492-y;mir-4532-x;mir-4651-x;mir-6236-y;mir-6596-x;mir-6974-y;mir-705-x;mir-762-y;mir-7648-y;novel-m0004-5p;novel-m0175-3p
XM_005887913	BCL2L1	PREDICTED: Bos mutus BCL2-like 1 (BCL2L1), transcript variant X2, mRNA	bta-let-7c;bta-miR-2305;bta-miR-2881;bta-miR-2888;mir-1386-x;mir-1762-x;mir-3102-x;mir-328-x;mir-365-x;mir-6089-y;mir-6528-x;mir-6779-x;mir-6799-x;mir-6803-x;mir-7648-y
XM_005887914	BCL2L1	PREDICTED: Bos mutus BCL2-like 1 (BCL2L1), transcript variant X1, mRNA	bta-let-7c;bta-miR-2305;bta-miR-2881;bta-miR-2888;mir-1386-x;mir-1762-x;mir-3102-x;mir-328-x;mir-365-x;mir-6089-y;mir-6528-x;mir-6779-x;mir-6799-x;mir-6803-x;mir-7648-y
XM_005887915	BCL2L1	PREDICTED: Bos mutus BCL2-like 1 (BCL2L1), transcript variant X4, mRNA	bta-let-7c;bta-miR-2305;bta-miR-2881;bta-miR-2888;mir-1386-x;mir-1762-x;mir-3102-x;mir-328-x;mir-365-x;mir-6089-y;mir-6528-x;mir-6779-x;mir-6799-x;mir-6803-x;mir-7648-y
XM_005887916	LOC102278005	PREDICTED: Bos mutus cytochrome c oxidase subunit 4 isoform 2, mitochondrial (LOC102278005), transcript variant X1, mRNA	bta-miR-6535;mir-25-x;novel-m0076-3p;novel-m0366-5p
XM_005887917	ID1	PREDICTED: Bos mutus inhibitor of DNA binding 1, dominant negative helix-loop-helix protein (ID1), mRNA	bta-miR-149-3p;mir-1570-y;mir-1587-x;mir-2316-x;mir-4651-x
XM_005887918	HM13	PREDICTED: Bos mutus histocompatibility (minor) 13 (HM13), transcript variant X1, mRNA	bta-miR-138;bta-miR-2436-3p;bta-miR-2454-5p;mir-1271-x;mir-1584-x;mir-1587-x;mir-2454-x;mir-5440-y;mir-6589-x;mir-6803-x;mir-7020-x;mir-762-y;mir-765-y;novel-m0015-5p;novel-m0050-3p;novel-m0078-5p;novel-m0230-5p;novel-m0250-5p;novel-m0298-5p
XM_005887919	HM13	PREDICTED: Bos mutus histocompatibility (minor) 13 (HM13), transcript variant X2, mRNA	bta-miR-138;bta-miR-2436-3p;bta-miR-2454-5p;mir-1271-x;mir-1584-x;mir-1587-x;mir-2454-x;mir-5440-y;mir-6589-x;mir-6803-x;mir-7020-x;mir-762-y;mir-765-y;novel-m0015-5p;novel-m0050-3p;novel-m0078-5p;novel-m0230-5p;novel-m0250-5p;novel-m0298-5p
XM_005887920	REM1	PREDICTED: Bos mutus RAS (RAD and GEM)-like GTP-binding 1 (REM1), transcript variant X1, mRNA	bta-miR-296-3p;mir-2881-x;mir-296-y;mir-3077-x;mir-5126-y;mir-8858-y
XM_005887922	DEFB119	PREDICTED: Bos mutus defensin, beta 119 (DEFB119), transcript variant X2, mRNA	novel-m0002-5p
XM_005887924	ZCCHC3	PREDICTED: Bos mutus zinc finger, CCHC domain containing 3 (ZCCHC3), mRNA	bta-miR-2328-5p
XM_005887925	NRSN2	PREDICTED: Bos mutus neurensin 2 (NRSN2), mRNA	bta-miR-2324;mir-361-y
XM_005887926	RBCK1	PREDICTED: Bos mutus RanBP-type and C3HC4-type zinc finger containing 1 (RBCK1), transcript variant X1, mRNA	bta-miR-2412;bta-miR-6535;mir-4505-x;mir-4651-x;mir-6654-y;mir-709-y;novel-m0131-3p
XM_005887927	RBCK1	PREDICTED: Bos mutus RanBP-type and C3HC4-type zinc finger containing 1 (RBCK1), transcript variant X2, mRNA	bta-miR-2412;bta-miR-6535;mir-4505-x;mir-4651-x;mir-6654-y;mir-709-y;novel-m0131-3p
XM_005887928	CSNK2A1	PREDICTED: Bos mutus casein kinase 2, alpha 1 polypeptide (CSNK2A1), mRNA	bta-miR-2343;mir-2343-x
XM_005887929	SLC52A3	PREDICTED: Bos mutus solute carrier family 52 (riboflavin transporter), member 3 (SLC52A3), mRNA	bta-miR-1842;bta-miR-2360;bta-miR-3141;mir-1842-x;mir-6803-x
XM_005887930	FAM110A	PREDICTED: Bos mutus family with sequence similarity 110, member A (FAM110A), transcript variant X3, mRNA	bta-miR-1584-3p;bta-miR-3120;mir-3120-y;mir-6803-x;mir-762-y;novel-m0119-3p;novel-m0259-5p
XM_005887931	ANGPT4	PREDICTED: Bos mutus angiopoietin 4 (ANGPT4), mRNA	mir-1249-x;mir-2385-x;mir-7865-x;novel-m0170-5p
XM_005887932	PSMF1	PREDICTED: Bos mutus proteasome inhibitor subunit 1 (PSMF1), mRNA	novel-m0147-5p;novel-m0321-3p
XM_005887935	BPIFB4	PREDICTED: Bos mutus BPI fold containing family B, member 4 (BPIFB4), mRNA	bta-miR-2887;mir-5606-x;mir-765-y;mir-7847-y;novel-m0050-3p;novel-m0295-3p
XM_005887938	COMMD7	PREDICTED: Bos mutus COMM domain containing 7 (COMMD7), partial mRNA	bta-miR-2305;mir-6803-x;mir-762-y;mir-874-x
XM_005887950	TRIB3	PREDICTED: Bos mutus tribbles pseudokinase 3 (TRIB3), mRNA	mir-2330-x;mir-365-x;novel-m0156-5p
XM_005887951	TBC1D20	PREDICTED: Bos mutus TBC1 domain family, member 20 (TBC1D20), mRNA	bta-miR-2454-3p;bta-miR-671;mir-2454-y;mir-328-x;mir-4306-y
XM_005887952	TCF15	PREDICTED: Bos mutus transcription factor 15 (basic helix-loop-helix) (TCF15), mRNA	bta-miR-1343-3p;bta-miR-1777b;bta-miR-2290;mir-25-x;mir-3102-x;mir-342-y;mir-3620-x;mir-5128-y;mir-6588-y;mir-7020-x;mir-8970-y
XM_005887959	FKBP1A	PREDICTED: Bos mutus FK506 binding protein 1A, 12kDa (FKBP1A), transcript variant X1, mRNA	mir-1249-x;mir-328-x;mir-7111-x;mir-762-y;novel-m0225-5p
XM_005887961	NSFL1C	PREDICTED: Bos mutus NSFL1 (p97) cofactor (p47) (NSFL1C), transcript variant X2, mRNA	bta-miR-2300b-3p;bta-miR-2467-3p;bta-miR-763;bta-miR-769;mir-139-y;novel-m0102-3p;novel-m0103-3p
XM_005887962	NSFL1C	PREDICTED: Bos mutus NSFL1 (p97) cofactor (p47) (NSFL1C), transcript variant X1, mRNA	bta-miR-2300b-3p;bta-miR-2467-3p;bta-miR-763;bta-miR-769;mir-139-y;novel-m0102-3p;novel-m0103-3p
XM_005887963	NSFL1C	PREDICTED: Bos mutus NSFL1 (p97) cofactor (p47) (NSFL1C), transcript variant X3, mRNA	bta-miR-2300b-3p;bta-miR-2467-3p;bta-miR-763;bta-miR-769;mir-139-y;novel-m0102-3p;novel-m0103-3p
XM_005887964	LOC102267731	PREDICTED: Bos mutus signal-regulatory protein beta-2 (LOC102267731), transcript variant X2, mRNA	bta-miR-2888;mir-1587-x;mir-4651-x
XM_005887966	AURKA	PREDICTED: Bos mutus aurora kinase A (AURKA), transcript variant X1, mRNA	bta-miR-2326;bta-miR-574;bta-miR-760-3p;mir-4941-y;mir-760-y
XM_005887967	AURKA	PREDICTED: Bos mutus aurora kinase A (AURKA), transcript variant X2, mRNA	bta-miR-2326;bta-miR-574;bta-miR-760-3p;mir-4941-y;mir-760-y
XM_005887968	CSTF1	PREDICTED: Bos mutus cleavage stimulation factor, 3' pre-RNA, subunit 1, 50kDa (CSTF1), mRNA	bta-miR-2467-3p
XM_005887973	BMP7	PREDICTED: Bos mutus bone morphogenetic protein 7 (BMP7), mRNA	bta-miR-2326;bta-miR-331-3p;bta-miR-6528;mir-1226-x;mir-1981-x;mir-331-y;mir-6089-y;mir-711-y
XM_005887974	SPO11	PREDICTED: Bos mutus SPO11 meiotic protein covalently bound to DSB (SPO11), transcript variant X1, mRNA	bta-miR-383;mir-383-x
XM_005887975	SPO11	PREDICTED: Bos mutus SPO11 meiotic protein covalently bound to DSB (SPO11), transcript variant X2, mRNA	bta-miR-383;mir-383-x
XM_005887976	RAE1	PREDICTED: Bos mutus ribonucleic acid export 1 (RAE1), mRNA	mir-328-x;mir-709-y
XM_005887977	RBM38	PREDICTED: Bos mutus RNA binding motif protein 38 (RBM38), mRNA	bta-miR-2436-3p;bta-miR-2466-3p;bta-miR-331-3p;bta-miR-615;mir-1408-y;mir-331-y;mir-615-x;mir-6803-x;mir-762-y;novel-m0065-5p;novel-m0119-3p
XM_005887980	PMEPA1	PREDICTED: Bos mutus prostate transmembrane protein, androgen induced 1 (PMEPA1), mRNA	bta-miR-2881;bta-miR-2890;bta-miR-2894;bta-miR-2904;bta-miR-760-3p;mir-328-x;mir-6775-x;mir-6803-x;mir-760-y;mir-762-y
XM_005887981	LOC102272329	PREDICTED: Bos mutus chromosome unknown open reading frame, human C20orf85 (LOC102272329), mRNA	bta-miR-450b;bta-miR-6535;mir-6089-y;mir-6535-x;mir-6654-y;novel-m0223-3p
XM_005887983	FAM210B	PREDICTED: Bos mutus family with sequence similarity 210, member B (FAM210B), mRNA	bta-miR-2881;novel-m0241-3p;novel-m0256-3p;novel-m0362-5p
XM_005887985	TFAP2C	PREDICTED: Bos mutus transcription factor AP-2 gamma (activating enhancer binding protein 2 gamma) (TFAP2C), mRNA	mir-2777-y;mir-342-x
XM_005887987	ZBP1	PREDICTED: Bos mutus Z-DNA binding protein 1 (ZBP1), mRNA	bta-miR-105a;bta-miR-105b;mir-361-y
XM_005887989	RAB22A	PREDICTED: Bos mutus RAB22A, member RAS oncogene family (RAB22A), mRNA	mir-6803-x;mir-762-y
XM_005887990	VAPB	PREDICTED: Bos mutus VAMP (vesicle-associated membrane protein)-associated protein B and C (VAPB), mRNA	bta-miR-2889;bta-miR-2890;mir-5627-y
XM_005887991	ZNF674	PREDICTED: Bos mutus zinc finger protein 674 (ZNF674), mRNA	bta-miR-2904;mir-74-y
XM_005887993	LOC102276602	PREDICTED: Bos mutus pregnancy-associated glycoprotein 1 (LOC102276602), mRNA	bta-miR-574;mir-466-x;mir-574-x;novel-m0311-3p;novel-m0371-3p
XM_005887995	LOC102277159	PREDICTED: Bos mutus pregnancy-associated glycoprotein 1 (LOC102277159), mRNA	bta-miR-2360;bta-miR-7860;mir-186-y;mir-7860-y
XM_005887996	LOC102277441	PREDICTED: Bos mutus pregnancy-associated glycoprotein 1 (LOC102277441), mRNA	bta-miR-2360
XM_005887997	LOC102277726	PREDICTED: Bos mutus pregnancy-associated glycoprotein 1 (LOC102277726), mRNA	bta-miR-2360;mir-466-x;mir-574-x;novel-m0311-3p;novel-m0371-3p
XM_005887998	LOC102278006	PREDICTED: Bos mutus pregnancy-associated glycoprotein 1 (LOC102278006), mRNA	bta-miR-2360;bta-miR-574;mir-3082-x;mir-466-x;mir-574-x;novel-m0247-5p;novel-m0311-3p;novel-m0371-3p
XM_005887999	NDUFB7	PREDICTED: Bos mutus NADH dehydrogenase (ubiquinone) 1 beta subcomplex, 7, 18kDa (NDUFB7), mRNA	mir-2389-x;mir-7846-y;novel-m0318-3p
XM_005888000	DNAJB1	PREDICTED: Bos mutus DnaJ (Hsp40) homolog, subfamily B, member 1 (DNAJB1), transcript variant X1, mRNA	bta-miR-149-3p;bta-miR-2360;bta-miR-2430;bta-miR-326;mir-149-y;mir-2419-y;mir-326-y;mir-330-x;mir-7846-y;mir-8970-y;mir-9820-x;novel-m0329-3p
XM_005888001	GIPC1	PREDICTED: Bos mutus GIPC PDZ domain containing family, member 1 (GIPC1), mRNA	bta-miR-1584-5p;bta-miR-1777a;bta-miR-1777b;bta-miR-2305;bta-miR-2374;bta-miR-2410;bta-miR-2412;bta-miR-2881;bta-miR-2900;bta-miR-3141;bta-miR-664a;mir-1584-x;mir-1762-x;mir-2305-x;mir-298-x;mir-324-y;mir-4505-x;mir-4651-x;mir-4941-y;mir-5129-x;mir-6127-z;mir-6588-y;mir-6596-x;mir-6654-y;mir-6803-x;mir-7018-x;mir-762-y;mir-7648-y;mir-7704-x;mir-7846-y
XM_005888002	PKN1	PREDICTED: Bos mutus protein kinase N1 (PKN1), mRNA	bta-miR-2392;mir-6775-x
XM_005888003	ADGRE5	PREDICTED: Bos mutus adhesion G protein-coupled receptor E5 (ADGRE5), transcript variant X1, mRNA	bta-miR-296-5p;mir-149-y;mir-185-y;mir-2385-x;mir-296-x;mir-456-y;mir-4651-x;mir-6133-y;mir-6528-x;mir-6974-y;mir-6998-x;mir-7846-y
XM_005888004	ADGRE5	PREDICTED: Bos mutus adhesion G protein-coupled receptor E5 (ADGRE5), transcript variant X2, mRNA	bta-miR-296-5p;mir-149-y;mir-185-y;mir-2385-x;mir-296-x;mir-456-y;mir-4651-x;mir-6133-y;mir-6528-x;mir-6974-y;mir-6998-x;mir-7846-y
XM_005888005	ADGRL1	PREDICTED: Bos mutus adhesion G protein-coupled receptor L1 (ADGRL1), transcript variant X1, mRNA	bta-miR-1225-3p;bta-miR-1777a;bta-miR-1777b;bta-miR-2360;bta-miR-2436-3p;bta-miR-2454-5p;bta-miR-2881;bta-miR-2882;mir-1770-y;mir-2305-x;mir-2981-y;mir-328-x;mir-3620-x;mir-4488-x;mir-449-y;mir-6596-x;mir-7648-y;novel-m0118-5p;novel-m0175-3p;novel-m0252-3p
XM_005888006	ADGRL1	PREDICTED: Bos mutus adhesion G protein-coupled receptor L1 (ADGRL1), transcript variant X2, mRNA	bta-miR-1225-3p;bta-miR-1777a;bta-miR-1777b;bta-miR-2360;bta-miR-2436-3p;bta-miR-2454-5p;bta-miR-2881;bta-miR-2882;mir-1770-y;mir-2305-x;mir-2981-y;mir-328-x;mir-3620-x;mir-4488-x;mir-449-y;mir-6596-x;mir-7648-y;novel-m0118-5p;novel-m0175-3p;novel-m0252-3p
XM_005888007	ASF1B	PREDICTED: Bos mutus anti-silencing function 1B histone chaperone (ASF1B), mRNA	bta-miR-2902;bta-miR-7863;mir-3102-x;mir-330-x;mir-4497-x
XM_005888008	PRKACA	PREDICTED: Bos mutus protein kinase, cAMP-dependent, catalytic, alpha (PRKACA), mRNA	bta-miR-1260b;mir-1260-x;mir-4484-y;mir-4695-y
XM_005888011	CC2D1A	PREDICTED: Bos mutus coiled-coil and C2 domain containing 1A (CC2D1A), mRNA	bta-miR-1291;bta-miR-133a;bta-miR-133b;bta-miR-2454-5p;mir-133-y;mir-133-z;mir-1584-x;mir-2454-x;mir-2981-y;mir-3064-x;mir-4492-y;mir-4505-x;mir-6596-x;mir-762-y;mir-7648-y
XM_005888014	CCDC130	PREDICTED: Bos mutus coiled-coil domain containing 130 (CCDC130), mRNA	bta-miR-2286;bta-miR-2290;bta-miR-2320-5p;bta-miR-744;mir-2286-y;mir-2320-x;mir-4492-y;mir-744-x;novel-m0259-5p;novel-m0265-3p
XM_005888017	ADGRE3	PREDICTED: Bos mutus adhesion G protein-coupled receptor E3 (ADGRE3), mRNA	bta-miR-7864
XM_005888020	PTGER1	PREDICTED: Bos mutus prostaglandin E receptor 1 (subtype EP1), 42kDa (PTGER1), mRNA	bta-miR-1777b;bta-miR-2308;bta-miR-2438;bta-miR-2881;mir-2305-x;mir-2308-y;mir-361-y;mir-4941-y;mir-5100-y
XM_005888022	SAMD1	PREDICTED: Bos mutus sterile alpha motif domain containing 1 (SAMD1), partial mRNA	bta-miR-149-3p;bta-miR-2324;mir-1762-x;mir-3102-x;mir-6089-y;mir-6528-x;mir-6535-x;mir-7018-x;mir-7111-x;mir-78-y;mir-8970-y;novel-m0047-3p;novel-m0050-3p
XM_005888023	LOC102287370	PREDICTED: Bos mutus chromosome unknown open reading frame, human C19orf67 (LOC102287370), mRNA	bta-miR-3141;bta-miR-423-3p;mir-1981-x;mir-2981-y;mir-6089-y;mir-6596-x;novel-m0259-5p;novel-m0345-3p
XM_005888025	IL27RA	PREDICTED: Bos mutus interleukin 27 receptor, alpha (IL27RA), mRNA	bta-miR-664a;mir-4651-x;mir-6349-y;novel-m0119-3p
XM_005888031	OBFC1	PREDICTED: Bos mutus oligonucleotide/oligosaccharide-binding fold containing 1 (OBFC1), transcript variant X1, mRNA	mir-3916-x
XM_005888033	SH3PXD2A	PREDICTED: Bos mutus SH3 and PX domains 2A (SH3PXD2A), mRNA	bta-miR-2328-5p;bta-miR-6521;bta-miR-6523b;mir-3549-y
XM_005888034	NEURL1	PREDICTED: Bos mutus neuralized E3 ubiquitin protein ligase 1 (NEURL1), mRNA	mir-3102-x;mir-3620-x;mir-4286-x;mir-4286-z;mir-6975-x;mir-762-y
XM_005888037	CALHM2	PREDICTED: Bos mutus calcium homeostasis modulator 2 (CALHM2), mRNA	bta-miR-146b;mir-1386-x;novel-m0147-5p;novel-m0169-5p
XM_005888040	USMG5	PREDICTED: Bos mutus up-regulated during skeletal muscle growth 5 homolog (mouse) (USMG5), transcript variant X2, mRNA	bta-miR-2305;mir-6780-x
XM_005888041	PCGF6	PREDICTED: Bos mutus polycomb group ring finger 6 (PCGF6), mRNA	novel-m0146-5p;novel-m0336-5p
XM_005888042	NT5C2	PREDICTED: Bos mutus 5'-nucleotidase, cytosolic II (NT5C2), transcript variant X1, mRNA	mir-1599-y
XM_005888043	NT5C2	PREDICTED: Bos mutus 5'-nucleotidase, cytosolic II (NT5C2), transcript variant X2, mRNA	mir-1599-y
XM_005888044	CNNM2	PREDICTED: Bos mutus cyclin and CBS domain divalent metal cation transport mediator 2 (CNNM2), mRNA	bta-miR-149-3p;bta-miR-1777b;bta-miR-2305;bta-miR-2360;bta-miR-2407;bta-miR-2889;bta-miR-664a;bta-miR-744;mir-1777-z;mir-185-y;mir-2305-x;mir-2320-x;mir-298-x;mir-3917-y;mir-6089-y;mir-6133-y;mir-6588-y;mir-705-x;mir-744-x;mir-7845-x;mir-9226-y;mir-9887-x
XM_005888046	LOC102270241	PREDICTED: Bos mutus steroid 17-alpha-hydroxylase/17,20 lyase (LOC102270241), mRNA	bta-miR-2407;bta-miR-2460;bta-miR-2900;mir-1777-x;mir-2460-x;mir-4311-x;mir-6535-x;novel-m0147-5p;novel-m0293-5p
XM_005888047	LOC102270532	PREDICTED: Bos mutus steroid 17-alpha-hydroxylase/17,20 lyase (LOC102270532), mRNA	bta-miR-2407;bta-miR-2900;mir-1777-x;mir-4311-x;mir-6535-x;novel-m0293-5p
XM_005888048	SFXN2	PREDICTED: Bos mutus sideroflexin 2 (SFXN2), mRNA	bta-miR-1777a;bta-miR-1777b;bta-miR-615;bta-miR-763;mir-1895-y;mir-2305-x;mir-3775-x;mir-4488-x;mir-615-x
XM_005888049	ARL3	PREDICTED: Bos mutus ADP-ribosylation factor-like 3 (ARL3), mRNA	bta-miR-2388-5p
XM_005888050	SUFU	PREDICTED: Bos mutus suppressor of fused homolog (Drosophila) (SUFU), mRNA	bta-miR-2454-5p;bta-miR-361;mir-2454-x;mir-361-x
XM_005888051	ACTR1A	PREDICTED: Bos mutus ARP1 actin-related protein 1 homolog A, centractin alpha (yeast) (ACTR1A), transcript variant X1, mRNA	bta-miR-2324;mir-874-x
XM_005888052	ACTR1A	PREDICTED: Bos mutus ARP1 actin-related protein 1 homolog A, centractin alpha (yeast) (ACTR1A), transcript variant X2, mRNA	bta-miR-2324;mir-874-x
XM_005888053	ACTR1A	PREDICTED: Bos mutus ARP1 actin-related protein 1 homolog A, centractin alpha (yeast) (ACTR1A), transcript variant X3, mRNA	bta-miR-2324;mir-874-x
XM_005888054	TMEM180	PREDICTED: Bos mutus transmembrane protein 180 (TMEM180), mRNA	bta-miR-2307;bta-miR-2449;bta-miR-2461-5p;bta-miR-7865;bta-miR-877;mir-4332-y;mir-7018-x;mir-873-x;mir-874-x;mir-877-x;novel-m0047-3p
XM_005888056	PSD	PREDICTED: Bos mutus pleckstrin and Sec7 domain containing (PSD), transcript variant X1, mRNA	bta-miR-1291;bta-miR-149-3p;bta-miR-2894;bta-miR-541;bta-miR-874;mir-18-y;mir-194-y;mir-532-y;mir-541-y;mir-665-x;mir-6803-x;mir-874-y
XM_005888058	PSD	PREDICTED: Bos mutus pleckstrin and Sec7 domain containing (PSD), transcript variant X2, mRNA	bta-miR-1291;bta-miR-149-3p;bta-miR-2894;bta-miR-541;bta-miR-874;mir-18-y;mir-194-y;mir-532-y;mir-541-y;mir-665-x;mir-6803-x;mir-874-y
XM_005888059	FBXL15	PREDICTED: Bos mutus F-box and leucine-rich repeat protein 15 (FBXL15), mRNA	bta-miR-2360;bta-miR-2890;mir-8112-y;novel-m0335-3p
XM_005888060	CUEDC2	PREDICTED: Bos mutus CUE domain containing 2 (CUEDC2), transcript variant X2, mRNA	bta-miR-2899;bta-miR-2900;mir-330-x;mir-4732-x;mir-6654-y
XM_005888061	CUEDC2	PREDICTED: Bos mutus CUE domain containing 2 (CUEDC2), transcript variant X1, mRNA	bta-miR-2899;bta-miR-2900;mir-330-x;mir-4732-x;mir-6654-y
XM_005888062	NFKB2	PREDICTED: Bos mutus nuclear factor of kappa light polypeptide gene enhancer in B-cells 2 (p49/p100) (NFKB2), transcript variant X1, mRNA	bta-miR-2328-5p;bta-miR-2384;mir-1762-x;mir-5128-y;mir-6133-y;mir-6528-x;mir-6588-y;mir-6797-x;mir-7020-x;novel-m0221-5p
XM_005888063	GBF1	PREDICTED: Bos mutus golgi brefeldin A resistant guanine nucleotide exchange factor 1 (GBF1), transcript variant X1, mRNA	bta-miR-1584-5p;bta-miR-2412;bta-miR-2889;bta-miR-744;mir-1249-x;mir-1762-x;mir-298-x;mir-4526-y;mir-5128-y;mir-5627-y;mir-6588-y;mir-744-x;mir-762-y;mir-8101-x
XM_005888064	GBF1	PREDICTED: Bos mutus golgi brefeldin A resistant guanine nucleotide exchange factor 1 (GBF1), transcript variant X2, mRNA	bta-miR-1584-5p;bta-miR-2412;bta-miR-2889;bta-miR-744;mir-1249-x;mir-1762-x;mir-298-x;mir-4526-y;mir-5128-y;mir-5627-y;mir-6588-y;mir-744-x;mir-762-y;mir-8101-x
XM_005888065	GBF1	PREDICTED: Bos mutus golgi brefeldin A resistant guanine nucleotide exchange factor 1 (GBF1), transcript variant X3, mRNA	bta-miR-1584-5p;bta-miR-2412;bta-miR-2889;bta-miR-744;mir-1249-x;mir-1762-x;mir-298-x;mir-4526-y;mir-5128-y;mir-5627-y;mir-6588-y;mir-744-x;mir-762-y;mir-8101-x
XM_005888066	ELOVL3	PREDICTED: Bos mutus ELOVL fatty acid elongase 3 (ELOVL3), mRNA	mir-361-y;mir-432-x;mir-6133-y;mir-6528-x;novel-m0195-3p;novel-m0367-3p;novel-m0377-3p
XM_005888070	PPRC1	PREDICTED: Bos mutus peroxisome proliferator-activated receptor gamma, coactivator-related 1 (PPRC1), transcript variant X1, mRNA	mir-6535-x;mir-6775-x;novel-m0242-5p
XM_005888071	LDB1	PREDICTED: Bos mutus LIM domain binding 1 (LDB1), transcript variant X1, mRNA	bta-miR-1584-5p;bta-miR-2326;mir-324-y
XM_005888072	LDB1	PREDICTED: Bos mutus LIM domain binding 1 (LDB1), transcript variant X3, mRNA	bta-miR-149-3p;bta-miR-1584-5p;bta-miR-2305;bta-miR-2326;bta-miR-2467-3p;mir-1386-x;mir-1584-x;mir-1669-y;mir-204-x;mir-3776-x;mir-4459-x;mir-6528-x;mir-6588-y;mir-6803-x;mir-762-y;mir-874-x;mir-9820-x;novel-m0252-3p
XM_005888074	HPS6	PREDICTED: Bos mutus Hermansky-Pudlak syndrome 6 (HPS6), mRNA	mir-6526-y
XM_005888076	KCNIP2	PREDICTED: Bos mutus Kv channel interacting protein 2 (KCNIP2), transcript variant X1, mRNA	bta-miR-1343-3p;bta-miR-2305;bta-miR-6535;mir-1343-y;mir-5108-y;mir-6501-y;mir-6535-x;novel-m0137-3p;novel-m0223-3p
XM_005888077	KCNIP2	PREDICTED: Bos mutus Kv channel interacting protein 2 (KCNIP2), transcript variant X3, mRNA	bta-miR-1343-3p;bta-miR-2305;bta-miR-6535;mir-1343-y;mir-5108-y;mir-6501-y;mir-6535-x;novel-m0137-3p;novel-m0223-3p
XM_005888078	KCNIP2	PREDICTED: Bos mutus Kv channel interacting protein 2 (KCNIP2), transcript variant X4, mRNA	bta-miR-1343-3p;bta-miR-2305;bta-miR-6535;mir-1343-y;mir-5108-y;mir-6501-y;mir-6535-x;novel-m0137-3p;novel-m0223-3p
XM_005888079	KCNIP2	PREDICTED: Bos mutus Kv channel interacting protein 2 (KCNIP2), transcript variant X7, mRNA	bta-miR-1343-3p;bta-miR-2305;bta-miR-6535;mir-1343-y;mir-5108-y;mir-6501-y;mir-6535-x;novel-m0137-3p;novel-m0223-3p
XM_005888080	KCNIP2	PREDICTED: Bos mutus Kv channel interacting protein 2 (KCNIP2), transcript variant X5, mRNA	bta-miR-1343-3p;bta-miR-2305;bta-miR-6535;mir-1343-y;mir-5108-y;mir-6501-y;mir-6535-x;novel-m0137-3p;novel-m0223-3p
XM_005888081	KCNIP2	PREDICTED: Bos mutus Kv channel interacting protein 2 (KCNIP2), transcript variant X6, mRNA	bta-miR-1343-3p;bta-miR-2305;bta-miR-6535;mir-1343-y;mir-5108-y;mir-6501-y;mir-6535-x;novel-m0137-3p;novel-m0223-3p
XM_005888082	KCNIP2	PREDICTED: Bos mutus Kv channel interacting protein 2 (KCNIP2), transcript variant X9, mRNA	bta-miR-1343-3p;bta-miR-2305;bta-miR-6535;mir-1343-y;mir-5108-y;mir-6501-y;mir-6535-x;novel-m0137-3p;novel-m0223-3p
XM_005888083	KCNIP2	PREDICTED: Bos mutus Kv channel interacting protein 2 (KCNIP2), transcript variant X10, mRNA	bta-miR-1343-3p;bta-miR-2305;bta-miR-6535;mir-1343-y;mir-5108-y;mir-6501-y;mir-6535-x;novel-m0137-3p;novel-m0223-3p
XM_005888084	KCNIP2	PREDICTED: Bos mutus Kv channel interacting protein 2 (KCNIP2), transcript variant X11, mRNA	bta-miR-1343-3p;bta-miR-2305;bta-miR-6535;mir-1343-y;mir-5108-y;mir-6501-y;mir-6535-x;novel-m0137-3p;novel-m0223-3p
XM_005888085	MGEA5	PREDICTED: Bos mutus meningioma expressed antigen 5 (hyaluronidase) (MGEA5), transcript variant X1, mRNA	bta-miR-2410
XM_005888086	MGEA5	PREDICTED: Bos mutus meningioma expressed antigen 5 (hyaluronidase) (MGEA5), transcript variant X2, mRNA	bta-miR-2410
XM_005888088	DPCD	PREDICTED: Bos mutus deleted in primary ciliary dyskinesia homolog (mouse) (DPCD), mRNA	mir-1249-x;mir-1343-y;mir-199-x
XM_005888089	POLL	PREDICTED: Bos mutus polymerase (DNA directed), lambda (POLL), mRNA	bta-miR-2360;bta-miR-2431-3p;bta-miR-2467-5p;bta-miR-504;mir-4332-y;mir-4448-y;mir-4466-x;mir-874-x;novel-m0012-3p;novel-m0076-3p
XM_005888091	BTRC	PREDICTED: Bos mutus beta-transducin repeat containing E3 ubiquitin protein ligase (BTRC), transcript variant X1, mRNA	bta-miR-195;bta-miR-2430;mir-9820-x;novel-m0050-3p
XM_005888092	BTRC	PREDICTED: Bos mutus beta-transducin repeat containing E3 ubiquitin protein ligase (BTRC), transcript variant X2, mRNA	bta-miR-195;bta-miR-2430;mir-9820-x;novel-m0050-3p
XM_005888093	BTRC	PREDICTED: Bos mutus beta-transducin repeat containing E3 ubiquitin protein ligase (BTRC), transcript variant X3, mRNA	bta-miR-195;bta-miR-2430;mir-9820-x;novel-m0050-3p
XM_005888095	SFXN3	PREDICTED: Bos mutus sideroflexin 3 (SFXN3), mRNA	mir-6803-x;mir-7111-x;mir-762-y
XM_005888098	LZTS2	PREDICTED: Bos mutus leucine zipper, putative tumor suppressor 2 (LZTS2), mRNA	bta-miR-2305;bta-miR-2328-5p;bta-miR-2438;bta-miR-296-3p;mir-296-y;mir-311-x;mir-4334-y;mir-4651-x;mir-7648-y
XM_005888099	LOC102282967	PREDICTED: Bos mutus chromosome unknown open reading frame, human C10orf2 (LOC102282967), mRNA	bta-miR-2461-3p;mir-3473-z;mir-5128-y;mir-6497-x
XM_005888108	HIF1AN	PREDICTED: Bos mutus hypoxia inducible factor 1, alpha subunit inhibitor (HIF1AN), mRNA	bta-miR-2305;bta-miR-2328-5p;bta-miR-2454-5p;bta-miR-423-5p;mir-1648-y;mir-2450-y;mir-2454-x;mir-4728-x;mir-4949-x;mir-6998-x;mir-7018-x;mir-874-x
XM_005888113	SEC31B	PREDICTED: Bos mutus SEC31 homolog B, COPII coat complex component (SEC31B), mRNA	bta-miR-2305;bta-miR-2313-5p;bta-miR-449c;mir-2313-x;mir-6803-x;mir-7018-x;mir-762-y
XM_005888118	PITX3	PREDICTED: Bos mutus paired-like homeodomain 3 (PITX3), mRNA	bta-miR-1281;bta-miR-2881;bta-miR-2900;bta-miR-3141;mir-1273-x;mir-4532-x;mir-541-y;mir-8550-x;novel-m0076-3p;novel-m0140-3p;novel-m0141-3p
XM_005888120	FBXW4	PREDICTED: Bos mutus F-box and WD repeat domain containing 4 (FBXW4), mRNA	bta-miR-2406;bta-miR-331-3p;mir-331-y;mir-6089-y;mir-6588-y;mir-7020-x
XM_005888122	KAZALD1	PREDICTED: Bos mutus Kazal-type serine peptidase inhibitor domain 1 (KAZALD1), partial mRNA	bta-miR-2431-3p;mir-4286-x
XM_005888129	LOC102269693	PREDICTED: Bos mutus protein phosphatase 1L (LOC102269693), mRNA	mir-146-y;novel-m0319-5p
XM_005888138	LOC102272507	PREDICTED: Bos mutus DNA helicase B (LOC102272507), mRNA	novel-m0110-3p;novel-m0153-3p
XM_005888146	INHBA	PREDICTED: Bos mutus inhibin, beta A (INHBA), mRNA	mir-3431-x
XM_005888147	SUGCT	PREDICTED: Bos mutus succinyl-CoA:glutarate-CoA transferase (SUGCT), transcript variant X1, mRNA	mir-1762-x
XM_005888151	LOC102279028	PREDICTED: Bos mutus D-dopachrome decarboxylase-like (LOC102279028), mRNA	bta-miR-1291;bta-miR-6530;novel-m0103-3p;novel-m0170-5p
XM_005888153	POU6F2	PREDICTED: Bos mutus POU class 6 homeobox 2 (POU6F2), mRNA	mir-4446-y;mir-6779-x
XM_005888154	VPS41	PREDICTED: Bos mutus vacuolar protein sorting 41 homolog (S. cerevisiae) (VPS41), mRNA	bta-miR-2379
XM_005888159	SPDL1	PREDICTED: Bos mutus spindle apparatus coiled-coil protein 1 (SPDL1), transcript variant X1, mRNA	bta-miR-2385-5p
XM_005888160	SPDL1	PREDICTED: Bos mutus spindle apparatus coiled-coil protein 1 (SPDL1), transcript variant X2, mRNA	mir-345-y
XM_005888162	SLIT3	PREDICTED: Bos mutus slit guidance ligand 3 (SLIT3), partial mRNA	bta-miR-2436-3p;mir-671-y;mir-705-x
XM_005888164	ACACA	PREDICTED: Bos mutus acetyl-CoA carboxylase alpha (ACACA), transcript variant X1, mRNA	bta-miR-2295;bta-miR-2881;bta-miR-2900;mir-2295-y;mir-3102-x;mir-4497-x;mir-4640-x;mir-6089-y;mir-6931-x;mir-7045-x;mir-762-y;mir-8970-y;novel-m0012-3p;novel-m0147-5p;novel-m0318-3p
XM_005888165	ACACA	PREDICTED: Bos mutus acetyl-CoA carboxylase alpha (ACACA), transcript variant X2, mRNA	bta-miR-2295;bta-miR-2881;bta-miR-2900;mir-2295-y;mir-3102-x;mir-4497-x;mir-4640-x;mir-6089-y;mir-6931-x;mir-7045-x;mir-762-y;mir-8970-y;novel-m0012-3p;novel-m0147-5p;novel-m0318-3p
XM_005888166	ACACA	PREDICTED: Bos mutus acetyl-CoA carboxylase alpha (ACACA), transcript variant X3, mRNA	bta-miR-2295;bta-miR-2881;bta-miR-2900;mir-2295-y;mir-3102-x;mir-4497-x;mir-4640-x;mir-6089-y;mir-6931-x;mir-7045-x;mir-762-y;mir-8970-y;novel-m0012-3p;novel-m0147-5p;novel-m0318-3p
XM_005888167	DUSP14	PREDICTED: Bos mutus dual specificity phosphatase 14 (DUSP14), mRNA	bta-miR-7865;mir-1343-y;mir-6923-y
XM_005888168	SYNRG	PREDICTED: Bos mutus synergin, gamma (SYNRG), mRNA	bta-miR-2466-3p;bta-miR-2881;mir-2340-y;mir-328-x;mir-9226-y
XM_005888169	DDX52	PREDICTED: Bos mutus DEAD (Asp-Glu-Ala-Asp) box polypeptide 52 (DDX52), mRNA	bta-miR-2444
XM_005888170	HNF1B	PREDICTED: Bos mutus HNF1 homeobox B (HNF1B), transcript variant X1, mRNA	bta-miR-1584-5p;mir-1386-x;mir-328-x;mir-4488-x;mir-6654-y;mir-6998-x;mir-7111-x
XM_005888171	HNF1B	PREDICTED: Bos mutus HNF1 homeobox B (HNF1B), transcript variant X2, mRNA	bta-miR-1584-5p;mir-1386-x;mir-328-x;mir-4488-x;mir-6654-y;mir-6998-x;mir-7111-x
XM_005888172	HEATR6	PREDICTED: Bos mutus HEAT repeat containing 6 (HEATR6), mRNA	mir-449-y
XM_005888173	AATF	PREDICTED: Bos mutus apoptosis antagonizing transcription factor (AATF), mRNA	mir-1386-x;mir-4640-x;mir-6535-x;mir-6803-x;mir-762-y;novel-m0070-5p
XM_005888174	RHOU	PREDICTED: Bos mutus ras homolog family member U (RHOU), partial mRNA	mir-9226-y
XM_005888177	LOC102264435	PREDICTED: Bos mutus U8 snoRNA-decapping enzyme (LOC102264435), mRNA	bta-miR-204;bta-miR-3431;mir-204-x;mir-2355-x;mir-3431-x;novel-m0076-5p
XM_005888182	SLC13A2	PREDICTED: Bos mutus solute carrier family 13 (sodium-dependent dicarboxylate transporter), member 2 (SLC13A2), mRNA	bta-miR-2300b-3p;mir-311-x;novel-m0072-5p;novel-m0349-3p
XM_005888183	FOXN1	PREDICTED: Bos mutus forkhead box N1 (FOXN1), transcript variant X1, mRNA	bta-miR-22-3p;bta-miR-615;bta-miR-664a;mir-1584-x;mir-2981-y;mir-328-x;mir-4651-x;mir-615-x;mir-7045-x;mir-7704-x;novel-m0050-3p;novel-m0147-5p;novel-m0311-3p;novel-m0371-3p
XM_005888184	FOXN1	PREDICTED: Bos mutus forkhead box N1 (FOXN1), transcript variant X2, mRNA	bta-miR-2407;bta-miR-664a;mir-2981-y;mir-4651-x;mir-6589-x;mir-6596-x;mir-7045-x
XM_005888185	PIGS	PREDICTED: Bos mutus phosphatidylinositol glycan anchor biosynthesis, class S (PIGS), mRNA	bta-miR-149-3p;bta-miR-7865;mir-127-x;mir-1408-y;mir-324-y;mir-3473-z;mir-6528-x
XM_005888186	ALDOC	PREDICTED: Bos mutus aldolase C, fructose-bisphosphate (ALDOC), mRNA	bta-miR-2305;bta-miR-664a;mir-4941-y;mir-6535-x;mir-6803-x;mir-709-y
XM_005888187	SPAG5	PREDICTED: Bos mutus sperm associated antigen 5 (SPAG5), mRNA	mir-342-x
XM_005888188	KIAA0100	PREDICTED: Bos mutus KIAA0100 ortholog (KIAA0100), mRNA	bta-miR-2439-5p;bta-miR-2894;bta-miR-328;bta-miR-432;mir-2385-x;mir-432-x;novel-m0052-3p
XM_005888190	SUPT6H	PREDICTED: Bos mutus SPT6 homolog, histone chaperone (SUPT6H), transcript variant X2, mRNA	bta-miR-2360;bta-miR-2411-5p;bta-miR-2443;bta-miR-2454-5p;bta-miR-2467-3p;bta-miR-2885;bta-miR-423-5p;mir-1249-x;mir-1584-x;mir-2443-x;mir-2454-x;mir-3960-y;mir-4466-x;mir-4505-x;mir-4651-x;mir-4728-x;mir-6869-y;mir-7846-y
XM_005888191	SUPT6H	PREDICTED: Bos mutus SPT6 homolog, histone chaperone (SUPT6H), transcript variant X1, mRNA	bta-miR-2360;bta-miR-2411-5p;bta-miR-2443;bta-miR-2454-5p;bta-miR-2467-3p;bta-miR-2885;bta-miR-423-5p;mir-1249-x;mir-1584-x;mir-2454-x;mir-3960-y;mir-4466-x;mir-4505-x;mir-4651-x;mir-4728-x;mir-6869-y;mir-7846-y
XM_005888192	PROCA1	PREDICTED: Bos mutus protein interacting with cyclin A1 (PROCA1), transcript variant X1, mRNA	bta-miR-2466-3p;mir-149-y
XM_005888193	RAB34	PREDICTED: Bos mutus RAB34, member RAS oncogene family (RAB34), mRNA	bta-miR-2320-5p;bta-miR-2881;bta-miR-2899;bta-miR-2900;bta-miR-3141;mir-328-x;mir-5129-x;mir-6779-x;mir-7111-x;novel-m0345-3p
XM_005888194	TLCD1	PREDICTED: Bos mutus TLC domain containing 1 (TLCD1), mRNA	bta-miR-346;bta-miR-423-5p;mir-3620-x;mir-485-x;novel-m0223-3p
XM_005888196	TRAF4	PREDICTED: Bos mutus TNF receptor-associated factor 4 (TRAF4), mRNA	bta-miR-2328-5p;bta-miR-2373-5p;bta-miR-760-5p;mir-1584-x;mir-18-y;mir-484-z;mir-7355-x;mir-760-x;novel-m0099-5p
XM_005888197	FAM222B	PREDICTED: Bos mutus family with sequence similarity 222, member B (FAM222B), mRNA	bta-miR-2449;bta-miR-2467-3p;mir-3897-y;mir-4651-x;mir-6127-z;mir-6775-x;mir-7857-x
XM_005888198	ERAL1	PREDICTED: Bos mutus Era-like 12S mitochondrial rRNA chaperone 1 (ERAL1), mRNA	bta-miR-2387;bta-miR-2900;mir-2387-x;mir-3431-x;mir-762-y;novel-m0091-5p
XM_005888199	FLOT2	PREDICTED: Bos mutus flotillin 2 (FLOT2), mRNA	bta-miR-1584-5p;bta-miR-1777a;bta-miR-1777b;bta-miR-2374;bta-miR-664a;bta-miR-761;mir-1770-y;mir-1777-z;mir-2305-x;mir-298-x;mir-328-x;mir-3620-x;mir-4286-y;mir-4941-y;mir-5129-x;mir-6803-x;mir-7045-x;mir-705-x;mir-7111-x;mir-762-y;mir-9270-x;novel-m0156-5p
XM_005888200	PHF12	PREDICTED: Bos mutus PHD finger protein 12 (PHF12), mRNA	bta-miR-2881;bta-miR-2888;bta-miR-2899;bta-miR-2900;bta-miR-423-3p;bta-miR-6535;mir-2881-x;mir-3077-x;mir-6133-y;mir-6535-x;mir-7111-x
XM_005888201	PIPOX	PREDICTED: Bos mutus pipecolic acid oxidase (PIPOX), mRNA	mir-2385-x
XM_005888202	MYO18A	PREDICTED: Bos mutus myosin XVIIIA (MYO18A), mRNA	bta-miR-2466-3p;bta-miR-2899;mir-1343-x;mir-6775-x;novel-m0259-5p;novel-m0360-5p
XM_005888204	TAOK1	PREDICTED: Bos mutus TAO kinase 1 (TAOK1), transcript variant X1, mRNA	bta-miR-485
XM_005888206	CORO6	PREDICTED: Bos mutus coronin 6 (CORO6), transcript variant X1, mRNA	bta-miR-1584-3p;bta-miR-2888;bta-miR-874;mir-2419-y;mir-2881-x;mir-3077-x;mir-4651-x;mir-5126-y;mir-7045-x;mir-874-y
XM_005888207	CORO6	PREDICTED: Bos mutus coronin 6 (CORO6), transcript variant X2, mRNA	bta-miR-1584-3p;bta-miR-2888;bta-miR-874;mir-2419-y;mir-2881-x;mir-3077-x;mir-4651-x;mir-5126-y;mir-7045-x;mir-874-y
XM_005888209	SLC6A4	PREDICTED: Bos mutus solute carrier family 6 (neurotransmitter transporter), member 4 (SLC6A4), mRNA	bta-miR-497
XM_005888214	GOSR1	PREDICTED: Bos mutus golgi SNAP receptor complex member 1 (GOSR1), transcript variant X1, mRNA	bta-miR-631;novel-m0112-3p
XM_005888215	GOSR1	PREDICTED: Bos mutus golgi SNAP receptor complex member 1 (GOSR1), transcript variant X2, mRNA	bta-miR-631;novel-m0112-3p
XM_005888216	GOSR1	PREDICTED: Bos mutus golgi SNAP receptor complex member 1 (GOSR1), transcript variant X3, mRNA	bta-miR-631;novel-m0112-3p
XM_005888217	TUSC5	PREDICTED: Bos mutus tumor suppressor candidate 5 (TUSC5), mRNA	mir-1343-y;mir-1584-x;mir-2454-x;mir-6803-x;mir-762-y;novel-m0252-3p
XM_005888218	ABR	PREDICTED: Bos mutus active BCR-related (ABR), transcript variant X1, mRNA	bta-miR-1777b;bta-miR-2295;bta-miR-2381;bta-miR-744;mir-2295-y;mir-2389-x;mir-3473-z;mir-3897-y;mir-456-y;mir-6089-y;mir-709-y;mir-744-x;mir-8104-x;novel-m0131-3p;novel-m0168-3p
XM_005888219	ABR	PREDICTED: Bos mutus active BCR-related (ABR), transcript variant X2, mRNA	bta-miR-1777b;bta-miR-2295;bta-miR-2381;bta-miR-744;mir-2295-y;mir-2389-x;mir-3473-z;mir-3897-y;mir-456-y;mir-6089-y;mir-709-y;mir-744-x;mir-8104-x;novel-m0131-3p;novel-m0168-3p
XM_005888220	ABR	PREDICTED: Bos mutus active BCR-related (ABR), transcript variant X3, mRNA	bta-miR-1777b;bta-miR-2295;bta-miR-2381;bta-miR-744;mir-2295-y;mir-2389-x;mir-3473-z;mir-3897-y;mir-456-y;mir-6089-y;mir-709-y;mir-744-x;mir-8104-x;novel-m0131-3p;novel-m0168-3p
XM_005888221	ABR	PREDICTED: Bos mutus active BCR-related (ABR), transcript variant X4, mRNA	bta-miR-1777b;bta-miR-2295;bta-miR-2381;bta-miR-744;mir-2295-y;mir-2389-x;mir-3473-z;mir-3897-y;mir-456-y;mir-6089-y;mir-709-y;mir-744-x;mir-8104-x;novel-m0131-3p;novel-m0168-3p
XM_005888222	TIMM22	PREDICTED: Bos mutus translocase of inner mitochondrial membrane 22 homolog (yeast) (TIMM22), transcript variant X1, mRNA	bta-let-7a-5p;bta-let-7c;bta-let-7d;mir-1587-x;mir-2288-y;mir-5991-y;mir-6134-y;mir-98-x
XM_005888224	LOC102277067	PREDICTED: Bos mutus diazepam-binding inhibitor-like 5 (LOC102277067), transcript variant X3, mRNA	mir-9341-x
XM_005888225	LOC102277067	PREDICTED: Bos mutus diazepam-binding inhibitor-like 5 (LOC102277067), transcript variant X2, mRNA	mir-9341-x
XM_005888227	VPS53	PREDICTED: Bos mutus vacuolar protein sorting 53 homolog (S. cerevisiae) (VPS53), transcript variant X1, mRNA	bta-miR-2881;bta-miR-2902;mir-2881-x;mir-2981-y;novel-m0277-3p
XM_005888229	RPH3AL	PREDICTED: Bos mutus rabphilin 3A-like (without C2 domains) (RPH3AL), transcript variant X1, mRNA	bta-miR-149-5p;bta-miR-2454-5p;mir-1584-x;mir-1762-x;mir-2454-x;mir-4459-x;mir-4505-x;mir-7020-x
XM_005888230	YWHAE	PREDICTED: Bos mutus tyrosine 3-monooxygenase/tryptophan 5-monooxygenase activation protein, epsilon (YWHAE), transcript variant X1, mRNA	bta-miR-1777b;bta-miR-2881;bta-miR-6528;mir-6803-x;mir-711-y;mir-762-y
XM_005888233	MYO1C	PREDICTED: Bos mutus myosin IC (MYO1C), mRNA	bta-miR-1343-3p;bta-miR-2290;bta-miR-7865;mir-185-y;mir-204-y;mir-3077-x;mir-3776-x;mir-5128-y;mir-6528-x;mir-705-x;mir-9226-y;novel-m0242-5p
XM_005888234	INPP5K	PREDICTED: Bos mutus inositol polyphosphate-5-phosphatase K (INPP5K), transcript variant X1, mRNA	bta-miR-2305;bta-miR-2368-5p;bta-miR-2464-5p;bta-miR-2881;bta-miR-34a;mir-1584-x;mir-185-y;mir-298-x;mir-361-y;mir-4492-y;mir-4505-x;mir-4640-x;mir-4941-y;mir-6588-y;mir-6803-x;mir-6998-x;novel-m0052-3p
XM_005888235	INPP5K	PREDICTED: Bos mutus inositol polyphosphate-5-phosphatase K (INPP5K), transcript variant X2, mRNA	bta-miR-2305;bta-miR-2368-5p;bta-miR-2464-5p;bta-miR-2881;bta-miR-34a;mir-1584-x;mir-185-y;mir-298-x;mir-361-y;mir-4492-y;mir-4505-x;mir-4640-x;mir-4941-y;mir-6588-y;mir-6803-x;mir-6998-x;novel-m0052-3p
XM_005888236	PITPNA	PREDICTED: Bos mutus phosphatidylinositol transfer protein, alpha (PITPNA), transcript variant X1, mRNA	bta-miR-2305;bta-miR-2389;mir-1249-x;mir-311-x;mir-328-x;mir-4459-x;mir-6803-x;novel-m0338-3p
XM_005888239	SLC43A2	PREDICTED: Bos mutus solute carrier family 43 (amino acid system L transporter), member 2 (SLC43A2), mRNA	bta-miR-1777a;bta-miR-2305;bta-miR-2881;bta-miR-2899;bta-miR-2900;mir-1408-y;mir-1754-y;mir-2305-x;mir-2389-x;mir-2881-x;mir-3077-x;mir-3620-x;mir-3897-y;mir-4488-x;mir-6089-y;mir-6528-x;mir-6803-x;mir-711-y;novel-m0050-3p;novel-m0169-5p
XM_005888240	PRPF8	PREDICTED: Bos mutus pre-mRNA processing factor 8 (PRPF8), transcript variant X1, mRNA	bta-miR-664a;mir-3473-z;mir-6589-x;mir-678-y;mir-6797-x
XM_005888241	PRPF8	PREDICTED: Bos mutus pre-mRNA processing factor 8 (PRPF8), transcript variant X2, mRNA	bta-miR-664a;mir-3473-z;mir-6589-x;mir-678-y;mir-6797-x
XM_005888242	TLCD2	PREDICTED: Bos mutus TLC domain containing 2 (TLCD2), mRNA	mir-7846-y;novel-m0150-5p
XM_005888243	WDR81	PREDICTED: Bos mutus WD repeat domain 81 (WDR81), transcript variant X1, mRNA	bta-miR-149-5p;bta-miR-2328-5p;bta-miR-2430;bta-miR-7865;mir-3102-x;mir-6535-x;mir-665-x;mir-7018-x;mir-7111-x
XM_005888244	WDR81	PREDICTED: Bos mutus WD repeat domain 81 (WDR81), transcript variant X2, mRNA	bta-miR-149-5p;bta-miR-2328-5p;bta-miR-2430;bta-miR-7865;mir-3102-x;mir-6535-x;mir-665-x;mir-7018-x;mir-7111-x
XM_005888245	SERPINF2	PREDICTED: Bos mutus serpin peptidase inhibitor, clade F (alpha-2 antiplasmin, pigment epithelium derived factor), member 2 (SERPINF2), transcript variant X1, mRNA	bta-miR-2326;mir-146-y;mir-1754-y;mir-3125-x;mir-328-x;mir-4286-z;novel-m0011-3p
XM_005888247	SERPINF1	PREDICTED: Bos mutus serpin peptidase inhibitor, clade F (alpha-2 antiplasmin, pigment epithelium derived factor), member 1 (SERPINF1), mRNA	bta-miR-6523a;mir-6523-x
XM_005888248	SMYD4	PREDICTED: Bos mutus SET and MYND domain containing 4 (SMYD4), mRNA	bta-miR-615;mir-615-x
XM_005888249	RPA1	PREDICTED: Bos mutus replication protein A1, 70kDa (RPA1), mRNA	bta-miR-2881;bta-miR-2888;mir-6803-x
XM_005888250	DPH1	PREDICTED: Bos mutus diphthamide biosynthesis 1 (DPH1), mRNA	bta-miR-2451;mir-6127-z;novel-m0131-3p;novel-m0242-5p;novel-m0299-3p
XM_005888251	OVCA2	PREDICTED: Bos mutus ovarian tumor suppressor candidate 2 (OVCA2), mRNA	bta-miR-2451;mir-6127-z;novel-m0242-5p
XM_005888253	LOC102284644	PREDICTED: Bos mutus uncharacterized serine/threonine-protein kinase SgK494 (LOC102284644), mRNA	mir-7020-x
XM_005888258	ABHD15	PREDICTED: Bos mutus abhydrolase domain containing 15 (ABHD15), partial mRNA	bta-miR-1842;bta-miR-2489;mir-2556-y;mir-5128-y;novel-m0221-5p;novel-m0338-3p
XM_005888259	TP53I13	PREDICTED: Bos mutus tumor protein p53 inducible protein 13 (TP53I13), mRNA	mir-2137-y;mir-25-x;mir-3897-y;mir-4948-x;mir-6535-x;novel-m0111-5p;novel-m0223-3p
XM_005888262	SSH2	PREDICTED: Bos mutus slingshot protein phosphatase 2 (SSH2), mRNA	mir-6803-x;mir-762-y
XM_005888266	FAM57A	PREDICTED: Bos mutus family with sequence similarity 57, member A (FAM57A), mRNA	bta-miR-1835
XM_005888267	FAM101B	PREDICTED: Bos mutus family with sequence similarity 101, member B (FAM101B), partial mRNA	bta-miR-2284r;bta-miR-2284s;bta-miR-2299-3p;bta-miR-2412;bta-miR-677;mir-4492-y;mir-4505-x;mir-456-y;novel-m0241-3p
XM_005888270	SCARF1	PREDICTED: Bos mutus scavenger receptor class F, member 1 (SCARF1), mRNA	bta-miR-2374;bta-miR-2415-3p
XM_005888271	RILP	PREDICTED: Bos mutus Rab interacting lysosomal protein (RILP), mRNA	bta-miR-1225-3p;bta-miR-1777b;bta-miR-2441;bta-miR-2881;bta-miR-2890;mir-1249-x;mir-150-y;mir-2305-x;mir-326-y;mir-3620-x;mir-3916-x;mir-6528-x;mir-7865-x
XM_005888279	CPNE3	PREDICTED: Bos mutus copine III (CPNE3), mRNA	bta-miR-2374;mir-6775-x;mir-6803-x;mir-874-x
XM_005888280	RMDN1	PREDICTED: Bos mutus regulator of microtubule dynamics 1 (RMDN1), transcript variant X1, mRNA	bta-miR-2471-3p
XM_005888284	SNRPC	PREDICTED: Bos mutus small nuclear ribonucleoprotein polypeptide C (SNRPC), mRNA	bta-miR-767
XM_005888285	UHRF1BP1	PREDICTED: Bos mutus UHRF1 binding protein 1 (UHRF1BP1), mRNA	bta-miR-212;bta-miR-2388-5p;bta-miR-6526;mir-1181-x;mir-2454-y;mir-6869-y;novel-m0012-3p;novel-m0318-3p
XM_005888293	LOC102276124	PREDICTED: Bos mutus chromosome unknown open reading frame, human C8orf88 (LOC102276124), mRNA	mir-24-x
XM_005888298	MYF6	PREDICTED: Bos mutus myogenic factor 6 (herculin) (MYF6), mRNA	bta-miR-7865
XM_005888302	MED13L	PREDICTED: Bos mutus mediator complex subunit 13-like (MED13L), mRNA	mir-483-y
XM_005888303	LOC102279787	PREDICTED: Bos mutus chromosome unknown open reading frame, human C12orf49 (LOC102279787), transcript variant X2, mRNA	bta-miR-1193;bta-miR-1260b;bta-miR-22-5p;mir-1260-x;mir-22-x;mir-328-x;mir-4695-y;mir-8970-y
XM_005888304	RNFT2	PREDICTED: Bos mutus ring finger protein, transmembrane 2 (RNFT2), mRNA	bta-miR-1225-3p;bta-miR-2305;bta-miR-2309;bta-miR-2467-3p;bta-miR-2881;bta-miR-2900;bta-miR-3141;mir-1770-y;mir-2340-y;mir-3473-z;mir-4466-x;mir-4532-x;mir-6803-x;mir-762-y;mir-8970-y;novel-m0012-3p;novel-m0226-3p
XM_005888307	RFC5	PREDICTED: Bos mutus replication factor C (activator 1) 5, 36.5kDa (RFC5), transcript variant X1, mRNA	mir-346-x;novel-m0150-5p
XM_005888308	RFC5	PREDICTED: Bos mutus replication factor C (activator 1) 5, 36.5kDa (RFC5), transcript variant X2, mRNA	mir-346-x;novel-m0150-5p
XM_005888311	VSIG10	PREDICTED: Bos mutus V-set and immunoglobulin domain containing 10 (VSIG10), mRNA	novel-m0039-3p
XM_005888312	TAOK3	PREDICTED: Bos mutus TAO kinase 3 (TAOK3), mRNA	bta-miR-2957;mir-6535-x
XM_005888313	SUDS3	PREDICTED: Bos mutus SDS3 homolog, SIN3A corepressor complex component (SUDS3), mRNA	bta-miR-2406;mir-7845-x
XM_005888317	FZR1	PREDICTED: Bos mutus fizzy/cell division cycle 20 related 1 (FZR1), transcript variant X1, mRNA	bta-miR-1291;bta-miR-149-3p;bta-miR-2305;bta-miR-2331-5p;bta-miR-2388-5p;bta-miR-2890;bta-miR-483;bta-miR-504;bta-miR-541;bta-miR-874;mir-324-y;mir-328-x;mir-3620-x;mir-4941-y;mir-504-x;mir-541-y;mir-6089-y;mir-615-y;mir-7045-x;mir-7222-y;mir-762-y;mir-7648-y;mir-874-y;novel-m0131-3p
XM_005888318	FZR1	PREDICTED: Bos mutus fizzy/cell division cycle 20 related 1 (FZR1), transcript variant X2, mRNA	bta-miR-1291;bta-miR-149-3p;bta-miR-2305;bta-miR-2331-5p;bta-miR-2388-5p;bta-miR-2890;bta-miR-483;bta-miR-504;bta-miR-541;bta-miR-874;mir-324-y;mir-328-x;mir-3620-x;mir-4941-y;mir-504-x;mir-541-y;mir-6089-y;mir-615-y;mir-7045-x;mir-7222-y;mir-762-y;mir-7648-y;mir-874-y;novel-m0131-3p
XM_005888319	FZR1	PREDICTED: Bos mutus fizzy/cell division cycle 20 related 1 (FZR1), transcript variant X3, mRNA	bta-miR-1291;bta-miR-149-3p;bta-miR-2305;bta-miR-2331-5p;bta-miR-2388-5p;bta-miR-2890;bta-miR-483;bta-miR-504;bta-miR-541;bta-miR-874;mir-324-y;mir-328-x;mir-3620-x;mir-4941-y;mir-504-x;mir-541-y;mir-6089-y;mir-615-y;mir-7045-x;mir-7222-y;mir-762-y;mir-7648-y;mir-874-y;novel-m0131-3p
XM_005888320	DOHH	PREDICTED: Bos mutus deoxyhypusine hydroxylase/monooxygenase (DOHH), mRNA	bta-miR-2328-5p;mir-331-y;mir-6797-x
XM_005888321	LOC102285479	PREDICTED: Bos mutus small integral membrane protein 24-like (LOC102285479), transcript variant X2, mRNA	bta-miR-488;bta-miR-671;mir-2986-y;mir-488-y;mir-6803-x;novel-m0050-3p
XM_005888322	LOC102285771	PREDICTED: Bos mutus small integral membrane protein 24-like (LOC102285771), mRNA	bta-miR-1777b;bta-miR-2431-3p;bta-miR-2881;bta-miR-769;mir-1770-y;mir-2305-x;mir-4332-y;mir-4497-x;mir-7847-y;novel-m0050-3p
XM_005888323	NFIC	PREDICTED: Bos mutus nuclear factor I/C (CCAAT-binding transcription factor) (NFIC), transcript variant X1, mRNA	bta-miR-2890;bta-miR-2899;bta-miR-4449;mir-1981-x;mir-2881-x;mir-3960-y;mir-4505-x;mir-4976-x;mir-5126-y;mir-6089-y;mir-770-y;novel-m0087-5p;novel-m0259-5p;novel-m0274-3p;novel-m0335-3p
XM_005888325	CELF5	PREDICTED: Bos mutus CUGBP, Elav-like family member 5 (CELF5), mRNA	bta-miR-2392;bta-miR-2891;mir-4941-y;mir-7846-y
XM_005888327	S1PR4	PREDICTED: Bos mutus sphingosine-1-phosphate receptor 4 (S1PR4), mRNA	bta-miR-103;bta-miR-107;bta-miR-744;bta-miR-7860;mir-103-y;mir-107-y;mir-4508-x;mir-711-y;mir-7860-y
XM_005888329	GNA11	PREDICTED: Bos mutus guanine nucleotide binding protein (G protein), alpha 11 (Gq class) (GNA11), mRNA	novel-m0328-5p
XM_005888330	TLE2	PREDICTED: Bos mutus transducin-like enhancer of split 2 (TLE2), transcript variant X1, mRNA	mir-2389-x;mir-3102-x;mir-6133-y;mir-6535-x;mir-874-x
XM_005888331	TLE2	PREDICTED: Bos mutus transducin-like enhancer of split 2 (TLE2), transcript variant X2, mRNA	mir-2389-x;mir-3102-x;mir-6133-y;mir-6535-x;mir-874-x
XM_005888332	TLE2	PREDICTED: Bos mutus transducin-like enhancer of split 2 (TLE2), transcript variant X3, mRNA	mir-2389-x;mir-3102-x;mir-6133-y;mir-6535-x;mir-874-x
XM_005888333	LOC102264531	PREDICTED: Bos mutus zinc finger protein 77 (LOC102264531), mRNA	novel-m0345-3p
XM_005888334	ZNF554	PREDICTED: Bos mutus zinc finger protein 554 (ZNF554), mRNA	mir-5108-y
XM_005888336	THOP1	PREDICTED: Bos mutus thimet oligopeptidase 1 (THOP1), mRNA	bta-miR-2449;bta-miR-2466-3p;bta-miR-6535;bta-miR-874;mir-525-x;mir-6588-y;mir-874-y
XM_005888337	SGTA	PREDICTED: Bos mutus small glutamine-rich tetratricopeptide repeat (TPR)-containing, alpha (SGTA), transcript variant X2, mRNA	bta-miR-149-3p;bta-miR-2431-3p;bta-miR-2454-5p;bta-miR-874;mir-1408-y;mir-2454-x;mir-328-x;mir-4651-x;mir-4941-y;mir-6089-y;mir-7018-x;mir-874-y;novel-m0131-3p
XM_005888338	SLC39A3	PREDICTED: Bos mutus solute carrier family 39 (zinc transporter), member 3 (SLC39A3), transcript variant X1, mRNA	bta-miR-2316;bta-miR-2360;mir-1584-x;mir-2316-x;mir-342-x;mir-4492-y;mir-4505-x;mir-4651-x;mir-7648-y;mir-874-x
XM_005888339	SLC39A3	PREDICTED: Bos mutus solute carrier family 39 (zinc transporter), member 3 (SLC39A3), transcript variant X2, mRNA	bta-miR-2316;bta-miR-2360;mir-1584-x;mir-2316-x;mir-342-x;mir-4492-y;mir-4505-x;mir-4651-x;mir-7648-y;mir-874-x
XM_005888340	DIRAS1	PREDICTED: Bos mutus DIRAS family, GTP-binding RAS-like 1 (DIRAS1), mRNA	bta-miR-2454-3p;mir-1408-y;mir-1587-x;mir-2454-y;mir-3473-y;mir-4651-x;mir-5440-y;mir-6127-z;mir-6589-x;mir-9232-x;novel-m0137-3p
XM_005888341	GNG7	PREDICTED: Bos mutus guanine nucleotide binding protein (G protein), gamma 7 (GNG7), mRNA	bta-miR-1777b;bta-miR-2373-5p;bta-miR-2412;bta-miR-2454-5p;bta-miR-2881;bta-miR-2888;bta-miR-2900;bta-miR-615;bta-miR-664a;mir-1584-x;mir-2305-x;mir-3473-z;mir-4492-y;mir-4505-x;mir-4941-y;mir-5128-y;mir-615-x;mir-6535-x;mir-6588-y;mir-7111-x;mir-7648-y;novel-m0050-3p
XM_005888342	GADD45B	PREDICTED: Bos mutus growth arrest and DNA-damage-inducible, beta (GADD45B), mRNA	bta-miR-149-3p;bta-miR-2324;bta-miR-2439-5p;bta-miR-2454-5p;bta-miR-2882;bta-miR-2890;bta-miR-370;mir-1181-x;mir-1386-x;mir-1408-y;mir-2454-x;mir-4941-y;mir-5129-x;mir-6869-y;mir-762-y
XM_005888343	TIMM13	PREDICTED: Bos mutus translocase of inner mitochondrial membrane 13 homolog (yeast) (TIMM13), mRNA	bta-miR-2407;mir-1777-x;mir-5108-y;mir-7045-x
XM_005888344	SPPL2B	PREDICTED: Bos mutus signal peptide peptidase like 2B (SPPL2B), mRNA	bta-miR-1284;mir-2137-y;mir-3178-x;novel-m0137-3p
XM_005888345	PLEKHJ1	PREDICTED: Bos mutus pleckstrin homology domain containing, family J member 1 (PLEKHJ1), mRNA	bta-miR-199a-5p;bta-miR-199b;bta-miR-761;mir-199-x;mir-2400-y;mir-6501-y;mir-874-x;novel-m0221-5p
XM_005888346	SF3A2	PREDICTED: Bos mutus splicing factor 3a, subunit 2, 66kDa (SF3A2), mRNA	bta-miR-2443;bta-miR-6517;mir-2443-x
XM_005888347	JSRP1	PREDICTED: Bos mutus junctional sarcoplasmic reticulum protein 1 (JSRP1), mRNA	mir-497-x
XM_005888348	AP3D1	PREDICTED: Bos mutus adaptor-related protein complex 3, delta 1 subunit (AP3D1), transcript variant X1, mRNA	bta-miR-2439-5p;bta-miR-2888;mir-140-y;mir-2320-x;mir-2385-x;mir-760-x
XM_005888349	IZUMO4	PREDICTED: Bos mutus IZUMO family member 4 (IZUMO4), mRNA	bta-miR-2439-5p;mir-7911-x;mir-7977-x;mir-874-x;novel-m0335-3p
XM_005888350	MOB3A	PREDICTED: Bos mutus MOB kinase activator 3A (MOB3A), mRNA	bta-miR-1777b;bta-miR-2881;bta-miR-541;bta-miR-671;bta-miR-7865;mir-2305-x;mir-328-x;mir-6589-x;mir-762-y
XM_005888351	MKNK2	PREDICTED: Bos mutus MAP kinase interacting serine/threonine kinase 2 (MKNK2), transcript variant X1, mRNA	bta-miR-2387;mir-2387-x
XM_005888352	MKNK2	PREDICTED: Bos mutus MAP kinase interacting serine/threonine kinase 2 (MKNK2), transcript variant X3, mRNA	bta-miR-2387;mir-2387-x
XM_005888356	2018-09-08	PREDICTED: Bos mutus septin 8 (SEPT8), transcript variant X3, mRNA	bta-miR-2382-5p;mir-1777-x;mir-7648-y;mir-874-x;novel-m0065-5p
XM_005888357	2018-09-08	PREDICTED: Bos mutus septin 8 (SEPT8), transcript variant X4, mRNA	bta-miR-2382-5p;mir-1777-x;mir-7648-y;mir-874-x;novel-m0065-5p
XM_005888358	2018-09-08	PREDICTED: Bos mutus septin 8 (SEPT8), transcript variant X5, mRNA	mir-1777-x;mir-7648-y;mir-874-x
XM_005888363	IL13	PREDICTED: Bos mutus interleukin 13 (IL13), mRNA	bta-let-7f;bta-miR-2328-5p;bta-miR-2467-3p;bta-miR-370;bta-miR-760-5p;mir-1249-x;mir-370-y;mir-6799-x;mir-760-x
XM_005888366	IRF1	PREDICTED: Bos mutus interferon regulatory factor 1 (IRF1), mRNA	bta-miR-2373-5p;bta-miR-2430;mir-1584-x;mir-328-x;novel-m0259-5p
XM_005888367	SLC22A5	PREDICTED: Bos mutus solute carrier family 22 (organic cation/carnitine transporter), member 5 (SLC22A5), mRNA	bta-miR-677;mir-6803-x;mir-762-y
XM_005888370	P4HA2	PREDICTED: Bos mutus prolyl 4-hydroxylase, alpha polypeptide II (P4HA2), transcript variant X1, mRNA	mir-3135-x;mir-456-y;mir-678-y;mir-7118-x
XM_005888371	P4HA2	PREDICTED: Bos mutus prolyl 4-hydroxylase, alpha polypeptide II (P4HA2), transcript variant X2, mRNA	mir-3135-x;mir-456-y;mir-678-y;mir-7118-x
XM_005888372	P4HA2	PREDICTED: Bos mutus prolyl 4-hydroxylase, alpha polypeptide II (P4HA2), transcript variant X3, mRNA	mir-3135-x;mir-456-y;mir-678-y;mir-7118-x
XM_005888373	PDLIM4	PREDICTED: Bos mutus PDZ and LIM domain 4 (PDLIM4), mRNA	bta-miR-2881;bta-miR-6530;mir-1402-x;mir-2419-y;mir-2976-z;mir-3102-x;mir-6530-x
XM_005888375	CSF2	PREDICTED: Bos mutus colony stimulating factor 2 (granulocyte-macrophage) (CSF2), mRNA	bta-miR-2443;bta-miR-328;mir-1291-x;mir-328-y;novel-m0002-5p
XM_005888380	RAPGEF6	PREDICTED: Bos mutus Rap guanine nucleotide exchange factor (GEF) 6 (RAPGEF6), mRNA	mir-6803-x;mir-762-y
XM_005888385	LMNB2	PREDICTED: Bos mutus lamin B2 (LMNB2), mRNA	bta-miR-2407;bta-miR-296-3p;mir-1762-x;mir-484-z;mir-6588-y;mir-6803-x;mir-762-y;novel-m0293-5p
XM_005888387	LSM7	PREDICTED: Bos mutus LSM7 homolog, U6 small nuclear RNA and mRNA degradation associated (LSM7), mRNA	mir-3917-y
XM_005888391	AMH	PREDICTED: Bos mutus anti-Mullerian hormone (AMH), mRNA	bta-miR-2385-5p;mir-1981-x;mir-6089-y;mir-7704-x;novel-m0131-3p
XM_005888394	SYNM	PREDICTED: Bos mutus synemin, intermediate filament protein (SYNM), mRNA	mir-743-x;novel-m0319-5p
XM_005888400	LYSMD4	PREDICTED: Bos mutus LysM, putative peptidoglycan-binding, domain containing 4 (LYSMD4), transcript variant X1, mRNA	mir-431-y
XM_005888402	LOC102285387	PREDICTED: Bos mutus pregnancy-associated glycoprotein 1 (LOC102285387), mRNA	bta-miR-574;mir-466-x;novel-m0311-3p;novel-m0371-3p
XM_005888404	LOC102286237	PREDICTED: Bos mutus pregnancy-associated glycoprotein 1 (LOC102286237), mRNA	bta-miR-7860;mir-466-x;mir-7860-y;novel-m0311-3p;novel-m0371-3p
XM_005888405	LOC102287096	PREDICTED: Bos mutus pregnancy-associated glycoprotein 2 (LOC102287096), mRNA	bta-miR-2360;bta-miR-2439-5p
XM_005888407	LOC102287662	PREDICTED: Bos mutus uncharacterized LOC102287662 (LOC102287662), mRNA	bta-miR-2305;bta-miR-2443;bta-miR-2893;bta-miR-331-3p;mir-1770-y;mir-3195-x;mir-331-y;mir-4459-x;mir-6803-x;mir-6923-y;mir-762-y
XM_005888412	GLRX3	PREDICTED: Bos mutus glutaredoxin 3 (GLRX3), mRNA	bta-miR-541;novel-m0104-5p
XM_005888413	CTXN3	PREDICTED: Bos mutus cortexin 3 (CTXN3), transcript variant X1, mRNA	mir-311-x;mir-5106-y
XM_005888414	SLC12A2	PREDICTED: Bos mutus solute carrier family 12 (sodium/potassium/chloride transporter), member 2 (SLC12A2), mRNA	novel-m0380-3p
XM_005888416	LOC102267737	PREDICTED: Bos mutus heterogeneous nuclear ribonucleoprotein A1 (LOC102267737), mRNA	novel-m0205-3p;novel-m0206-3p
XM_005888418	GTF2B	PREDICTED: Bos mutus general transcription factor IIB (GTF2B), mRNA	bta-miR-2894
XM_005888429	LOC102271020	PREDICTED: Bos mutus epithelial chloride channel protein (LOC102271020), transcript variant X1, mRNA	bta-miR-449d;mir-3916-x;mir-6589-x;novel-m0110-3p
XM_005888430	LOC102271020	PREDICTED: Bos mutus epithelial chloride channel protein (LOC102271020), transcript variant X2, mRNA	mir-328-x;mir-3916-x;mir-6572-y;novel-m0027-3p
XM_005888438	CYR61	PREDICTED: Bos mutus cysteine-rich, angiogenic inducer, 61 (CYR61), mRNA	mir-1181-x;mir-1908-y;mir-6743-x
XM_005888439	DDAH1	PREDICTED: Bos mutus dimethylarginine dimethylaminohydrolase 1 (DDAH1), transcript variant X1, mRNA	mir-7865-x
XM_005888440	DDAH1	PREDICTED: Bos mutus dimethylarginine dimethylaminohydrolase 1 (DDAH1), transcript variant X2, mRNA	mir-7865-x
XM_005888441	DDAH1	PREDICTED: Bos mutus dimethylarginine dimethylaminohydrolase 1 (DDAH1), transcript variant X3, mRNA	mir-7865-x
XM_005888448	LOC102276796	PREDICTED: Bos mutus guanylate-binding protein 4 (LOC102276796), mRNA	bta-miR-1777a
XM_005888450	EPHA4	PREDICTED: Bos mutus EPH receptor A4 (EPHA4), transcript variant X1, mRNA	mir-877-y
XM_005888453	JADE1	PREDICTED: Bos mutus jade family PHD finger 1 (JADE1), mRNA	bta-miR-2387;bta-miR-2467-3p;mir-2387-x
XM_005888456	SCLT1	PREDICTED: Bos mutus sodium channel and clathrin linker 1 (SCLT1), mRNA	bta-miR-449b
XM_005888458	PHF8	PREDICTED: Bos mutus PHD finger protein 8 (PHF8), transcript variant X1, mRNA	bta-miR-2305;bta-miR-423-5p;mir-1570-y;mir-1648-y;mir-2299-y
XM_005888460	PHF8	PREDICTED: Bos mutus PHD finger protein 8 (PHF8), transcript variant X3, mRNA	bta-miR-2305;bta-miR-423-5p;mir-1570-y;mir-1648-y;mir-2299-y
XM_005888462	HSD17B10	PREDICTED: Bos mutus hydroxysteroid (17-beta) dehydrogenase 10 (HSD17B10), transcript variant X1, mRNA	bta-miR-6535;mir-298-x;mir-3776-x;mir-7355-x
XM_005888463	HSD17B10	PREDICTED: Bos mutus hydroxysteroid (17-beta) dehydrogenase 10 (HSD17B10), transcript variant X2, mRNA	bta-miR-6535;mir-298-x;mir-3776-x;mir-7355-x
XM_005888464	RIBC1	PREDICTED: Bos mutus RIB43A domain with coiled-coils 1 (RIBC1), mRNA	bta-miR-149-3p;bta-miR-24-3p;bta-miR-2888;bta-miR-2897;mir-7018-x
XM_005888466	IQSEC2	PREDICTED: Bos mutus IQ motif and Sec7 domain 2 (IQSEC2), transcript variant X1, mRNA	bta-miR-2305;bta-miR-2881;bta-miR-2900;bta-miR-2902;mir-149-x;mir-1669-y;mir-1770-y;mir-185-y;mir-2305-x;mir-296-x;mir-328-x;mir-3473-y;mir-3897-y;mir-4459-x;mir-4492-y;mir-6089-y;mir-6596-x;mir-6803-x;mir-7020-x;mir-7045-x;mir-7180-y;mir-762-y;mir-7846-y;novel-m0147-5p;novel-m0229-5p
XM_005888467	KDM5C	PREDICTED: Bos mutus lysine (K)-specific demethylase 5C (KDM5C), transcript variant X3, mRNA	bta-miR-1306;bta-miR-7865;mir-1306-x;mir-2777-y;mir-3187-y;mir-4651-x;mir-5106-y;mir-5440-y;mir-6803-x;mir-762-y;mir-7865-x;mir-9820-x
XM_005888468	KDM5C	PREDICTED: Bos mutus lysine (K)-specific demethylase 5C (KDM5C), transcript variant X1, mRNA	bta-miR-1306;bta-miR-7865;mir-1306-x;mir-2777-y;mir-3187-y;mir-4651-x;mir-5106-y;mir-5440-y;mir-6803-x;mir-762-y;mir-7865-x;mir-9820-x
XM_005888469	KDM5C	PREDICTED: Bos mutus lysine (K)-specific demethylase 5C (KDM5C), transcript variant X2, mRNA	bta-miR-1306;bta-miR-7865;mir-1306-x;mir-2777-y;mir-3187-y;mir-4651-x;mir-5106-y;mir-5440-y;mir-6803-x;mir-762-y;mir-7865-x;mir-9820-x
XM_005888470	GPR173	PREDICTED: Bos mutus G protein-coupled receptor 173 (GPR173), mRNA	bta-miR-1584-5p;bta-miR-2460;mir-2460-x;mir-3775-x;mir-5128-y;mir-6654-y;mir-8104-x;mir-9820-x
XM_005888471	FAM120C	PREDICTED: Bos mutus family with sequence similarity 120C (FAM120C), mRNA	bta-miR-671
XM_005888475	TSPYL2	PREDICTED: Bos mutus TSPY-like 2 (TSPYL2), mRNA	bta-miR-1291;bta-miR-15a;bta-miR-2436-5p;bta-miR-497;bta-miR-744;mir-1249-x;mir-15-x;mir-1770-y;mir-1895-y;mir-3776-x;mir-4459-x;mir-4941-y;mir-497-x;mir-5126-y;mir-6528-x;mir-6803-x;mir-7111-x;mir-9820-x;novel-m0338-3p
XM_005888476	LRRTM4	PREDICTED: Bos mutus leucine rich repeat transmembrane neuronal 4 (LRRTM4), transcript variant X2, mRNA	mir-7865-x
XM_005888477	LRRTM4	PREDICTED: Bos mutus leucine rich repeat transmembrane neuronal 4 (LRRTM4), transcript variant X1, mRNA	mir-1187-y
XM_005888484	TMEM126B	PREDICTED: Bos mutus transmembrane protein 126B (TMEM126B), mRNA	bta-miR-2284g;bta-miR-2284j
XM_005888486	CCDC89	PREDICTED: Bos mutus coiled-coil domain containing 89 (CCDC89), mRNA	bta-miR-183;novel-m0047-3p
XM_005888487	SYTL2	PREDICTED: Bos mutus synaptotagmin-like 2 (SYTL2), transcript variant X1, mRNA	mir-4459-x
XM_005888491	SYTL2	PREDICTED: Bos mutus synaptotagmin-like 2 (SYTL2), transcript variant X2, mRNA	mir-4459-x
XM_005888492	SYTL2	PREDICTED: Bos mutus synaptotagmin-like 2 (SYTL2), transcript variant X3, mRNA	mir-4459-x
XM_005888493	SYTL2	PREDICTED: Bos mutus synaptotagmin-like 2 (SYTL2), transcript variant X4, mRNA	mir-4459-x
XM_005888494	SYTL2	PREDICTED: Bos mutus synaptotagmin-like 2 (SYTL2), transcript variant X5, mRNA	mir-4459-x
XM_005888496	SIPA1L1	PREDICTED: Bos mutus signal-induced proliferation-associated 1 like 1 (SIPA1L1), transcript variant X1, mRNA	bta-miR-149-3p;bta-miR-2881;mir-328-x;mir-4332-y
XM_005888497	SIPA1L1	PREDICTED: Bos mutus signal-induced proliferation-associated 1 like 1 (SIPA1L1), transcript variant X2, mRNA	bta-miR-149-3p;bta-miR-2881;mir-328-x;mir-4332-y
XM_005888498	SIPA1L1	PREDICTED: Bos mutus signal-induced proliferation-associated 1 like 1 (SIPA1L1), transcript variant X3, mRNA	bta-miR-149-3p;bta-miR-2881;mir-328-x;mir-4332-y
XM_005888499	SIPA1L1	PREDICTED: Bos mutus signal-induced proliferation-associated 1 like 1 (SIPA1L1), transcript variant X4, mRNA	bta-miR-149-3p;bta-miR-2881;mir-328-x;mir-4332-y
XM_005888500	PCNX	PREDICTED: Bos mutus pecanex homolog (Drosophila) (PCNX), mRNA	novel-m0185-3p
XM_005888501	MAP3K9	PREDICTED: Bos mutus mitogen-activated protein kinase kinase kinase 9 (MAP3K9), transcript variant X1, mRNA	bta-miR-106a;bta-miR-17-5p;bta-miR-20a;bta-miR-20b;bta-miR-2454-5p;bta-miR-2466-3p;bta-miR-2881;bta-miR-2900;bta-miR-3141;mir-1584-x;mir-188-x;mir-2454-x;mir-3620-x;mir-4459-x;mir-6975-x;mir-705-x;mir-93-x
XM_005888502	MAP3K9	PREDICTED: Bos mutus mitogen-activated protein kinase kinase kinase 9 (MAP3K9), transcript variant X3, mRNA	bta-miR-106a;bta-miR-17-5p;bta-miR-20a;bta-miR-20b;bta-miR-2454-5p;bta-miR-2466-3p;bta-miR-2881;bta-miR-2900;bta-miR-3141;mir-1584-x;mir-188-x;mir-2454-x;mir-3620-x;mir-4459-x;mir-6975-x;mir-705-x;mir-93-x
XM_005888505	MED6	PREDICTED: Bos mutus mediator complex subunit 6 (MED6), transcript variant X3, mRNA	mir-770-y
XM_005888510	VSTM2A	PREDICTED: Bos mutus V-set and transmembrane domain containing 2A (VSTM2A), transcript variant X2, mRNA	mir-2440-y
XM_005888511	EGFL7	PREDICTED: Bos mutus EGF-like-domain, multiple 7 (EGFL7), mRNA	bta-miR-1777a;bta-miR-2295;bta-miR-2327;bta-miR-2374;bta-miR-2412;bta-miR-2433;bta-miR-2881;bta-miR-2900;bta-miR-744;mir-146-y;mir-1570-y;mir-185-y;mir-2295-y;mir-2305-x;mir-2450-y;mir-298-x;mir-342-x;mir-4488-x;mir-4492-y;mir-4651-x;mir-4941-y;mir-5128-y;mir-5129-x;mir-6089-y;mir-6654-y;mir-744-x;mir-7648-y;novel-m0335-3p;novel-m0341-3p;novel-m0351-5p
XM_005888513	GPSM1	PREDICTED: Bos mutus G-protein signaling modulator 1 (GPSM1), mRNA	bta-miR-2438;bta-miR-2881;bta-miR-2900;bta-miR-744;mir-1777-x;mir-3178-x;mir-328-x;mir-354-x;mir-4286-z;mir-5129-x;mir-678-y;mir-6803-x;mir-744-x;mir-762-y
XM_005888514	GLT6D1	PREDICTED: Bos mutus glycosyltransferase 6 domain containing 1 (GLT6D1), mRNA	bta-miR-2284s;bta-miR-6535;mir-6760-x
XM_005888515	LOC102276798	PREDICTED: Bos mutus beta-lactoglobulin (LOC102276798), transcript variant X1, mRNA	bta-miR-2305;mir-2419-y;mir-4640-x;mir-5440-y;mir-671-y;mir-678-y;mir-6923-y;mir-874-x;novel-m0175-3p;novel-m0338-3p
XM_005888519	NOTCH1	PREDICTED: Bos mutus notch 1 (NOTCH1), mRNA	bta-miR-423-5p;mir-1777-z;mir-4332-y;mir-4532-x;mir-501-y;mir-6803-x;mir-874-x;novel-m0335-3p
XM_005888520	SEC16A	PREDICTED: Bos mutus SEC16 homolog A, endoplasmic reticulum export factor (SEC16A), mRNA	bta-miR-1247-5p;bta-miR-2360;bta-miR-2449;bta-miR-4449;mir-1247-x;mir-1770-y;mir-185-y;mir-4492-y;mir-5100-y
XM_005888525	DNLZ	PREDICTED: Bos mutus DNL-type zinc finger (DNLZ), mRNA	mir-1762-x;mir-3473-z;mir-5128-y
XM_005888527	LHX3	PREDICTED: Bos mutus LIM homeobox 3 (LHX3), mRNA	bta-miR-2455;mir-361-y;mir-3620-x;mir-6998-x;novel-m0341-3p;novel-m0351-5p;novel-m0360-5p
XM_005888529	UBAC1	PREDICTED: Bos mutus UBA domain containing 1 (UBAC1), mRNA	bta-miR-2389;bta-miR-6521;mir-1762-x;mir-3473-z;mir-4651-x;mir-5128-y;mir-6588-y;mir-665-x;mir-709-y
XM_005888531	KCNT1	PREDICTED: Bos mutus potassium channel, sodium activated subfamily T, member 1 (KCNT1), mRNA	bta-miR-2467-3p;bta-miR-2890;bta-miR-412;mir-1576-y;mir-2981-y;mir-6596-x;mir-8112-y;novel-m0137-3p
XM_005888543	VASH2	PREDICTED: Bos mutus vasohibin 2 (VASH2), transcript variant X1, mRNA	novel-m0358-5p
XM_005888545	VASH2	PREDICTED: Bos mutus vasohibin 2 (VASH2), transcript variant X3, mRNA	novel-m0358-5p
XM_005888552	FAM71A	PREDICTED: Bos mutus family with sequence similarity 71, member A (FAM71A), mRNA	bta-miR-125b;bta-miR-670
XM_005888553	ATF3	PREDICTED: Bos mutus activating transcription factor 3 (ATF3), transcript variant X1, mRNA	mir-1402-x;mir-6089-y;mir-874-x
XM_005888556	PPP2R5A	PREDICTED: Bos mutus protein phosphatase 2, regulatory subunit B', alpha (PPP2R5A), mRNA	bta-miR-2387;mir-1895-y;mir-2387-x;mir-3775-x;mir-4976-x;mir-8104-x
XM_005888563	NEK2	PREDICTED: Bos mutus NIMA-related kinase 2 (NEK2), mRNA	mir-8104-x
XM_005888564	TRAF5	PREDICTED: Bos mutus TNF receptor-associated factor 5 (TRAF5), mRNA	bta-miR-2485;mir-7847-y;novel-m0103-3p;novel-m0143-5p
XM_005888569	BATF3	PREDICTED: Bos mutus basic leucine zipper transcription factor, ATF-like 3 (BATF3), mRNA	bta-miR-1343-5p;bta-miR-185;bta-miR-2306;bta-miR-2430;mir-1343-x;mir-185-x;mir-4505-x
XM_005888573	HHAT	PREDICTED: Bos mutus hedgehog acyltransferase (HHAT), transcript variant X1, mRNA	bta-miR-6535;novel-m0234-3p
XM_005888576	PLEKHB2	PREDICTED: Bos mutus pleckstrin homology domain containing, family B (evectins) member 2 (PLEKHB2), transcript variant X1, mRNA	mir-6535-x
XM_005888577	FAM168B	PREDICTED: Bos mutus family with sequence similarity 168, member B (FAM168B), mRNA	mir-210-x
XM_005888578	ARHGEF4	PREDICTED: Bos mutus Rho guanine nucleotide exchange factor (GEF) 4 (ARHGEF4), mRNA	bta-miR-2360;bta-miR-2449;bta-miR-2454-5p;bta-miR-2467-3p;mir-2454-x;mir-328-x
XM_005888579	IMP4	PREDICTED: Bos mutus IMP4, U3 small nucleolar ribonucleoprotein (IMP4), mRNA	bta-miR-2334;bta-miR-2394;bta-miR-320a;mir-1306-x;mir-1451-x;mir-2981-y;mir-320-y;mir-6596-x;mir-735-x;mir-874-y
XM_005888583	NIPA2	PREDICTED: Bos mutus non imprinted in Prader-Willi/Angelman syndrome 2 (NIPA2), transcript variant X4, mRNA	bta-miR-2449;mir-4306-y
XM_005888584	NIPA2	PREDICTED: Bos mutus non imprinted in Prader-Willi/Angelman syndrome 2 (NIPA2), transcript variant X1, mRNA	bta-miR-2449;mir-4306-y
XM_005888586	NIPA1	PREDICTED: Bos mutus non imprinted in Prader-Willi/Angelman syndrome 1 (NIPA1), mRNA	mir-940-y
XM_005888589	AMER3	PREDICTED: Bos mutus APC membrane recruitment protein 3 (AMER3), mRNA	mir-760-y
XM_005888597	GPRASP2	PREDICTED: Bos mutus G protein-coupled receptor associated sorting protein 2 (GPRASP2), mRNA	bta-miR-2472
XM_005888603	CASC4	PREDICTED: Bos mutus cancer susceptibility candidate 4 (CASC4), transcript variant X1, mRNA	mir-2472-y;mir-6803-x
XM_005888604	CASC4	PREDICTED: Bos mutus cancer susceptibility candidate 4 (CASC4), transcript variant X2, mRNA	mir-2472-y;mir-6803-x
XM_005888605	CALM1	PREDICTED: Bos mutus calmodulin 1 (phosphorylase kinase, delta) (CALM1), transcript variant X2, mRNA	bta-miR-1777a;bta-miR-1777b;mir-2305-x;mir-328-x
XM_005888606	NRDE2	PREDICTED: Bos mutus NRDE-2, necessary for RNA interference, domain containing (NRDE2), mRNA	bta-miR-320b;mir-150-y;mir-1587-x;mir-185-y;mir-4492-y;mir-4497-x;mir-6588-y;mir-7648-y;novel-m0362-5p
XM_005888607	TDP1	PREDICTED: Bos mutus tyrosyl-DNA phosphodiesterase 1 (TDP1), mRNA	mir-6654-y
XM_005888610	PATL2	PREDICTED: Bos mutus protein associated with topoisomerase II homolog 2 (yeast) (PATL2), mRNA	novel-m0219-3p
XM_005888612	RPS6KA5	PREDICTED: Bos mutus ribosomal protein S6 kinase, 90kDa, polypeptide 5 (RPS6KA5), mRNA	bta-miR-149-5p;bta-miR-2305;mir-5126-y
XM_005888614	PSMC1	PREDICTED: Bos mutus proteasome 26S subunit, ATPase 1 (PSMC1), mRNA	bta-miR-1260b;bta-miR-296-5p;mir-1260-x
XM_005888615	PUF60	PREDICTED: Bos mutus poly-U binding splicing factor 60KDa (PUF60), transcript variant X1, mRNA	bta-miR-2407;bta-miR-497;bta-miR-940;mir-1981-x;mir-2981-y;mir-322-x;mir-497-x;mir-4976-x;mir-6089-y;mir-6596-x;mir-7045-x;mir-7648-y
XM_005888616	PUF60	PREDICTED: Bos mutus poly-U binding splicing factor 60KDa (PUF60), transcript variant X2, mRNA	bta-miR-2407;bta-miR-497;bta-miR-940;mir-1981-x;mir-2981-y;mir-322-x;mir-497-x;mir-4976-x;mir-6089-y;mir-6596-x;mir-7045-x;mir-7648-y
XM_005888618	TSTA3	PREDICTED: Bos mutus tissue specific transplantation antigen P35B (TSTA3), mRNA	bta-miR-2890;mir-1249-x;mir-1343-x;mir-2330-x;mir-289-x;mir-5440-y;mir-6127-z;mir-6528-x
XM_005888625	GSDMD	PREDICTED: Bos mutus gasdermin D (GSDMD), transcript variant X1, mRNA	bta-miR-669;mir-361-y;novel-m0060-5p
XM_005888626	LY6H	PREDICTED: Bos mutus lymphocyte antigen 6 complex, locus H (LY6H), transcript variant X1, mRNA	bta-miR-1777b;bta-miR-423-3p;mir-185-y;mir-1983-y;mir-2305-x;mir-2400-y;mir-3102-x;mir-328-x;mir-4532-x;mir-4651-x;mir-6089-y;mir-7648-y;novel-m0293-5p;novel-m0338-3p
XM_005888627	LY6H	PREDICTED: Bos mutus lymphocyte antigen 6 complex, locus H (LY6H), transcript variant X2, mRNA	bta-miR-1777b;bta-miR-423-3p;mir-185-y;mir-1983-y;mir-2305-x;mir-2400-y;mir-3102-x;mir-328-x;mir-4532-x;mir-4651-x;mir-6089-y;mir-7648-y;novel-m0293-5p;novel-m0338-3p
XM_005888628	LY6E	PREDICTED: Bos mutus lymphocyte antigen 6 complex, locus E (LY6E), mRNA	bta-miR-149-3p;bta-miR-2305;bta-miR-2306;bta-miR-2888;bta-miR-339b;bta-miR-345-5p;mir-1570-y;mir-311-x;mir-3125-x;mir-328-x;mir-345-x;mir-4459-x;mir-4492-y;mir-7846-y;mir-885-y;novel-m0189-3p
XM_005888630	FAM83H	PREDICTED: Bos mutus family with sequence similarity 83, member H (FAM83H), mRNA	bta-miR-149-3p;bta-miR-2309;bta-miR-2330-5p;bta-miR-6525;mir-1249-x;mir-1584-x;mir-1754-y;mir-2454-x;mir-6089-y;mir-6525-x;mir-6654-y;mir-7018-x;novel-m0131-3p
XM_005888634	TIGD5	PREDICTED: Bos mutus tigger transposable element derived 5 (TIGD5), mRNA	bta-miR-1584-5p;bta-miR-2374;bta-miR-2412;bta-miR-2454-5p;bta-miR-2888;bta-miR-2897;bta-miR-485;bta-miR-671;mir-1273-x;mir-1408-y;mir-1669-y;mir-2305-x;mir-2454-x;mir-2981-y;mir-328-x;mir-4941-y;mir-6089-y;mir-6596-x;mir-665-x;mir-7111-x;mir-7648-y;novel-m0112-5p;novel-m0269-3p;novel-m0270-5p;novel-m0271-5p;novel-m0272-3p;novel-m0373-3p
XM_005888646	ALDH9A1	PREDICTED: Bos mutus aldehyde dehydrogenase 9 family, member A1 (ALDH9A1), mRNA	bta-miR-2326;mir-1842-x
XM_005888648	FAM78B	PREDICTED: Bos mutus family with sequence similarity 78, member B (FAM78B), mRNA	bta-miR-331-3p;novel-m0052-3p
XM_005888652	PLEKHS1	PREDICTED: Bos mutus pleckstrin homology domain containing, family S member 1 (PLEKHS1), mRNA	bta-miR-338;mir-338-y;novel-m0090-5p
XM_005888653	CASP7	PREDICTED: Bos mutus caspase 7, apoptosis-related cysteine peptidase (CASP7), mRNA	bta-miR-763
XM_005888654	HABP2	PREDICTED: Bos mutus hyaluronan binding protein 2 (HABP2), mRNA	mir-1249-x;mir-4488-x;mir-6133-y;mir-6528-x;mir-709-y;novel-m0131-3p
XM_005888655	NRAP	PREDICTED: Bos mutus nebulin-related anchoring protein (NRAP), transcript variant X1, mRNA	bta-miR-7865
XM_005888659	VTI1A	PREDICTED: Bos mutus vesicle transport through interaction with t-SNAREs 1A (VTI1A), mRNA	bta-miR-760-3p;mir-6535-x;mir-760-y
XM_005888660	ACSL5	PREDICTED: Bos mutus acyl-CoA synthetase long-chain family member 5 (ACSL5), transcript variant X1, mRNA	bta-miR-2426
XM_005888661	ACSL5	PREDICTED: Bos mutus acyl-CoA synthetase long-chain family member 5 (ACSL5), transcript variant X2, mRNA	bta-miR-2426
XM_005888665	GDF10	PREDICTED: Bos mutus growth differentiation factor 10 (GDF10), mRNA	bta-miR-1835
XM_005888671	PGK1	PREDICTED: Bos mutus phosphoglycerate kinase 1 (PGK1), mRNA	novel-m0219-3p
XM_005888672	ATP7A	PREDICTED: Bos mutus ATPase, Cu++ transporting, alpha polypeptide (ATP7A), transcript variant X1, mRNA	mir-3916-x;novel-m0257-5p
XM_005888673	ATP7A	PREDICTED: Bos mutus ATPase, Cu++ transporting, alpha polypeptide (ATP7A), transcript variant X2, mRNA	mir-3916-x;novel-m0257-5p
XM_005888675	MAGT1	PREDICTED: Bos mutus magnesium transporter 1 (MAGT1), mRNA	mir-74-y;novel-m0153-3p
XM_005888678	FGF16	PREDICTED: Bos mutus fibroblast growth factor 16 (FGF16), mRNA	bta-miR-2366;bta-miR-6520;mir-2366-y;mir-6520-x;mir-874-x
XM_005888683	TDO2	PREDICTED: Bos mutus tryptophan 2,3-dioxygenase (TDO2), mRNA	mir-1187-y
XM_005888684	CTSO	PREDICTED: Bos mutus cathepsin O (CTSO), mRNA	mir-2340-y
XM_005888687	OIT3	PREDICTED: Bos mutus oncoprotein induced transcript 3 (OIT3), mRNA	bta-miR-2428;mir-6535-x;mir-7111-x
XM_005888688	MICU1	PREDICTED: Bos mutus mitochondrial calcium uptake 1 (MICU1), transcript variant X1, mRNA	bta-miR-149-3p;bta-miR-2467-3p;mir-6998-x;mir-8104-x;novel-m0191-5p
XM_005888689	MICU1	PREDICTED: Bos mutus mitochondrial calcium uptake 1 (MICU1), transcript variant X2, mRNA	bta-miR-149-3p;bta-miR-2467-3p;mir-6998-x;mir-8104-x;novel-m0191-5p
XM_005888691	DNAJB12	PREDICTED: Bos mutus DnaJ (Hsp40) homolog, subfamily B, member 12 (DNAJB12), transcript variant X2, mRNA	bta-miR-2328-5p;mir-1408-y;mir-4332-y;mir-6528-x;mir-6958-x;novel-m0133-5p
XM_005888692	DDIT4	PREDICTED: Bos mutus DNA-damage-inducible transcript 4 (DDIT4), mRNA	bta-miR-2300a-5p;bta-miR-2328-5p;bta-miR-2454-5p;bta-miR-2466-3p;bta-miR-423-5p;bta-miR-449c;mir-2454-x;mir-7911-x;novel-m0004-5p;novel-m0063-5p;novel-m0142-5p;novel-m0251-3p;novel-m0291-5p;novel-m0386-3p
XM_005888693	ANAPC16	PREDICTED: Bos mutus anaphase promoting complex subunit 16 (ANAPC16), transcript variant X2, mRNA	mir-2440-y
XM_005888694	ANAPC16	PREDICTED: Bos mutus anaphase promoting complex subunit 16 (ANAPC16), transcript variant X1, mRNA	mir-2440-y
XM_005888697	CHST3	PREDICTED: Bos mutus carbohydrate (chondroitin 6) sulfotransferase 3 (CHST3), mRNA	bta-miR-2430;bta-miR-2882;bta-miR-2886;bta-miR-365-5p;bta-miR-6533;bta-miR-671;mir-149-y;mir-2981-y;mir-342-x;mir-6533-y;mir-8858-y;novel-m0175-3p;novel-m0196-5p
XM_005888698	PSAP	PREDICTED: Bos mutus prosaposin (PSAP), transcript variant X1, mRNA	bta-miR-1225-3p;bta-miR-2328-5p;bta-miR-2885;bta-miR-6535;mir-449-y;mir-4640-x;mir-6535-x;mir-6780-x;mir-874-x;novel-m0169-5p
XM_005888699	PSAP	PREDICTED: Bos mutus prosaposin (PSAP), transcript variant X2, mRNA	bta-miR-1225-3p;bta-miR-2328-5p;bta-miR-2885;bta-miR-6535;mir-449-y;mir-4640-x;mir-6535-x;mir-6780-x;mir-874-x;novel-m0169-5p
XM_005888700	LOC102288048	PREDICTED: Bos mutus chromosome unknown open reading frame, human C10orf54 (LOC102288048), mRNA	bta-miR-2331-5p;bta-miR-370;mir-146-y;mir-311-x;mir-370-y;mir-4728-x;mir-6803-x;mir-6974-y
XM_005888702	MCU	PREDICTED: Bos mutus mitochondrial calcium uniporter (MCU), mRNA	bta-miR-1777a;bta-miR-1777b;mir-1249-x;mir-1408-y;mir-2305-x;mir-5440-y;mir-6528-x;mir-6803-x;mir-7018-x;novel-m0229-5p
XM_005888703	CDH23	PREDICTED: Bos mutus cadherin-related 23 (CDH23), mRNA	bta-miR-1584-5p;mir-1247-y;mir-185-y;mir-6654-y;novel-m0050-3p
XM_005888704	FANCL	PREDICTED: Bos mutus Fanconi anemia, complementation group L (FANCL), transcript variant X2, mRNA	mir-125-y
XM_005888705	FANCL	PREDICTED: Bos mutus Fanconi anemia, complementation group L (FANCL), transcript variant X3, mRNA	mir-125-y
XM_005888709	S100G	PREDICTED: Bos mutus S100 calcium binding protein G (S100G), mRNA	novel-m0035-5p
XM_005888710	CTPS2	PREDICTED: Bos mutus CTP synthase 2 (CTPS2), mRNA	bta-miR-2898;bta-miR-453;mir-1273-x
XM_005888711	GRPR	PREDICTED: Bos mutus gastrin-releasing peptide receptor (GRPR), mRNA	mir-2355-x;mir-328-x;mir-449-y;mir-7180-y;novel-m0316-5p
XM_005888715	ZMYM2	PREDICTED: Bos mutus zinc finger, MYM-type 2 (ZMYM2), transcript variant X1, mRNA	bta-miR-7862
XM_005888716	GJB2	PREDICTED: Bos mutus gap junction protein, beta 2, 26kDa (GJB2), mRNA	bta-miR-1777b;bta-miR-2881;bta-miR-2888;bta-miR-760-3p;mir-2305-x;mir-6497-x;mir-6803-x;mir-762-y
XM_005888718	CRYL1	PREDICTED: Bos mutus crystallin, lambda 1 (CRYL1), mRNA	bta-miR-1224;bta-miR-1777a;bta-miR-1777b;bta-miR-2328-5p;bta-miR-2388-5p;bta-miR-2466-3p;mir-2305-x;novel-m0111-5p;novel-m0340-5p
XM_005888720	N6AMT2	PREDICTED: Bos mutus N-6 adenine-specific DNA methyltransferase 2 (putative) (N6AMT2), transcript variant X1, mRNA	bta-miR-1224;bta-miR-1247-5p;bta-miR-1835;bta-miR-4449;mir-1247-x;novel-m0007-5p
XM_005888723	SAP18	PREDICTED: Bos mutus Sin3A-associated protein, 18kDa (SAP18), mRNA	mir-2472-y
XM_005888724	SKA3	PREDICTED: Bos mutus spindle and kinetochore associated complex subunit 3 (SKA3), mRNA	bta-miR-22-5p;mir-1777-x;mir-1777-z;mir-22-x
XM_005888725	ZDHHC20	PREDICTED: Bos mutus zinc finger, DHHC-type containing 20 (ZDHHC20), transcript variant X1, mRNA	mir-709-y;novel-m0175-3p;novel-m0220-3p;novel-m0222-5p
XM_005888728	SGCG	PREDICTED: Bos mutus sarcoglycan, gamma (35kDa dystrophin-associated glycoprotein) (SGCG), mRNA	bta-miR-2334;mir-1754-y;mir-204-y
XM_005888729	SACS	PREDICTED: Bos mutus sacsin molecular chaperone (SACS), mRNA	mir-1584-x
XM_005888730	ATP12A	PREDICTED: Bos mutus ATPase, H+/K+ transporting, nongastric, alpha polypeptide (ATP12A), mRNA	novel-m0050-3p
XM_005888733	MPHOSPH8	PREDICTED: Bos mutus M-phase phosphoprotein 8 (MPHOSPH8), mRNA	novel-m0251-3p
XM_005888738	LATS2	PREDICTED: Bos mutus large tumor suppressor kinase 2 (LATS2), mRNA	bta-miR-423-5p
XM_005888740	TNFRSF19	PREDICTED: Bos mutus tumor necrosis factor receptor superfamily, member 19 (TNFRSF19), mRNA	mir-365-x;mir-6998-x;novel-m0096-5p;novel-m0132-5p
XM_005888741	C1QTNF9	PREDICTED: Bos mutus C1q and tumor necrosis factor related protein 9 (C1QTNF9), mRNA	mir-6775-x
XM_005888745	AMER2	PREDICTED: Bos mutus APC membrane recruitment protein 2 (AMER2), partial mRNA	bta-miR-1777a;mir-328-x
XM_005888754	SLC9A9	PREDICTED: Bos mutus solute carrier family 9, subfamily A (NHE9, cation proton antiporter 9), member 9 (SLC9A9), mRNA	bta-miR-1777a;bta-miR-2881;bta-miR-3141;bta-miR-615;bta-miR-760-3p;mir-1584-x;mir-1770-y;mir-4488-x;mir-4748-x;mir-6089-y;mir-615-x;mir-760-y;mir-762-y;mir-7865-x;mir-8104-x
XM_005888755	CHST2	PREDICTED: Bos mutus carbohydrate (N-acetylglucosamine-6-O) sulfotransferase 2 (CHST2), mRNA	mir-3125-x;mir-4306-y
XM_005888758	PCOLCE2	PREDICTED: Bos mutus procollagen C-endopeptidase enhancer 2 (PCOLCE2), mRNA	bta-miR-2419-5p;mir-2419-x
XM_005888762	ATR	PREDICTED: Bos mutus ATR serine/threonine kinase (ATR), mRNA	novel-m0126-3p;novel-m0363-5p
XM_005888765	GK5	PREDICTED: Bos mutus glycerol kinase 5 (putative) (GK5), mRNA	bta-miR-2320-3p;mir-2320-y;mir-330-x
XM_005888767	TFDP2	PREDICTED: Bos mutus transcription factor Dp-2 (E2F dimerization partner 2) (TFDP2), transcript variant X2, mRNA	bta-miR-1777a;bta-miR-1777b;mir-2385-x;mir-3102-x;mir-4488-x
XM_005888769	TFDP2	PREDICTED: Bos mutus transcription factor Dp-2 (E2F dimerization partner 2) (TFDP2), transcript variant X4, mRNA	bta-miR-1777a;bta-miR-1777b;bta-miR-2900;mir-4488-x
XM_005888771	ATP1B3	PREDICTED: Bos mutus ATPase, Na+/K+ transporting, beta 3 polypeptide (ATP1B3), mRNA	mir-199-x;mir-298-x
XM_005888772	GRK7	PREDICTED: Bos mutus G protein-coupled receptor kinase 7 (GRK7), mRNA	mir-1249-x;mir-1895-y;mir-2400-y;mir-6133-y
XM_005888780	PXYLP1	PREDICTED: Bos mutus 2-phosphoxylose phosphatase 1 (PXYLP1), mRNA	mir-93-x
XM_005888784	GABRA3	PREDICTED: Bos mutus gamma-aminobutyric acid (GABA) A receptor, alpha 3 (GABRA3), transcript variant X1, mRNA	bta-miR-2360;bta-miR-2449
XM_005888785	GABRA3	PREDICTED: Bos mutus gamma-aminobutyric acid (GABA) A receptor, alpha 3 (GABRA3), transcript variant X2, mRNA	bta-miR-2360;bta-miR-2449
XM_005888787	CETN2	PREDICTED: Bos mutus centrin, EF-hand protein, 2 (CETN2), transcript variant X1, mRNA	novel-m0002-5p
XM_005888788	NSDHL	PREDICTED: Bos mutus NAD(P) dependent steroid dehydrogenase-like (NSDHL), transcript variant X1, mRNA	mir-6089-y
XM_005888790	GABRE	PREDICTED: Bos mutus gamma-aminobutyric acid (GABA) A receptor, epsilon (GABRE), mRNA	bta-miR-2294;bta-miR-2338;bta-miR-2360;bta-miR-2449;bta-miR-2467-3p;bta-miR-320b;bta-miR-34c;bta-miR-449a;bta-miR-449b;bta-miR-7865;mir-1892-y;mir-34-x;mir-4505-x;novel-m0047-3p
XM_005888796	RNF40	PREDICTED: Bos mutus ring finger protein 40, E3 ubiquitin protein ligase (RNF40), transcript variant X1, mRNA	mir-146-y;mir-330-x;mir-4492-y;mir-4505-x;mir-6528-x;mir-6588-y;mir-6799-x;mir-6803-x;mir-7111-x;mir-7648-y;mir-7846-y
XM_005888797	RNF40	PREDICTED: Bos mutus ring finger protein 40, E3 ubiquitin protein ligase (RNF40), transcript variant X2, mRNA	mir-146-y;mir-330-x;mir-4492-y;mir-4505-x;mir-6528-x;mir-6588-y;mir-6799-x;mir-6803-x;mir-7111-x;mir-7648-y;mir-7846-y
XM_005888798	PHKG2	PREDICTED: Bos mutus phosphorylase kinase, gamma 2 (testis) (PHKG2), mRNA	mir-1762-x;mir-3473-z;mir-5128-y;novel-m0047-3p
XM_005888799	CCDC189	PREDICTED: Bos mutus coiled-coil domain containing 189 (CCDC189), mRNA	bta-miR-1249;bta-miR-1777b;bta-miR-2309;bta-miR-2881;bta-miR-2893;bta-miR-331-3p;mir-1249-y;mir-1386-x;mir-331-y;mir-4459-x;mir-4466-x;mir-4732-x;mir-665-x;mir-6803-x;mir-7020-x;mir-762-y
XM_005888800	SRCAP	PREDICTED: Bos mutus Snf2-related CREBBP activator protein (SRCAP), transcript variant X1, mRNA	bta-miR-2326;mir-6803-x;mir-7846-y
XM_005888801	FBRS	PREDICTED: Bos mutus fibrosin (FBRS), mRNA	bta-miR-1224;bta-miR-133a;bta-miR-133b;bta-miR-2324;bta-miR-2328-5p;bta-miR-2374;bta-miR-2375;bta-miR-2379;bta-miR-2431-3p;bta-miR-664a;mir-133-y;mir-133-z;mir-1584-x;mir-3154-y;mir-7180-y;novel-m0112-5p;novel-m0133-5p;novel-m0223-3p
XM_005888802	PRR14	PREDICTED: Bos mutus proline rich 14 (PRR14), mRNA	bta-miR-2453
XM_005888803	LOC102280916	PREDICTED: Bos mutus zinc finger protein 689 (LOC102280916), mRNA	bta-miR-6528;bta-miR-7865;mir-6775-x;mir-7018-x
XM_005888804	ZNF768	PREDICTED: Bos mutus zinc finger protein 768 (ZNF768), mRNA	bta-miR-1584-3p;bta-miR-2328-5p;bta-miR-664a;mir-4286-y;mir-6974-y;novel-m0335-3p
XM_005888805	ZNF688	PREDICTED: Bos mutus zinc finger protein 688 (ZNF688), transcript variant X1, mRNA	bta-miR-484;bta-miR-7865;mir-149-y;mir-484-z;mir-6958-x
XM_005888806	ZNF688	PREDICTED: Bos mutus zinc finger protein 688 (ZNF688), transcript variant X2, mRNA	bta-miR-484;bta-miR-7865;mir-149-y;mir-484-z;mir-6958-x
XM_005888807	ITGAL	PREDICTED: Bos mutus integrin, alpha L (antigen CD11A (p180), lymphocyte function-associated antigen 1; alpha polypeptide) (ITGAL), mRNA	bta-miR-326;mir-326-y;mir-615-x;mir-7865-x
XM_005888809	ZNF48	PREDICTED: Bos mutus zinc finger protein 48 (ZNF48), mRNA	bta-miR-2295;bta-miR-34a;bta-miR-449a;bta-miR-449b;mir-449-x;mir-4651-x;mir-483-y;mir-6803-x;mir-762-y;novel-m0133-5p;novel-m0146-5p;novel-m0336-5p
XM_005888810	ZNF771	PREDICTED: Bos mutus zinc finger protein 771 (ZNF771), transcript variant X1, mRNA	bta-miR-1777b;bta-miR-2306;bta-miR-2313-3p;bta-miR-2407;bta-miR-2415-3p;bta-miR-2466-3p;bta-miR-2881;bta-miR-6530;mir-361-y
XM_005888811	ZNF771	PREDICTED: Bos mutus zinc finger protein 771 (ZNF771), transcript variant X2, mRNA	bta-miR-1777b;bta-miR-2306;bta-miR-2313-3p;bta-miR-2407;bta-miR-2415-3p;bta-miR-2466-3p;bta-miR-2881;bta-miR-6530;mir-361-y
XM_005888812	2018-09-01	PREDICTED: Bos mutus septin 1 (SEPT1), mRNA	bta-miR-2374;bta-miR-2899;bta-miR-2900;bta-miR-3141;bta-miR-664a;mir-6803-x
XM_005888813	MYLPF	PREDICTED: Bos mutus myosin light chain, phosphorylatable, fast skeletal muscle (MYLPF), transcript variant X1, mRNA	mir-6799-x;novel-m0061-3p
XM_005888815	CD2BP2	PREDICTED: Bos mutus CD2 (cytoplasmic tail) binding protein 2 (CD2BP2), transcript variant X1, mRNA	bta-miR-1343-5p;bta-miR-1842;mir-1842-x;mir-324-y
XM_005888816	SPN	PREDICTED: Bos mutus sialophorin (SPN), mRNA	mir-1408-y;mir-6133-y;mir-6803-x
XM_005888819	PAGR1	PREDICTED: Bos mutus PAXIP1 associated glutamate-rich protein 1 (PAGR1), transcript variant X3, mRNA	bta-miR-24-3p;bta-miR-541;mir-24-y;mir-4466-x
XM_005888821	CDIPT	PREDICTED: Bos mutus CDP-diacylglycerol--inositol 3-phosphatidyltransferase (CDIPT), transcript variant X1, mRNA	bta-miR-2305;bta-miR-7865;mir-1306-x;mir-185-y;mir-6803-x;mir-6998-x;novel-m0004-5p
XM_005888823	ASPHD1	PREDICTED: Bos mutus aspartate beta-hydroxylase domain containing 1 (ASPHD1), mRNA	bta-miR-125b;bta-miR-2300a-5p;mir-125-x
XM_005888824	SEZ6L2	PREDICTED: Bos mutus seizure related 6 homolog (mouse)-like 2 (SEZ6L2), transcript variant X1, mRNA	bta-miR-2888;mir-3473-z;mir-6528-x;mir-7018-x
XM_005888825	SEZ6L2	PREDICTED: Bos mutus seizure related 6 homolog (mouse)-like 2 (SEZ6L2), transcript variant X2, mRNA	bta-miR-2888;mir-3473-z;mir-6528-x;mir-7018-x
XM_005888826	SEZ6L2	PREDICTED: Bos mutus seizure related 6 homolog (mouse)-like 2 (SEZ6L2), transcript variant X3, mRNA	bta-miR-2888;mir-3473-z;mir-6528-x;mir-7018-x
XM_005888827	SEZ6L2	PREDICTED: Bos mutus seizure related 6 homolog (mouse)-like 2 (SEZ6L2), transcript variant X4, mRNA	bta-miR-2888;mir-3473-z;mir-6528-x;mir-7018-x
XM_005888828	SEZ6L2	PREDICTED: Bos mutus seizure related 6 homolog (mouse)-like 2 (SEZ6L2), transcript variant X5, mRNA	bta-miR-2888;mir-3473-z;mir-6528-x;mir-7018-x
XM_005888829	SEZ6L2	PREDICTED: Bos mutus seizure related 6 homolog (mouse)-like 2 (SEZ6L2), transcript variant X6, mRNA	bta-miR-2888;mir-3473-z;mir-6528-x;mir-7018-x
XM_005888830	BCL7C	PREDICTED: Bos mutus B-cell CLL/lymphoma 7C (BCL7C), mRNA	mir-4532-x;mir-8970-y;novel-m0131-3p
XM_005888832	LOC102265287	PREDICTED: Bos mutus sesquipedalian-1 (LOC102265287), mRNA	bta-miR-149-3p;mir-7018-x
XM_005888836	SMIM1	PREDICTED: Bos mutus small integral membrane protein 1 (Vel blood group) (SMIM1), mRNA	bta-miR-149-3p;bta-miR-1777a;bta-miR-2328-5p;bta-miR-2454-5p;bta-miR-2466-3p;bta-miR-2881;bta-miR-7865;mir-7018-x;novel-m0052-3p;novel-m0259-5p
XM_005888839	WRAP73	PREDICTED: Bos mutus WD repeat containing, antisense to TP73 (WRAP73), mRNA	mir-770-y
XM_005888840	ARHGEF16	PREDICTED: Bos mutus Rho guanine nucleotide exchange factor (GEF) 16 (ARHGEF16), mRNA	bta-miR-1388-3p;bta-miR-6517;mir-1388-y;mir-1754-y;mir-4466-x;mir-4505-x;mir-4749-x;mir-678-y;mir-7111-x;mir-7846-y;mir-8970-y;novel-m0119-3p;novel-m0259-5p;novel-m0315-3p
XM_005888842	FAM213B	PREDICTED: Bos mutus family with sequence similarity 213, member B (FAM213B), mRNA	bta-miR-2449;mir-8970-y
XM_005888843	PANK4	PREDICTED: Bos mutus pantothenate kinase 4 (PANK4), mRNA	bta-miR-2890;mir-1187-y
XM_005888844	RER1	PREDICTED: Bos mutus retention in endoplasmic reticulum sorting receptor 1 (RER1), mRNA	bta-miR-2379;bta-miR-328;mir-2881-x;mir-3077-x;mir-5126-y;mir-7045-x
XM_005888845	PRKCZ	PREDICTED: Bos mutus protein kinase C, zeta (PRKCZ), mRNA	mir-1777-x;mir-3102-x;mir-330-x;novel-m0042-5p;novel-m0259-5p
XM_005888846	GABRD	PREDICTED: Bos mutus gamma-aminobutyric acid (GABA) A receptor, delta (GABRD), mRNA	bta-miR-2379;bta-miR-2430;bta-miR-2882;mir-127-x;mir-29-y;mir-7704-x;novel-m0076-5p;novel-m0168-3p
XM_005888847	GNB1	PREDICTED: Bos mutus guanine nucleotide binding protein (G protein), beta polypeptide 1 (GNB1), transcript variant X1, mRNA	bta-miR-149-3p;bta-miR-1777a;bta-miR-4449;mir-2305-x;mir-2400-y;mir-3077-x;mir-6089-y;mir-7111-x;mir-762-y;novel-m0101-5p
XM_005888848	GNB1	PREDICTED: Bos mutus guanine nucleotide binding protein (G protein), beta polypeptide 1 (GNB1), transcript variant X2, mRNA	bta-miR-149-3p;bta-miR-1777a;bta-miR-4449;mir-2305-x;mir-2400-y;mir-3077-x;mir-6089-y;mir-7111-x;mir-762-y;novel-m0101-5p
XM_005888850	NADK	PREDICTED: Bos mutus NAD kinase (NADK), mRNA	bta-miR-1343-5p;bta-miR-149-3p;bta-miR-2364;bta-miR-2415-3p;bta-miR-331-3p;mir-1343-x;mir-298-x;mir-331-y;mir-6133-y;mir-760-y;mir-7846-y;novel-m0319-5p
XM_005888851	LOC102271485	PREDICTED: Bos mutus solute carrier family 35 member E2 (LOC102271485), mRNA	mir-1584-x;mir-1981-x;mir-4286-z;mir-4505-x;mir-4651-x;mir-6089-y;mir-709-y;mir-7648-y
XM_005888852	CDK11B	PREDICTED: Bos mutus cyclin-dependent kinase 11B (CDK11B), mRNA	bta-miR-2436-3p;bta-miR-7862;mir-7862-y;novel-m0250-5p;novel-m0360-5p
XM_005888853	MIB2	PREDICTED: Bos mutus mindbomb E3 ubiquitin protein ligase 2 (MIB2), mRNA	bta-miR-744;mir-7045-x;mir-744-x;novel-m0196-5p;novel-m0335-3p
XM_005888854	SSU72	PREDICTED: Bos mutus SSU72 homolog, RNA polymerase II CTD phosphatase (SSU72), mRNA	mir-7018-x
XM_005888855	LOC102272627	PREDICTED: Bos mutus ATPase family AAA domain-containing protein 3 (LOC102272627), mRNA	bta-miR-331-3p;bta-miR-370;mir-3064-x;mir-328-x;mir-370-y;mir-4941-y;mir-6131-y;mir-6803-x;novel-m0293-5p
XM_005888856	TMEM88B	PREDICTED: Bos mutus transmembrane protein 88B (TMEM88B), mRNA	bta-miR-2328-5p;bta-miR-2360;bta-miR-2449;mir-4488-x;mir-762-y;novel-m0198-3p;novel-m0241-3p;novel-m0278-3p
XM_005888857	MRPL20	PREDICTED: Bos mutus mitochondrial ribosomal protein L20 (MRPL20), mRNA	novel-m0127-5p;novel-m0128-5p
XM_005888859	AURKAIP1	PREDICTED: Bos mutus aurora kinase A interacting protein 1 (AURKAIP1), transcript variant X1, mRNA	mir-5440-y;mir-6133-y;mir-8104-x;mir-9820-x
XM_005888860	CPTP	PREDICTED: Bos mutus ceramide-1-phosphate transfer protein (CPTP), transcript variant X1, mRNA	bta-miR-2467-3p;mir-1386-x;mir-4651-x;mir-762-y
XM_005888862	CPSF3L	PREDICTED: Bos mutus cleavage and polyadenylation specific factor 3-like (CPSF3L), transcript variant X1, mRNA	mir-328-x
XM_005888863	UBE2J2	PREDICTED: Bos mutus ubiquitin-conjugating enzyme E2, J2 (UBE2J2), transcript variant X1, mRNA	bta-miR-760-5p;mir-1584-x;mir-3102-x
XM_005888864	SDF4	PREDICTED: Bos mutus stromal cell derived factor 4 (SDF4), transcript variant X2, mRNA	bta-miR-1777a;bta-miR-1777b;bta-miR-2449;bta-miR-2881;bta-miR-2890;bta-miR-2900;bta-miR-2904;bta-miR-760-3p;bta-miR-873;mir-1770-y;mir-194-y;mir-2025-y;mir-2305-x;mir-328-x;mir-3960-y;mir-4488-x;mir-6535-x;mir-760-y;novel-m0196-5p
XM_005888865	TNFRSF4	PREDICTED: Bos mutus tumor necrosis factor receptor superfamily, member 4 (TNFRSF4), mRNA	bta-miR-2360;bta-miR-2449;mir-2320-x;mir-328-x;novel-m0259-5p
XM_005888866	TNFRSF18	PREDICTED: Bos mutus tumor necrosis factor receptor superfamily, member 18 (TNFRSF18), transcript variant X2, mRNA	bta-miR-2466-3p;bta-miR-615;mir-1981-x;mir-2981-y;mir-3120-y;mir-6089-y;mir-615-x;mir-6596-x;mir-7704-x;novel-m0002-5p;novel-m0052-3p
XM_005888867	LOC102276327	PREDICTED: Bos mutus chromosome unknown open reading frame, human C1orf159 (LOC102276327), transcript variant X1, mRNA	bta-miR-196b;bta-miR-2360;bta-miR-2407;bta-miR-2428;bta-miR-2454-5p;bta-miR-2467-3p;bta-miR-671;mir-1754-y;mir-2454-x;mir-2904-x;mir-361-y;mir-3751-y;mir-497-x;mir-6803-x
XM_005888868	LOC102276327	PREDICTED: Bos mutus chromosome unknown open reading frame, human C1orf159 (LOC102276327), transcript variant X2, mRNA	bta-miR-196b;bta-miR-2360;bta-miR-2407;bta-miR-2428;bta-miR-2454-5p;bta-miR-2467-3p;bta-miR-671;mir-1754-y;mir-2454-x;mir-2904-x;mir-361-y;mir-3751-y;mir-497-x;mir-6803-x
XM_005888870	PERM1	PREDICTED: Bos mutus PPARGC1 and ESRR induced regulator, muscle 1 (PERM1), mRNA	bta-miR-2360;bta-miR-2466-3p;bta-miR-940;mir-1981-x;mir-4332-y;mir-6089-y
XM_005888871	NOC2L	PREDICTED: Bos mutus NOC2-like nucleolar associated transcriptional repressor (NOC2L), mRNA	bta-miR-2466-3p;mir-214-x;mir-2486-x;mir-3195-x;mir-705-x
XM_005888873	FBLIM1	PREDICTED: Bos mutus filamin binding LIM protein 1 (FBLIM1), transcript variant X1, mRNA	bta-miR-2313-5p;bta-miR-2330-5p;mir-5440-y;mir-6089-y;mir-678-y;novel-m0131-3p
XM_005888874	FBLIM1	PREDICTED: Bos mutus filamin binding LIM protein 1 (FBLIM1), transcript variant X2, mRNA	bta-miR-2313-5p;bta-miR-2330-5p;mir-5440-y;mir-6089-y;mir-678-y;novel-m0131-3p
XM_005888875	SLC25A34	PREDICTED: Bos mutus solute carrier family 25, member 34 (SLC25A34), mRNA	bta-miR-2300a-5p;bta-miR-2305;bta-miR-2340;bta-miR-2902;mir-2340-y;mir-6535-x;mir-74-y;novel-m0110-3p;novel-m0221-5p
XM_005888876	DDI2	PREDICTED: Bos mutus DNA-damage inducible 1 homolog 2 (DDI2), mRNA	mir-124-y
XM_005888878	DNAJC16	PREDICTED: Bos mutus DnaJ (Hsp40) homolog, subfamily C, member 16 (DNAJC16), mRNA	mir-342-x
XM_005888879	AGMAT	PREDICTED: Bos mutus agmatine ureohydrolase (agmatinase) (AGMAT), mRNA	mir-193-x
XM_005888880	LOC102279793	PREDICTED: Bos mutus chymotrypsin-like elastase family member 2A (LOC102279793), mRNA	bta-miR-365-5p;novel-m0045-5p;novel-m0073-3p
XM_005888881	EFHD2	PREDICTED: Bos mutus EF-hand domain family, member D2 (EFHD2), transcript variant X1, mRNA	bta-miR-138;bta-miR-149-3p;bta-miR-1777b;bta-miR-2374;bta-miR-2385-5p;bta-miR-2433;bta-miR-2449;bta-miR-2453;bta-miR-2467-3p;bta-miR-6523a;bta-miR-940;mir-138-x;mir-149-y;mir-1754-y;mir-2305-x;mir-3102-x;mir-4332-y;mir-4488-x;mir-4492-y;mir-4505-x;mir-4508-x;mir-4651-x;mir-4948-x;mir-5129-x;mir-6089-y;mir-6523-x;mir-6535-x;mir-7180-y;mir-762-y;mir-7648-y;mir-8385-y;novel-m0131-3p;novel-m0223-3p;n…
XM_005888883	KAZN	PREDICTED: Bos mutus kazrin, periplakin interacting protein (KAZN), transcript variant X2, mRNA	bta-miR-214;mir-1908-y;mir-2025-y;mir-214-y;mir-3957-y
XM_005888885	PRDM2	PREDICTED: Bos mutus PR domain containing 2, with ZNF domain (PRDM2), mRNA	bta-miR-345-5p;bta-miR-449d;mir-345-x;mir-3473-z;mir-4532-x;mir-5128-y;mir-6588-y;mir-678-y;mir-8970-y;novel-m0131-3p;novel-m0241-3p
XM_005888887	LRRC47	PREDICTED: Bos mutus leucine rich repeat containing 47 (LRRC47), mRNA	bta-miR-1291;bta-miR-2897;bta-miR-2902;bta-miR-2904;mir-1291-x;mir-311-x;mir-324-y;mir-6089-y;mir-6596-x
XM_005888895	PLCH2	PREDICTED: Bos mutus phospholipase C, eta 2 (PLCH2), mRNA	bta-miR-1777a;bta-miR-1777b;bta-miR-193a-3p;bta-miR-2306;bta-miR-2881;bta-miR-2900;bta-miR-615;mir-1349-x;mir-1408-y;mir-1770-y;mir-3102-x;mir-3195-x;mir-4332-y;mir-4488-x;mir-4508-x;mir-5440-y;mir-615-x
XM_005888898	SKI	PREDICTED: Bos mutus SKI proto-oncogene (SKI), partial mRNA	bta-miR-1777a;bta-miR-2433;bta-miR-2436-3p;bta-miR-2889;bta-miR-423-5p;mir-1181-x;mir-1908-y;mir-328-x;mir-4488-x;mir-6530-x;mir-6869-y;mir-6876-x;mir-8328-x;mir-874-x;novel-m0259-5p
XM_005888904	MXRA8	PREDICTED: Bos mutus matrix-remodelling associated 8 (MXRA8), mRNA	bta-miR-2412;bta-miR-3154;mir-2981-y;mir-6589-x;mir-6654-y;mir-6998-x;mir-7020-x
XM_005888905	DVL1	PREDICTED: Bos mutus dishevelled segment polarity protein 1 (DVL1), mRNA	bta-miR-1281;bta-miR-2328-5p;bta-miR-2442;mir-324-y;mir-4505-x;mir-6588-y;mir-9226-y;novel-m0119-3p
XM_005888906	ACAP3	PREDICTED: Bos mutus ArfGAP with coiled-coil, ankyrin repeat and PH domains 3 (ACAP3), mRNA	bta-miR-2305;bta-miR-2316;bta-miR-2338;bta-miR-2360;bta-miR-2422;bta-miR-2449;bta-miR-2454-5p;bta-miR-2881;bta-miR-615;bta-miR-760-5p;mir-146-y;mir-1777-x;mir-197-x;mir-2316-x;mir-2454-x;mir-3102-x;mir-324-y;mir-328-x;mir-5440-y;mir-6087-x;mir-615-x;mir-6535-x;mir-6760-x;mir-6803-x;mir-6998-x;mir-762-y;novel-m0104-5p;novel-m0119-3p
XM_005888909	B3GALT6	PREDICTED: Bos mutus UDP-Gal:betaGal beta 1,3-galactosyltransferase polypeptide 6 (B3GALT6), mRNA	bta-miR-370;mir-149-x;mir-2387-x;mir-370-y;novel-m0012-3p
XM_005888916	KLHL17	PREDICTED: Bos mutus kelch-like family member 17 (KLHL17), mRNA	bta-miR-2454-5p;bta-miR-331-3p;bta-miR-664a;mir-1584-x;mir-2454-x;mir-331-y;mir-4651-x;mir-7180-y;novel-m0175-3p
XM_005888917	SAMD11	PREDICTED: Bos mutus sterile alpha motif domain containing 11 (SAMD11), mRNA	bta-miR-1260b;bta-miR-1842;bta-miR-484;bta-miR-7860;mir-1260-x;mir-194-y;mir-361-y;mir-4695-y;mir-484-z;mir-762-y;mir-7860-y;novel-m0189-3p
XM_005888918	SPEN	PREDICTED: Bos mutus spen family transcriptional repressor (SPEN), mRNA	bta-miR-2360;bta-miR-2881;bta-miR-2899;bta-miR-2900;mir-2881-x;mir-3077-x;mir-4651-x;mir-5126-y;mir-6236-y;novel-m0229-5p
XM_005888919	TMEM82	PREDICTED: Bos mutus transmembrane protein 82 (TMEM82), mRNA	bta-miR-328;bta-miR-671;mir-328-y;mir-5129-x;novel-m0240-5p
XM_005888920	PLEKHM2	PREDICTED: Bos mutus pleckstrin homology domain containing, family M (with RUN domain) member 2 (PLEKHM2), mRNA	bta-miR-149-5p;bta-miR-2328-5p;bta-miR-2413;bta-miR-2461-5p;bta-miR-2882;bta-miR-339a;bta-miR-4286;mir-1408-y;mir-149-x;mir-2454-x;mir-3102-x;mir-324-y;mir-339-x;mir-4286-x;mir-4286-y;mir-762-y;novel-m0096-5p;novel-m0175-3p;novel-m0223-3p;novel-m0259-5p;novel-m0338-3p
XM_005888921	CASP9	PREDICTED: Bos mutus caspase 9, apoptosis-related cysteine peptidase (CASP9), mRNA	mir-1249-x
XM_005888923	FHAD1	PREDICTED: Bos mutus forkhead-associated (FHA) phosphopeptide binding domain 1 (FHAD1), mRNA	bta-miR-125a;bta-miR-2334;bta-miR-2460;mir-2460-x
XM_005888929	RASGRP1	PREDICTED: Bos mutus RAS guanyl releasing protein 1 (calcium and DAG-regulated) (RASGRP1), mRNA	mir-2387-x
XM_005888931	GPR176	PREDICTED: Bos mutus G protein-coupled receptor 176 (GPR176), mRNA	bta-miR-2893
XM_005888932	SRP14	PREDICTED: Bos mutus signal recognition particle 14kDa (homologous Alu RNA binding protein) (SRP14), mRNA	bta-miR-2367-5p;bta-miR-763
XM_005888933	EIF2AK4	PREDICTED: Bos mutus eukaryotic translation initiation factor 2 alpha kinase 4 (EIF2AK4), mRNA	mir-1451-x
XM_005888935	BMF	PREDICTED: Bos mutus Bcl2 modifying factor (BMF), transcript variant X1, mRNA	bta-miR-2450a;bta-miR-4286;bta-miR-670;mir-1754-y;mir-3585-x;mir-4651-x;mir-6588-y
XM_005888936	BMF	PREDICTED: Bos mutus Bcl2 modifying factor (BMF), transcript variant X2, mRNA	bta-miR-2450a;bta-miR-4286;bta-miR-670;mir-1754-y;mir-3585-x;mir-4651-x;mir-6588-y
XM_005888938	PAK6	PREDICTED: Bos mutus p21 protein (Cdc42/Rac)-activated kinase 6 (PAK6), transcript variant X1, mRNA	bta-miR-2360;bta-miR-328;mir-1408-y;mir-3059-x;mir-328-y;mir-9226-y;novel-m0150-5p
XM_005888939	PAK6	PREDICTED: Bos mutus p21 protein (Cdc42/Rac)-activated kinase 6 (PAK6), transcript variant X2, mRNA	bta-miR-2360;bta-miR-328;mir-1408-y;mir-3059-x;mir-328-y;mir-9226-y;novel-m0150-5p
XM_005888940	LOC102275565	PREDICTED: Bos mutus chromosome unknown open reading frame, human C15orf52 (LOC102275565), mRNA	bta-miR-1281;bta-miR-2300a-5p;bta-miR-2881;bta-miR-326;mir-133-y;mir-133-z;mir-1584-x;mir-326-x;mir-326-y;mir-330-x;mir-4941-y;mir-5126-y;mir-6589-x;mir-6803-x;mir-8385-y
XM_005888941	KNSTRN	PREDICTED: Bos mutus kinetochore-localized astrin/SPAG5 binding protein (KNSTRN), transcript variant X2, mRNA	novel-m0101-5p
XM_005888942	IVD	PREDICTED: Bos mutus isovaleryl-CoA dehydrogenase (IVD), mRNA	bta-miR-1584-5p;bta-miR-2412;bta-miR-2415-5p;bta-miR-2428;bta-miR-2454-5p;bta-miR-2455;mir-2454-x;mir-3620-x;mir-4505-x;mir-6588-y
XM_005888943	BAHD1	PREDICTED: Bos mutus bromo adjacent homology domain containing 1 (BAHD1), transcript variant X1, mRNA	bta-miR-760-5p;bta-miR-874;mir-140-y;mir-1754-y;mir-760-x;mir-874-y;mir-885-y
XM_005888944	CHST14	PREDICTED: Bos mutus carbohydrate (N-acetylgalactosamine 4-0) sulfotransferase 14 (CHST14), mRNA	mir-2472-y;mir-5703-y
XM_005888945	LOC102276966	PREDICTED: Bos mutus chromosome unknown open reading frame, human C15orf57 (LOC102276966), transcript variant X1, mRNA	mir-1584-x
XM_005888950	PLCB2	PREDICTED: Bos mutus phospholipase C, beta 2 (PLCB2), mRNA	bta-miR-1291;bta-miR-2324;bta-miR-2360;bta-miR-2394;mir-1291-x;mir-328-x;mir-3775-x;mir-6528-x;novel-m0070-5p
XM_005888956	CMC1	PREDICTED: Bos mutus C-x(9)-C motif containing 1 (CMC1), mRNA	bta-miR-2466-5p
XM_005888958	CERS3	PREDICTED: Bos mutus ceramide synthase 3 (CERS3), mRNA	mir-1343-x;mir-1584-x;mir-2127-y;mir-3102-x;mir-5128-y;mir-6588-y
XM_005888961	LRRK1	PREDICTED: Bos mutus leucine-rich repeat kinase 1 (LRRK1), mRNA	bta-miR-1343-5p;bta-miR-2296;bta-miR-2305;bta-miR-27a-5p;bta-miR-615;bta-miR-744;mir-1343-x;mir-328-x;mir-4508-x;mir-615-x;mir-6803-x;mir-744-x;mir-874-x
XM_005888964	EDN2	PREDICTED: Bos mutus endothelin 2 (EDN2), mRNA	bta-miR-1777a;bta-miR-1777b;bta-miR-2305;bta-miR-2328-5p;mir-1762-x;mir-2305-x;mir-3620-x;mir-4466-x;mir-4488-x;mir-5129-x;mir-6089-y;mir-6779-x;mir-7045-x;novel-m0012-3p;novel-m0050-3p;novel-m0252-3p
XM_005888965	GUCA2B	PREDICTED: Bos mutus guanylate cyclase activator 2B (uroguanylin) (GUCA2B), mRNA	mir-328-x;mir-5129-x;novel-m0265-3p
XM_005888966	GUCA2A	PREDICTED: Bos mutus guanylate cyclase activator 2A (guanylin) (GUCA2A), mRNA	bta-miR-1584-3p;bta-miR-2360;bta-miR-2381;bta-miR-2410;bta-miR-760-3p;mir-185-y;mir-194-y;mir-4640-x;mir-4651-x;mir-7648-y
XM_005888969	RIMKLA	PREDICTED: Bos mutus ribosomal modification protein rimK-like family member A (RIMKLA), mRNA	mir-2550-x
XM_005888971	PPCS	PREDICTED: Bos mutus phosphopantothenoylcysteine synthetase (PPCS), transcript variant X1, mRNA	novel-m0256-3p;novel-m0362-5p
XM_005888977	PIKFYVE	PREDICTED: Bos mutus phosphoinositide kinase, FYVE finger containing (PIKFYVE), transcript variant X2, mRNA	mir-4749-x
XM_005888978	PTH2R	PREDICTED: Bos mutus parathyroid hormone 2 receptor (PTH2R), mRNA	bta-miR-1584-5p;bta-miR-2389;bta-miR-2412;bta-miR-652;mir-652-y;mir-6654-y
XM_005888984	UNC80	PREDICTED: Bos mutus unc-80 homolog (C. elegans) (UNC80), mRNA	mir-2284-y;mir-3082-x;novel-m0247-5p
XM_005888985	KANSL1L	PREDICTED: Bos mutus KAT8 regulatory NSL complex subunit 1-like (KANSL1L), mRNA	bta-miR-2305;mir-3897-y;mir-5128-y;mir-6803-x
XM_005888987	RPE	PREDICTED: Bos mutus ribulose-5-phosphate-3-epimerase (RPE), transcript variant X5, mRNA	bta-miR-2295;mir-2295-y
XM_005888989	MYL1	PREDICTED: Bos mutus myosin, light chain 1, alkali; skeletal, fast (MYL1), transcript variant X1, mRNA	bta-miR-6520;mir-6520-x
XM_005888990	MYL1	PREDICTED: Bos mutus myosin, light chain 1, alkali; skeletal, fast (MYL1), transcript variant X2, mRNA	bta-miR-2465;bta-miR-6528;novel-m0155-5p;novel-m0195-3p;novel-m0367-3p;novel-m0377-3p
XM_005888991	MYL1	PREDICTED: Bos mutus myosin, light chain 1, alkali; skeletal, fast (MYL1), transcript variant X4, mRNA	bta-miR-6520;mir-6520-x
XM_005888993	CPS1	PREDICTED: Bos mutus carbamoyl-phosphate synthase 1, mitochondrial (CPS1), mRNA	mir-1249-x
XM_005888995	LOC102269132	PREDICTED: Bos mutus cystatin-C (LOC102269132), mRNA	bta-miR-1777b;mir-2305-x;mir-665-y;mir-7045-x
XM_005888996	CST9L	PREDICTED: Bos mutus cystatin 9-like (CST9L), transcript variant X2, mRNA	bta-miR-2284r;bta-miR-2464-3p;bta-miR-7862;mir-342-x;mir-7862-y;novel-m0213-5p
XM_005888997	LOC102269698	PREDICTED: Bos mutus probable cystatin-15 (LOC102269698), mRNA	mir-508-x
XM_005888999	NAPB	PREDICTED: Bos mutus N-ethylmaleimide-sensitive factor attachment protein, beta (NAPB), transcript variant X2, mRNA	bta-miR-2885;novel-m0189-3p;novel-m0195-3p;novel-m0221-5p;novel-m0367-3p;novel-m0377-3p
XM_005889002	NXT1	PREDICTED: Bos mutus nuclear transport factor 2-like export factor 1 (NXT1), transcript variant X3, mRNA	bta-miR-2472;bta-miR-664a;bta-miR-760-5p;mir-3125-x;mir-4651-x;mir-760-x
XM_005889004	CST8	PREDICTED: Bos mutus cystatin 8 (cystatin-related epididymal specific) (CST8), mRNA	mir-1762-x;mir-7020-x;novel-m0076-3p
XM_005889006	GZF1	PREDICTED: Bos mutus GDNF-inducible zinc finger protein 1 (GZF1), mRNA	bta-miR-2881;bta-miR-664a;mir-6803-x;mir-762-y
XM_005889007	CD93	PREDICTED: Bos mutus CD93 molecule (CD93), mRNA	mir-2322-y;mir-3187-y;mir-6497-x;novel-m0058-5p;novel-m0059-5p
XM_005889008	NKX2-2	PREDICTED: Bos mutus NK2 homeobox 2 (NKX2-2), mRNA	bta-miR-2903;mir-1770-y;mir-4532-x;mir-6803-x;mir-762-y
XM_005889011	CFAP61	PREDICTED: Bos mutus cilia and flagella associated protein 61 (CFAP61), mRNA	novel-m0112-3p
XM_005889013	NAA20	PREDICTED: Bos mutus N(alpha)-acetyltransferase 20, NatB catalytic subunit (NAA20), transcript variant X1, mRNA	bta-miR-6535
XM_005889014	NAA20	PREDICTED: Bos mutus N(alpha)-acetyltransferase 20, NatB catalytic subunit (NAA20), transcript variant X2, mRNA	bta-miR-6535
XM_005889015	SCP2D1	PREDICTED: Bos mutus SCP2 sterol-binding domain containing 1 (SCP2D1), mRNA	novel-m0125-5p
XM_005889016	DTD1	PREDICTED: Bos mutus D-tyrosyl-tRNA deacylase 1 (DTD1), mRNA	bta-miR-2389;bta-miR-2894;novel-m0221-5p
XM_005889017	SEC23B	PREDICTED: Bos mutus Sec23 homolog B, COPII coat complex component (SEC23B), transcript variant X1, mRNA	bta-miR-2957;novel-m0195-3p;novel-m0367-3p;novel-m0377-3p
XM_005889018	SEC23B	PREDICTED: Bos mutus Sec23 homolog B, COPII coat complex component (SEC23B), transcript variant X3, mRNA	bta-miR-2957;novel-m0195-3p;novel-m0367-3p;novel-m0377-3p
XM_005889019	RBBP9	PREDICTED: Bos mutus retinoblastoma binding protein 9 (RBBP9), transcript variant X1, mRNA	mir-6803-x
XM_005889020	RBBP9	PREDICTED: Bos mutus retinoblastoma binding protein 9 (RBBP9), transcript variant X2, mRNA	bta-miR-1584-5p;mir-1570-y
XM_005889022	DZANK1	PREDICTED: Bos mutus double zinc ribbon and ankyrin repeat domains 1 (DZANK1), transcript variant X2, mRNA	bta-miR-1777b;bta-miR-2305;mir-2305-x;mir-6525-x;mir-6803-x;novel-m0153-3p
XM_005889023	THBD	PREDICTED: Bos mutus thrombomodulin (THBD), mRNA	bta-miR-2881;mir-1306-x;mir-1770-y;mir-2305-x;mir-5440-y;mir-6133-y;mir-6528-x
XM_005889024	FOXA2	PREDICTED: Bos mutus forkhead box A2 (FOXA2), mRNA	mir-328-x;mir-4286-x;mir-6535-x;mir-7865-x
XM_005889032	ZNF133	PREDICTED: Bos mutus zinc finger protein 133 (ZNF133), mRNA	bta-miR-2309;bta-miR-2904;mir-432-x;mir-6127-z;mir-6535-x;mir-6743-x;novel-m0256-3p;novel-m0362-5p
XM_005889033	PAPOLG	PREDICTED: Bos mutus poly(A) polymerase gamma (PAPOLG), mRNA	bta-miR-1777a;bta-miR-1777b
XM_005889035	PUS10	PREDICTED: Bos mutus pseudouridylate synthase 10 (PUS10), mRNA	novel-m0110-3p
XM_005889037	GCFC2	PREDICTED: Bos mutus GC-rich sequence DNA-binding factor 2 (GCFC2), mRNA	bta-miR-6528
XM_005889039	LOC102283732	PREDICTED: Bos mutus developmental pluripotency-associated protein 2 (LOC102283732), mRNA	bta-miR-2338;bta-miR-412
XM_005889040	SOWAHC	PREDICTED: Bos mutus sosondowah ankyrin repeat domain family member C (SOWAHC), mRNA	bta-miR-2467-3p;bta-miR-2887;mir-328-x
XM_005889041	2018-09-10	PREDICTED: Bos mutus septin 10 (SEPT10), transcript variant X1, mRNA	mir-4505-x;mir-6089-y
XM_005889044	LOC102285683	PREDICTED: Bos mutus SH3 domain-containing RING finger protein 3 (LOC102285683), mRNA	bta-miR-2443;mir-2443-x
XM_005889046	RAB3C	PREDICTED: Bos mutus RAB3C, member RAS oncogene family (RAB3C), mRNA	bta-miR-2290
XM_005889047	PDE4D	PREDICTED: Bos mutus phosphodiesterase 4D, cAMP-specific (PDE4D), transcript variant X1, mRNA	bta-miR-2313-5p
XM_005889049	PDE4D	PREDICTED: Bos mutus phosphodiesterase 4D, cAMP-specific (PDE4D), transcript variant X3, mRNA	bta-miR-2313-5p
XM_005889051	PDE4D	PREDICTED: Bos mutus phosphodiesterase 4D, cAMP-specific (PDE4D), transcript variant X4, mRNA	bta-miR-2313-5p
XM_005889052	PDE4D	PREDICTED: Bos mutus phosphodiesterase 4D, cAMP-specific (PDE4D), transcript variant X5, mRNA	bta-miR-2313-5p
XM_005889054	PDE4D	PREDICTED: Bos mutus phosphodiesterase 4D, cAMP-specific (PDE4D), transcript variant X6, mRNA	bta-miR-2313-5p
XM_005889056	DEPDC1B	PREDICTED: Bos mutus DEP domain containing 1B (DEPDC1B), transcript variant X1, mRNA	mir-21-y
XM_005889057	DEPDC1B	PREDICTED: Bos mutus DEP domain containing 1B (DEPDC1B), transcript variant X2, mRNA	mir-21-y
XM_005889065	SOCS2	PREDICTED: Bos mutus suppressor of cytokine signaling 2 (SOCS2), transcript variant X1, mRNA	novel-m0364-3p
XM_005889066	SOCS2	PREDICTED: Bos mutus suppressor of cytokine signaling 2 (SOCS2), transcript variant X2, mRNA	novel-m0364-3p
XM_005889073	ARHGAP42	PREDICTED: Bos mutus Rho GTPase activating protein 42 (ARHGAP42), mRNA	mir-203-y
XM_005889082	SF3B5	PREDICTED: Bos mutus splicing factor 3b, subunit 5, 10kDa (SF3B5), transcript variant X1, mRNA	bta-miR-150;bta-miR-615;mir-7704-x
XM_005889085	ZC2HC1B	PREDICTED: Bos mutus zinc finger, C2HC-type containing 1B (ZC2HC1B), mRNA	bta-miR-2898
XM_005889088	FUCA2	PREDICTED: Bos mutus fucosidase, alpha-L- 2, plasma (FUCA2), mRNA	bta-miR-2299-3p;bta-miR-671;mir-4976-x;mir-8970-y
XM_005889090	ADAT2	PREDICTED: Bos mutus adenosine deaminase, tRNA-specific 2 (ADAT2), transcript variant X1, mRNA	bta-miR-2360
XM_005889091	AIG1	PREDICTED: Bos mutus androgen-induced 1 (AIG1), mRNA	bta-miR-2449;mir-7018-x
XM_005889093	ELMO1	PREDICTED: Bos mutus engulfment and cell motility 1 (ELMO1), transcript variant X1, mRNA	bta-miR-2305;bta-miR-370;bta-miR-6525;bta-miR-7865;mir-3102-x;mir-342-x;mir-370-y;mir-5128-y;mir-6775-x;mir-6803-x;mir-7111-x
XM_005889094	ELMO1	PREDICTED: Bos mutus engulfment and cell motility 1 (ELMO1), transcript variant X2, mRNA	bta-miR-2305;bta-miR-370;bta-miR-6525;bta-miR-7865;mir-3102-x;mir-342-x;mir-370-y;mir-5128-y;mir-6775-x;mir-6803-x;mir-7111-x
XM_005889095	ELMO1	PREDICTED: Bos mutus engulfment and cell motility 1 (ELMO1), transcript variant X3, mRNA	bta-miR-2305;bta-miR-370;bta-miR-6525;bta-miR-7865;mir-3102-x;mir-342-x;mir-370-y;mir-5128-y;mir-6775-x;mir-6803-x;mir-7111-x
XM_005889096	ELMO1	PREDICTED: Bos mutus engulfment and cell motility 1 (ELMO1), transcript variant X4, mRNA	bta-miR-2305;bta-miR-370;bta-miR-6525;bta-miR-7865;mir-3102-x;mir-342-x;mir-370-y;mir-5128-y;mir-6775-x;mir-6803-x;mir-7111-x
XM_005889097	ELMO1	PREDICTED: Bos mutus engulfment and cell motility 1 (ELMO1), transcript variant X5, mRNA	bta-miR-2305;bta-miR-370;bta-miR-6525;bta-miR-7865;mir-3102-x;mir-342-x;mir-370-y;mir-5128-y;mir-6775-x;mir-6803-x;mir-7111-x
XM_005889098	AOAH	PREDICTED: Bos mutus acyloxyacyl hydrolase (neutrophil) (AOAH), mRNA	bta-miR-2885;bta-miR-2889
XM_005889103	EEPD1	PREDICTED: Bos mutus endonuclease/exonuclease/phosphatase family domain containing 1 (EEPD1), mRNA	bta-miR-149-5p;bta-miR-2366;bta-miR-2467-3p;bta-miR-760-3p;mir-1273-x;mir-149-x;mir-2366-y;mir-3548-y;mir-4532-x;mir-760-y
XM_005889109	TBX20	PREDICTED: Bos mutus T-box 20 (TBX20), mRNA	bta-miR-2350
XM_005889111	NPSR1	PREDICTED: Bos mutus neuropeptide S receptor 1 (NPSR1), transcript variant X1, mRNA	bta-miR-1584-5p
XM_005889120	FKBP9	PREDICTED: Bos mutus FK506 binding protein 9, 63 kDa (FKBP9), partial mRNA	bta-miR-2881;bta-miR-3141;bta-miR-574;mir-4455-x;mir-4497-x;mir-466-x;mir-574-x;mir-705-x;mir-874-x;novel-m0311-3p;novel-m0371-3p
XM_005889122	AVL9	PREDICTED: Bos mutus AVL9 homolog (S. cerevisiase) (AVL9), mRNA	bta-miR-2447;bta-miR-490;mir-490-y;mir-8104-x
XM_005889124	PDE1C	PREDICTED: Bos mutus phosphodiesterase 1C, calmodulin-dependent 70kDa (PDE1C), transcript variant X1, mRNA	bta-miR-2381
XM_005889125	PDE1C	PREDICTED: Bos mutus phosphodiesterase 1C, calmodulin-dependent 70kDa (PDE1C), transcript variant X2, mRNA	bta-miR-2381
XM_005889126	PDE1C	PREDICTED: Bos mutus phosphodiesterase 1C, calmodulin-dependent 70kDa (PDE1C), transcript variant X3, mRNA	mir-3102-x
XM_005889129	NEUROD6	PREDICTED: Bos mutus neuronal differentiation 6 (NEUROD6), transcript variant X1, mRNA	mir-7078-x
XM_005889131	RP9	PREDICTED: Bos mutus retinitis pigmentosa 9 (autosomal dominant) (RP9), mRNA	bta-miR-2460;mir-2460-x;mir-6133-y;mir-7018-x
XM_005889133	ADCYAP1R1	PREDICTED: Bos mutus adenylate cyclase activating polypeptide 1 (pituitary) receptor type I (ADCYAP1R1), transcript variant X1, mRNA	bta-miR-2353;bta-miR-6535;mir-328-x;mir-6535-x;mir-6775-x;mir-6803-x;mir-7020-x;mir-7222-y;mir-762-y
XM_005889135	ADCYAP1R1	PREDICTED: Bos mutus adenylate cyclase activating polypeptide 1 (pituitary) receptor type I (ADCYAP1R1), transcript variant X3, mRNA	bta-miR-2353;bta-miR-6521;bta-miR-6535;mir-1892-y;mir-4293-y;mir-6535-x;mir-6780-x;mir-762-y;novel-m0259-5p
XM_005889136	ADCYAP1R1	PREDICTED: Bos mutus adenylate cyclase activating polypeptide 1 (pituitary) receptor type I (ADCYAP1R1), transcript variant X4, mRNA	bta-miR-2353;bta-miR-6521;bta-miR-6535;mir-1892-y;mir-4293-y;mir-6535-x;mir-6780-x;mir-762-y;novel-m0259-5p
XM_005889137	GHRHR	PREDICTED: Bos mutus growth hormone releasing hormone receptor (GHRHR), transcript variant X1, mRNA	mir-1249-x;mir-1895-y
XM_005889138	GHRHR	PREDICTED: Bos mutus growth hormone releasing hormone receptor (GHRHR), transcript variant X2, mRNA	bta-miR-6519;mir-1408-y;mir-3473-y;mir-3776-x;mir-5440-y;mir-6519-y;mir-6528-x;mir-9820-x;novel-m0050-3p
XM_005889139	GHRHR	PREDICTED: Bos mutus growth hormone releasing hormone receptor (GHRHR), transcript variant X3, mRNA	mir-1249-x;mir-1895-y
XM_005889140	AQP1	PREDICTED: Bos mutus aquaporin 1 (Colton blood group) (AQP1), mRNA	bta-miR-1343-5p;mir-1291-x;mir-1343-x;mir-1892-y;mir-6535-x;mir-6923-y;novel-m0050-3p;novel-m0223-3p
XM_005889141	FAM188B	PREDICTED: Bos mutus family with sequence similarity 188, member B (FAM188B), mRNA	bta-miR-2436-5p;bta-miR-2881;bta-miR-3141;mir-1349-x;mir-4651-x;mir-5703-y;mir-6760-x
XM_005889143	CRHR2	PREDICTED: Bos mutus corticotropin releasing hormone receptor 2 (CRHR2), transcript variant X1, mRNA	bta-miR-1291;bta-miR-1777a;bta-miR-2327;bta-miR-2360;bta-miR-2433;mir-1291-x;mir-328-x;mir-361-y;mir-4332-y;mir-5129-x;mir-6803-x;novel-m0112-5p
XM_005889144	CRHR2	PREDICTED: Bos mutus corticotropin releasing hormone receptor 2 (CRHR2), transcript variant X2, mRNA	bta-miR-1291;bta-miR-1777a;bta-miR-2327;bta-miR-2360;bta-miR-2433;mir-1291-x;mir-328-x;mir-361-y;mir-4332-y;mir-5129-x;mir-6803-x;novel-m0112-5p
XM_005889145	CRHR2	PREDICTED: Bos mutus corticotropin releasing hormone receptor 2 (CRHR2), transcript variant X3, mRNA	bta-miR-1291;bta-miR-1777a;bta-miR-2327;bta-miR-2360;bta-miR-2433;mir-1291-x;mir-328-x;mir-361-y;mir-4332-y;mir-5129-x;mir-6803-x;novel-m0112-5p
XM_005889146	CRHR2	PREDICTED: Bos mutus corticotropin releasing hormone receptor 2 (CRHR2), transcript variant X4, mRNA	bta-miR-1291;bta-miR-1777a;bta-miR-2327;bta-miR-2360;bta-miR-2433;mir-1291-x;mir-328-x;mir-361-y;mir-4332-y;mir-5129-x;mir-6803-x;novel-m0112-5p
XM_005889156	TMEM68	PREDICTED: Bos mutus transmembrane protein 68 (TMEM68), mRNA	bta-miR-2467-3p;mir-765-y
XM_005889162	CHCHD7	PREDICTED: Bos mutus coiled-coil-helix-coiled-coil-helix domain containing 7 (CHCHD7), transcript variant X1, mRNA	bta-miR-1306;bta-miR-2466-3p;mir-1306-x;mir-2373-y;mir-4941-y
XM_005889164	LOC102278285	PREDICTED: Bos mutus short-chain dehydrogenase/reductase family 16C member 6 (LOC102278285), mRNA	bta-miR-671
XM_005889165	PENK	PREDICTED: Bos mutus proenkephalin (PENK), transcript variant X1, mRNA	bta-miR-2454-5p;mir-5129-x
XM_005889168	SDCBP	PREDICTED: Bos mutus syndecan binding protein (syntenin) (SDCBP), transcript variant X2, mRNA	bta-miR-4449;bta-miR-744;mir-744-x
XM_005889169	SDCBP	PREDICTED: Bos mutus syndecan binding protein (syntenin) (SDCBP), transcript variant X1, mRNA	bta-miR-4449;bta-miR-744;mir-744-x
XM_005889170	SDCBP	PREDICTED: Bos mutus syndecan binding protein (syntenin) (SDCBP), transcript variant X3, mRNA	bta-miR-4449;bta-miR-744;mir-744-x
XM_005889175	FAM110B	PREDICTED: Bos mutus family with sequence similarity 110, member B (FAM110B), mRNA	bta-miR-2881
XM_005889179	CHD7	PREDICTED: Bos mutus chromodomain helicase DNA binding protein 7 (CHD7), mRNA	novel-m0087-5p
XM_005889183	TWIST1	PREDICTED: Bos mutus twist family bHLH transcription factor 1 (TWIST1), mRNA	mir-2316-x;novel-m0318-3p
XM_005889184	FBXO6	PREDICTED: Bos mutus F-box protein 6 (FBXO6), mRNA	bta-miR-2392;bta-miR-2888;mir-298-x;mir-342-x;mir-4459-x;mir-4651-x;mir-6654-y;mir-7648-y
XM_005889185	DRAXIN	PREDICTED: Bos mutus dorsal inhibitory axon guidance protein (DRAXIN), mRNA	bta-miR-615;mir-34-x;mir-615-x
XM_005889186	AGTRAP	PREDICTED: Bos mutus angiotensin II receptor-associated protein (AGTRAP), transcript variant X2, mRNA	bta-miR-1777a;bta-miR-2327;bta-miR-2338;bta-miR-2442;mir-328-x;mir-4488-x;novel-m0002-5p;novel-m0052-3p;novel-m0070-5p
XM_005889187	MTHFR	PREDICTED: Bos mutus methylenetetrahydrofolate reductase (NAD(P)H) (MTHFR), transcript variant X1, mRNA	bta-miR-1343-5p;bta-miR-1777b;bta-miR-2295;bta-miR-2381;bta-miR-6521;mir-1343-x;mir-1754-y;mir-2305-x;mir-298-x;mir-3102-x;mir-3187-y;mir-4941-y;mir-6588-y;mir-7846-y;mir-885-y
XM_005889188	MTHFR	PREDICTED: Bos mutus methylenetetrahydrofolate reductase (NAD(P)H) (MTHFR), transcript variant X2, mRNA	bta-miR-1343-5p;bta-miR-1777b;bta-miR-2295;bta-miR-2381;bta-miR-6521;mir-1343-x;mir-1754-y;mir-2305-x;mir-298-x;mir-3102-x;mir-3187-y;mir-4941-y;mir-6588-y;mir-7846-y;mir-885-y
XM_005889189	CLCN6	PREDICTED: Bos mutus chloride channel, voltage-sensitive 6 (CLCN6), transcript variant X1, mRNA	mir-6884-x;mir-8385-y
XM_005889190	CLCN6	PREDICTED: Bos mutus chloride channel, voltage-sensitive 6 (CLCN6), transcript variant X2, mRNA	mir-6884-x;mir-8385-y
XM_005889191	NPPA	PREDICTED: Bos mutus natriuretic peptide A (NPPA), mRNA	bta-miR-2439-5p;bta-miR-2882;bta-miR-2898;mir-8970-y
XM_005889193	PLOD1	PREDICTED: Bos mutus procollagen-lysine, 2-oxoglutarate 5-dioxygenase 1 (PLOD1), mRNA	bta-miR-329b;mir-185-y;mir-2382-y;mir-3102-x;mir-6654-y;mir-78-y;novel-m0104-5p
XM_005889194	MFN2	PREDICTED: Bos mutus mitofusin 2 (MFN2), transcript variant X2, mRNA	bta-miR-149-3p;bta-miR-2449;bta-miR-2457;bta-miR-449d;mir-1669-y;mir-311-x;mir-7911-x;mir-7977-x;mir-885-y;novel-m0213-5p
XM_005889195	MFN2	PREDICTED: Bos mutus mitofusin 2 (MFN2), transcript variant X1, mRNA	bta-miR-149-3p;bta-miR-2449;bta-miR-2457;bta-miR-449d;mir-1669-y;mir-311-x;mir-7911-x;mir-7977-x;mir-885-y;novel-m0213-5p
XM_005889196	MIIP	PREDICTED: Bos mutus migration and invasion inhibitory protein (MIIP), mRNA	bta-miR-1584-5p;bta-miR-20b;bta-miR-2338;mir-1408-y;mir-4446-y
XM_005889197	TNFRSF1B	PREDICTED: Bos mutus tumor necrosis factor receptor superfamily, member 1B (TNFRSF1B), partial mRNA	bta-miR-149-3p;bta-miR-1584-3p;bta-miR-1777b;bta-miR-183;bta-miR-2294;bta-miR-2381;bta-miR-6517;mir-2305-x;mir-6127-z;mir-7111-x
XM_005889199	DHRS3	PREDICTED: Bos mutus dehydrogenase/reductase (SDR family) member 3 (DHRS3), transcript variant X1, mRNA	bta-miR-1584-5p;mir-328-x;mir-5128-y;mir-7847-y
XM_005889200	DHRS3	PREDICTED: Bos mutus dehydrogenase/reductase (SDR family) member 3 (DHRS3), transcript variant X2, mRNA	bta-miR-1584-5p;mir-328-x;mir-5128-y;mir-7847-y
XM_005889201	MAD2L2	PREDICTED: Bos mutus MAD2 mitotic arrest deficient-like 2 (yeast) (MAD2L2), mRNA	bta-miR-2306;bta-miR-2428;mir-25-x;mir-323-x;mir-7020-x;mir-78-y;novel-m0132-5p;novel-m0165-3p;novel-m0214-3p
XM_005889202	KIAA2013	PREDICTED: Bos mutus KIAA2013 ortholog (KIAA2013), partial mRNA	bta-miR-2328-5p;bta-miR-2344;mir-4651-x
XM_005889208	LOC102268494	PREDICTED: Bos mutus hyaluronan mediated motility receptor (LOC102268494), mRNA	bta-miR-2340;mir-6775-x;novel-m0185-3p
XM_005889212	CELF4	PREDICTED: Bos mutus CUGBP, Elav-like family member 4 (CELF4), mRNA	mir-150-y;mir-4532-x
XM_005889223	SLC39A6	PREDICTED: Bos mutus solute carrier family 39 (zinc transporter), member 6 (SLC39A6), transcript variant X1, mRNA	bta-miR-215;mir-215-x
XM_005889227	GALNT1	PREDICTED: Bos mutus polypeptide N-acetylgalactosaminyltransferase 1 (GALNT1), transcript variant X1, mRNA	bta-miR-2436-5p
XM_005889228	GALNT1	PREDICTED: Bos mutus polypeptide N-acetylgalactosaminyltransferase 1 (GALNT1), transcript variant X2, mRNA	bta-miR-2436-5p
XM_005889229	GALNT1	PREDICTED: Bos mutus polypeptide N-acetylgalactosaminyltransferase 1 (GALNT1), transcript variant X3, mRNA	bta-miR-2436-5p
XM_005889230	INO80C	PREDICTED: Bos mutus INO80 complex subunit C (INO80C), mRNA	bta-miR-6528
XM_005889232	ZSCAN30	PREDICTED: Bos mutus zinc finger and SCAN domain containing 30 (ZSCAN30), mRNA	bta-miR-2471-5p;mir-2355-x;mir-6133-y
XM_005889234	MAPRE2	PREDICTED: Bos mutus microtubule-associated protein, RP/EB family, member 2 (MAPRE2), transcript variant X1, mRNA	bta-miR-1777b;mir-1777-z;mir-2305-x;mir-3897-y;mir-4651-x;mir-762-y;novel-m0076-3p;novel-m0229-5p
XM_005889235	MAPRE2	PREDICTED: Bos mutus microtubule-associated protein, RP/EB family, member 2 (MAPRE2), transcript variant X2, mRNA	bta-miR-1777b;mir-1777-z;mir-2305-x;mir-3897-y;mir-4651-x;mir-762-y;novel-m0076-3p;novel-m0229-5p
XM_005889236	MAPRE2	PREDICTED: Bos mutus microtubule-associated protein, RP/EB family, member 2 (MAPRE2), transcript variant X3, mRNA	bta-miR-1777b;mir-1777-z;mir-2305-x;mir-3897-y;mir-4651-x;mir-762-y;novel-m0076-3p;novel-m0229-5p
XM_005889237	DTNA	PREDICTED: Bos mutus dystrobrevin, alpha (DTNA), transcript variant X1, mRNA	bta-miR-1584-5p;bta-miR-1777a;bta-miR-1777b;bta-miR-2881;mir-6803-x;novel-m0004-5p
XM_005889238	DTNA	PREDICTED: Bos mutus dystrobrevin, alpha (DTNA), transcript variant X2, mRNA	bta-miR-1584-5p;bta-miR-1777a;bta-miR-1777b;bta-miR-2881;mir-2305-x;mir-6803-x;novel-m0004-5p
XM_005889240	DTNA	PREDICTED: Bos mutus dystrobrevin, alpha (DTNA), transcript variant X4, mRNA	bta-miR-1584-5p;bta-miR-1777a;bta-miR-1777b;bta-miR-2881;mir-6803-x;novel-m0004-5p
XM_005889241	DTNA	PREDICTED: Bos mutus dystrobrevin, alpha (DTNA), transcript variant X5, mRNA	bta-miR-1584-5p;bta-miR-1777a;bta-miR-1777b;bta-miR-2881;mir-6803-x;novel-m0004-5p
XM_005889242	DTNA	PREDICTED: Bos mutus dystrobrevin, alpha (DTNA), transcript variant X6, mRNA	bta-miR-1584-5p;bta-miR-1777a;bta-miR-1777b;bta-miR-2881;mir-2305-x;mir-6803-x;novel-m0004-5p
XM_005889243	DTNA	PREDICTED: Bos mutus dystrobrevin, alpha (DTNA), transcript variant X7, mRNA	mir-2396-y;mir-4976-x
XM_005889244	DTNA	PREDICTED: Bos mutus dystrobrevin, alpha (DTNA), transcript variant X8, mRNA	mir-2396-y;mir-4976-x
XM_005889245	DTNA	PREDICTED: Bos mutus dystrobrevin, alpha (DTNA), transcript variant X9, mRNA	mir-2396-y;mir-4976-x
XM_005889249	DTNA	PREDICTED: Bos mutus dystrobrevin, alpha (DTNA), transcript variant X12, mRNA	mir-2396-y;mir-4976-x
XM_005889250	KIAA1328	PREDICTED: Bos mutus KIAA1328 ortholog (KIAA1328), mRNA	mir-6974-y
XM_005889251	FHOD3	PREDICTED: Bos mutus formin homology 2 domain containing 3 (FHOD3), mRNA	novel-m0050-3p
XM_005889257	ZC3H7A	PREDICTED: Bos mutus zinc finger CCCH-type containing 7A (ZC3H7A), mRNA	novel-m0047-3p
XM_005889259	LITAF	PREDICTED: Bos mutus lipopolysaccharide-induced TNF factor (LITAF), mRNA	mir-4651-x
XM_005889260	PRM3	PREDICTED: Bos mutus protamine 3 (PRM3), mRNA	bta-miR-2350;novel-m0124-5p
XM_005889261	TVP23A	PREDICTED: Bos mutus trans-golgi network vesicle protein 23 homolog A (S. cerevisiae) (TVP23A), mRNA	bta-miR-2350
XM_005889262	NUBP1	PREDICTED: Bos mutus nucleotide binding protein 1 (NUBP1), transcript variant X2, mRNA	bta-miR-2882;mir-185-y;mir-4492-y;mir-6131-y;mir-8970-y;novel-m0250-5p
XM_005889263	TEKT5	PREDICTED: Bos mutus tektin 5 (TEKT5), mRNA	bta-miR-1777b;bta-miR-2305;bta-miR-2881;bta-miR-2900;mir-2305-x;mir-2976-z;mir-4508-x;mir-6803-x;mir-762-y;mir-8447-y;novel-m0311-3p;novel-m0371-3p
XM_005889264	EMP2	PREDICTED: Bos mutus epithelial membrane protein 2 (EMP2), mRNA	bta-miR-1343-3p;bta-miR-2467-3p;bta-miR-2881;bta-miR-3141;bta-miR-615;mir-1343-y;mir-1770-y;mir-2364-x;mir-3775-x;mir-873-y;novel-m0015-5p;novel-m0078-5p;novel-m0230-5p;novel-m0298-5p
XM_005889267	SNX29	PREDICTED: Bos mutus sorting nexin 29 (SNX29), mRNA	bta-miR-1777b;bta-miR-2295;bta-miR-2436-5p;bta-miR-2438;bta-miR-2888;bta-miR-331-3p;mir-1762-x;mir-331-y;mir-6089-y;mir-6803-x;mir-762-y;novel-m0252-3p
XM_005889272	DEXI	PREDICTED: Bos mutus Dexi homolog (mouse) (DEXI), partial mRNA	bta-miR-2305;bta-miR-671;mir-1260-x;mir-1770-y;mir-2389-x;mir-2981-y;mir-3102-x;mir-330-x;mir-6125-y;mir-6596-x;mir-6803-x;mir-770-y
XM_005889276	MAP3K7	PREDICTED: Bos mutus mitogen-activated protein kinase kinase kinase 7 (MAP3K7), transcript variant X3, mRNA	mir-345-x
XM_005889277	MAP3K7	PREDICTED: Bos mutus mitogen-activated protein kinase kinase kinase 7 (MAP3K7), transcript variant X4, mRNA	mir-345-x
XM_005889278	BACH2	PREDICTED: Bos mutus BTB and CNC homology 1, basic leucine zipper transcription factor 2 (BACH2), mRNA	bta-miR-2338
XM_005889280	MDN1	PREDICTED: Bos mutus midasin AAA ATPase 1 (MDN1), mRNA	novel-m0015-5p;novel-m0078-5p;novel-m0230-5p;novel-m0298-5p
XM_005889289	GABRR2	PREDICTED: Bos mutus gamma-aminobutyric acid (GABA) A receptor, rho 2 (GABRR2), mRNA	mir-1754-y;mir-431-y
XM_005889290	GABRR1	PREDICTED: Bos mutus gamma-aminobutyric acid (GABA) A receptor, rho 1 (GABRR1), mRNA	mir-762-y
XM_005889291	PM20D2	PREDICTED: Bos mutus peptidase M20 domain containing 2 (PM20D2), mRNA	novel-m0263-5p
XM_005889297	CNR1	PREDICTED: Bos mutus cannabinoid receptor 1 (brain) (CNR1), transcript variant X2, mRNA	bta-miR-2313-3p;mir-9343-y
XM_005889310	XIAP	PREDICTED: Bos mutus X-linked inhibitor of apoptosis, E3 ubiquitin protein ligase (XIAP), mRNA	bta-miR-326;mir-326-y
XM_005889324	BTF3	PREDICTED: Bos mutus basic transcription factor 3 (BTF3), transcript variant X1, mRNA	mir-3187-y
XM_005889325	BTF3	PREDICTED: Bos mutus basic transcription factor 3 (BTF3), transcript variant X2, mRNA	mir-3187-y
XM_005889337	PTCD2	PREDICTED: Bos mutus pentatricopeptide repeat domain 2 (PTCD2), transcript variant X1, mRNA	bta-miR-2328-5p;bta-miR-671
XM_005889338	MRPS27	PREDICTED: Bos mutus mitochondrial ribosomal protein S27 (MRPS27), transcript variant X1, mRNA	bta-miR-193a;bta-miR-486;mir-6087-x;mir-7018-x
XM_005889340	CARTPT	PREDICTED: Bos mutus CART prepropeptide (CARTPT), mRNA	bta-miR-6525;mir-2385-x
XM_005889353	AK6	PREDICTED: Bos mutus adenylate kinase 6 (AK6), mRNA	bta-miR-2285n;bta-miR-2285y;bta-miR-376a;bta-miR-376b
XM_005889363	AQP8	PREDICTED: Bos mutus aquaporin 8 (AQP8), mRNA	bta-miR-761;novel-m0119-3p
XM_005889364	LCMT1	PREDICTED: Bos mutus leucine carboxyl methyltransferase 1 (LCMT1), mRNA	bta-miR-24-3p;bta-miR-873;mir-24-y
XM_005889365	HS3ST4	PREDICTED: Bos mutus heparan sulfate (glucosamine) 3-O-sulfotransferase 4 (HS3ST4), partial mRNA	mir-330-x
XM_005889366	TMEM18	PREDICTED: Bos mutus transmembrane protein 18 (TMEM18), mRNA	mir-1584-x;mir-4492-y;mir-6125-y;mir-743-x;novel-m0125-5p;novel-m0132-5p;novel-m0189-3p
XM_005889367	TSSC1	PREDICTED: Bos mutus tumor suppressing subtransferable candidate 1 (TSSC1), mRNA	bta-miR-2385-5p;mir-2881-x;mir-3077-x;mir-354-x;mir-5126-y;mir-874-x
XM_005889368	FAM150B	PREDICTED: Bos mutus family with sequence similarity 150, member B (FAM150B), mRNA	mir-2295-y;novel-m0269-3p;novel-m0270-5p;novel-m0271-5p;novel-m0272-3p;novel-m0319-5p;novel-m0373-3p
XM_005889376	SQRDL	PREDICTED: Bos mutus sulfide quinone reductase-like (yeast) (SQRDL), mRNA	novel-m0050-3p
XM_005889382	SHF	PREDICTED: Bos mutus Src homology 2 domain containing F (SHF), transcript variant X1, mRNA	bta-miR-1225-3p;bta-miR-1777b;bta-miR-2388-5p;bta-miR-2882;bta-miR-7;mir-2305-x;mir-25-x;mir-4505-x;mir-4651-x;mir-615-y;mir-6588-y;mir-7-x;mir-7045-x;mir-7648-y;mir-8970-y;novel-m0131-3p;novel-m0241-3p
XM_005889383	SHF	PREDICTED: Bos mutus Src homology 2 domain containing F (SHF), transcript variant X3, mRNA	bta-miR-1225-3p;bta-miR-1777b;bta-miR-2388-5p;bta-miR-2882;bta-miR-7;mir-2305-x;mir-25-x;mir-4505-x;mir-4651-x;mir-615-y;mir-6588-y;mir-7-x;mir-7045-x;mir-7648-y;mir-8970-y;novel-m0131-3p;novel-m0241-3p
XM_005889385	DUOXA2	PREDICTED: Bos mutus dual oxidase maturation factor 2 (DUOXA2), mRNA	bta-miR-2890;mir-3125-x;mir-328-x;mir-4749-x;mir-5100-y;mir-7180-y;mir-7222-y;mir-7911-x;mir-8112-y
XM_005889386	DUOXA1	PREDICTED: Bos mutus dual oxidase maturation factor 1 (DUOXA1), mRNA	bta-miR-2374
XM_005889388	SLC28A2	PREDICTED: Bos mutus solute carrier family 28 (concentrative nucleoside transporter), member 2 (SLC28A2), mRNA	mir-485-x
XM_005889391	KIAA1462	PREDICTED: Bos mutus KIAA1462 ortholog (KIAA1462), mRNA	bta-miR-149-3p;bta-miR-2305;mir-3897-y;mir-874-x
XM_005889393	LOC102279133	PREDICTED: Bos mutus lysozyme-like protein 1 (LOC102279133), mRNA	mir-3775-x;novel-m0103-3p
XM_005889395	SVIL	PREDICTED: Bos mutus supervillin (SVIL), mRNA	bta-miR-1777a;mir-2976-z;mir-4488-x;mir-5130-x
XM_005889405	RAB18	PREDICTED: Bos mutus RAB18, member RAS oncogene family (RAB18), transcript variant X4, mRNA	mir-1185-y
XM_005889409	GRIN2A	PREDICTED: Bos mutus glutamate receptor, ionotropic, N-methyl D-aspartate 2A (GRIN2A), transcript variant X1, mRNA	mir-6535-x;mir-6588-y;mir-6779-x;mir-678-y;novel-m0131-3p
XM_005889423	OTC	PREDICTED: Bos mutus ornithine carbamoyltransferase (OTC), mRNA	novel-m0152-5p
XM_005889424	TSPAN7	PREDICTED: Bos mutus tetraspanin 7 (TSPAN7), mRNA	bta-miR-2295;bta-miR-2888;bta-miR-615;mir-2295-y;mir-615-x;mir-6803-x;mir-6884-x;mir-762-y
XM_005889425	MID1IP1	PREDICTED: Bos mutus MID1 interacting protein 1 (MID1IP1), transcript variant X1, mRNA	bta-miR-2305;bta-miR-2436-3p;bta-miR-2478;mir-3615-y;mir-6803-x;mir-7045-x;mir-705-x;mir-762-y;novel-m0042-5p
XM_005889427	LOC102266709	PREDICTED: Bos mutus V-type proton ATPase subunit F (LOC102266709), mRNA	mir-2127-y
XM_005889434	DDX3X	PREDICTED: Bos mutus DEAD (Asp-Glu-Ala-Asp) box helicase 3, X-linked (DDX3X), transcript variant X1, mRNA	mir-6775-x
XM_005889435	DDX3X	PREDICTED: Bos mutus DEAD (Asp-Glu-Ala-Asp) box helicase 3, X-linked (DDX3X), transcript variant X2, mRNA	mir-6775-x
XM_005889436	DDX3X	PREDICTED: Bos mutus DEAD (Asp-Glu-Ala-Asp) box helicase 3, X-linked (DDX3X), transcript variant X4, mRNA	mir-6775-x
XM_005889437	LOC102269701	PREDICTED: Bos mutus transcription factor E2F6 (LOC102269701), mRNA	bta-miR-2467-3p;mir-6998-x
XM_005889439	LOC102270543	PREDICTED: Bos mutus histone H2A-Bbd type 1 (LOC102270543), mRNA	bta-miR-2467-3p;mir-143-y;mir-2416-y
XM_005889445	RPGR	PREDICTED: Bos mutus retinitis pigmentosa GTPase regulator (RPGR), mRNA	novel-m0082-3p
XM_005889455	LOC102276613	PREDICTED: Bos mutus type-1 protein phosphatase inhibitor 4 (LOC102276613), mRNA	novel-m0232-5p
XM_005889456	NYX	PREDICTED: Bos mutus nyctalopin (NYX), mRNA	mir-370-x;novel-m0133-5p;novel-m0256-3p;novel-m0362-5p
XM_005889457	LPAR4	PREDICTED: Bos mutus lysophosphatidic acid receptor 4 (LPAR4), transcript variant X1, mRNA	mir-3064-x
XM_005889468	CCDC88A	PREDICTED: Bos mutus coiled-coil domain containing 88A (CCDC88A), transcript variant X1, mRNA	mir-1249-x
XM_005889470	CCDC88A	PREDICTED: Bos mutus coiled-coil domain containing 88A (CCDC88A), transcript variant X2, mRNA	mir-1249-x
XM_005889482	FBXW2	PREDICTED: Bos mutus F-box and WD repeat domain containing 2 (FBXW2), transcript variant X1, mRNA	bta-miR-2466-3p;bta-miR-2890;mir-2881-x;mir-3077-x;mir-5126-y;mir-6239-y;mir-8112-y
XM_005889483	FBXW2	PREDICTED: Bos mutus F-box and WD repeat domain containing 2 (FBXW2), transcript variant X2, mRNA	bta-miR-2466-3p;bta-miR-2890;mir-2881-x;mir-3077-x;mir-5126-y;mir-6239-y;mir-8112-y
XM_005889485	PSMD5	PREDICTED: Bos mutus proteasome 26S subunit, non-ATPase 5 (PSMD5), transcript variant X1, mRNA	bta-miR-1777a;bta-miR-1777b;bta-miR-2881;mir-2305-x;mir-4488-x
XM_005889486	PSMD5	PREDICTED: Bos mutus proteasome 26S subunit, non-ATPase 5 (PSMD5), transcript variant X2, mRNA	bta-miR-1777a;bta-miR-1777b;bta-miR-2881;mir-2305-x;mir-4488-x
XM_005889488	PHF19	PREDICTED: Bos mutus PHD finger protein 19 (PHF19), mRNA	bta-miR-2360;bta-miR-2449;bta-miR-2887;bta-miR-664a;mir-1777-z;mir-2137-y;mir-2305-x;mir-2981-y;mir-3620-x;mir-4640-x;mir-5440-y;mir-6133-y;mir-6596-x;mir-705-x
XM_005889489	TRAF1	PREDICTED: Bos mutus TNF receptor-associated factor 1 (TRAF1), mRNA	bta-miR-2290;bta-miR-2338;bta-miR-2460;bta-miR-2890;bta-miR-2894;bta-miR-615;mir-133-y;mir-133-z;mir-4651-x;mir-4941-y;mir-6089-y;mir-615-x;mir-6654-y;mir-678-y;mir-6803-x;mir-762-y;novel-m0050-3p;novel-m0259-5p;novel-m0315-3p;novel-m0318-3p
XM_005889490	C5	PREDICTED: Bos mutus complement component 5 (C5), mRNA	bta-miR-3957;mir-6979-y;mir-7355-x
XM_005889491	RAB14	PREDICTED: Bos mutus RAB14, member RAS oncogene family (RAB14), mRNA	mir-338-y
XM_005889492	STOM	PREDICTED: Bos mutus stomatin (STOM), mRNA	bta-miR-149-3p;mir-149-y;novel-m0101-5p
XM_005889501	MEGF9	PREDICTED: Bos mutus multiple EGF-like-domains 9 (MEGF9), partial mRNA	bta-miR-1584-5p
XM_005889507	LOC102268497	PREDICTED: Bos mutus zinc finger protein 347-like (LOC102268497), mRNA	novel-m0226-3p
XM_005889516	CBX8	PREDICTED: Bos mutus chromobox homolog 8 (CBX8), mRNA	mir-2550-x;mir-6535-x
XM_005889517	TBC1D16	PREDICTED: Bos mutus TBC1 domain family, member 16 (TBC1D16), mRNA	bta-miR-2285aa;bta-miR-2328-5p;bta-miR-541;mir-432-y;mir-541-y;mir-7846-y;novel-m0269-3p;novel-m0270-5p;novel-m0271-5p;novel-m0272-3p;novel-m0373-3p
XM_005889519	GAA	PREDICTED: Bos mutus glucosidase, alpha; acid (GAA), mRNA	bta-miR-2449;bta-miR-2454-5p;bta-miR-2881;bta-miR-2900;mir-2305-x;mir-2454-x;mir-328-x;mir-5129-x
XM_005889520	EIF4A3	PREDICTED: Bos mutus eukaryotic translation initiation factor 4A3 (EIF4A3), mRNA	mir-874-x
XM_005889522	SGSH	PREDICTED: Bos mutus N-sulfoglucosamine sulfohydrolase (SGSH), mRNA	bta-miR-24-3p;bta-miR-2407;bta-miR-2467-3p;mir-1777-x;mir-24-y;mir-4334-y;novel-m0124-5p
XM_005889523	SLC26A11	PREDICTED: Bos mutus solute carrier family 26 (anion exchanger), member 11 (SLC26A11), mRNA	bta-miR-2328-5p;mir-7865-x;novel-m0168-3p
XM_005889529	LOC102276422	PREDICTED: Bos mutus melanoma-associated antigen H1 (LOC102276422), mRNA	bta-miR-2328-5p;bta-miR-2382-5p
XM_005889531	ORMDL1	PREDICTED: Bos mutus ORMDL sphingolipid biosynthesis regulator 1 (ORMDL1), transcript variant X1, mRNA	bta-miR-2381
XM_005889532	OSGEPL1	PREDICTED: Bos mutus O-sialoglycoprotein endopeptidase-like 1 (OSGEPL1), mRNA	mir-2285-y
XM_005889547	ITGAV	PREDICTED: Bos mutus integrin, alpha V (ITGAV), mRNA	novel-m0155-5p
XM_005889554	LOC102284854	PREDICTED: Bos mutus ras-related protein Rab-18 (LOC102284854), transcript variant X3, mRNA	mir-1185-y
XM_005889557	ADAMTSL1	PREDICTED: Bos mutus ADAMTS-like 1 (ADAMTSL1), mRNA	bta-miR-149-5p;bta-miR-1842;mir-149-x;mir-3102-x;mir-328-x;mir-762-y
XM_005889574	FZD10	PREDICTED: Bos mutus frizzled class receptor 10 (FZD10), mRNA	bta-miR-1842;mir-1842-x;mir-9277-y
XM_005889576	RAB9A	PREDICTED: Bos mutus RAB9A, member RAS oncogene family (RAB9A), transcript variant X2, mRNA	bta-miR-15a;mir-15-x;mir-3135-x
XM_005889577	TRAPPC2	PREDICTED: Bos mutus trafficking protein particle complex 2 (TRAPPC2), mRNA	bta-miR-96
XM_005889578	OFD1	PREDICTED: Bos mutus oral-facial-digital syndrome 1 (OFD1), transcript variant X2, mRNA	bta-miR-2460;bta-miR-664a;mir-3776-x
XM_005889581	GPM6B	PREDICTED: Bos mutus glycoprotein M6B (GPM6B), transcript variant X1, mRNA	bta-miR-671
XM_005889583	GPM6B	PREDICTED: Bos mutus glycoprotein M6B (GPM6B), transcript variant X3, mRNA	bta-miR-671
XM_005889585	GEMIN8	PREDICTED: Bos mutus gem (nuclear organelle) associated protein 8 (GEMIN8), mRNA	bta-miR-2289;bta-miR-2326;novel-m0181-3p;novel-m0388-3p
XM_005889587	LRRTM3	PREDICTED: Bos mutus leucine rich repeat transmembrane neuronal 3 (LRRTM3), transcript variant X2, mRNA	bta-miR-433;mir-433-y
XM_005889594	SLC17A8	PREDICTED: Bos mutus solute carrier family 17 (vesicular glutamate transporter), member 8 (SLC17A8), transcript variant X1, mRNA	bta-miR-6530;mir-6530-x;novel-m0103-3p
XM_005889595	SLC17A8	PREDICTED: Bos mutus solute carrier family 17 (vesicular glutamate transporter), member 8 (SLC17A8), transcript variant X2, mRNA	bta-miR-6530;mir-6530-x;novel-m0103-3p
XM_005889601	GAS2L3	PREDICTED: Bos mutus growth arrest-specific 2 like 3 (GAS2L3), mRNA	bta-miR-1343-3p;mir-1343-y
XM_005889603	TRMT12	PREDICTED: Bos mutus tRNA methyltransferase 12 homolog (S. cerevisiae) (TRMT12), mRNA	bta-miR-2439-5p;mir-762-y
XM_005889604	RNF139	PREDICTED: Bos mutus ring finger protein 139 (RNF139), mRNA	mir-2427-x
XM_005889610	TMEM175	PREDICTED: Bos mutus transmembrane protein 175 (TMEM175), transcript variant X2, mRNA	bta-miR-1842;bta-miR-2374;bta-miR-2438;bta-miR-296-5p;mir-1842-x;mir-2299-y;mir-296-x;mir-4941-y;mir-615-y;mir-6803-x;mir-762-y;novel-m0335-3p
XM_005889611	PCGF3	PREDICTED: Bos mutus polycomb group ring finger 3 (PCGF3), mRNA	bta-miR-1584-5p;bta-miR-2305;bta-miR-2881;bta-miR-2899;bta-miR-760-3p;mir-1000-y;mir-1408-y;mir-1908-y;mir-2385-x;mir-3077-x;mir-330-x;mir-4332-y;mir-4497-x;mir-4532-x;mir-6803-x;mir-6869-y;mir-760-y;mir-7846-y;novel-m0119-3p;novel-m0203-3p;novel-m0380-3p
XM_005889620	DGKQ	PREDICTED: Bos mutus diacylglycerol kinase, theta 110kDa (DGKQ), mRNA	bta-miR-2366;bta-miR-2374;bta-miR-2412;bta-miR-2881;mir-1762-x;mir-1908-y;mir-2382-y;mir-3620-x;mir-4488-x;mir-4505-x;mir-4651-x;mir-6869-y;novel-m0259-5p;novel-m0345-3p
XM_005889622	CPLX1	PREDICTED: Bos mutus complexin 1 (CPLX1), mRNA	bta-miR-1291;bta-miR-1777b;bta-miR-2305;bta-miR-2327;bta-miR-2360;bta-miR-2388-5p;bta-miR-2460;bta-miR-2881;bta-miR-2887;bta-miR-2890;bta-miR-2900;bta-miR-3141;bta-miR-423-5p;mir-1291-x;mir-1584-x;mir-1770-y;mir-1777-z;mir-1981-x;mir-2305-x;mir-2316-x;mir-2454-x;mir-2460-x;mir-3195-x;mir-328-x;mir-4488-x;mir-6089-y;mir-6803-x;mir-705-x;mir-762-y;novel-m0131-3p;novel-m0147-5p;novel-m0259-5p;novel-…
XM_005889623	ANGEL1	PREDICTED: Bos mutus angel homolog 1 (Drosophila) (ANGEL1), partial mRNA	bta-miR-1777b;bta-miR-2360;bta-miR-2454-5p;bta-miR-2881;bta-miR-2888;bta-miR-296-3p;bta-miR-664a;bta-miR-744;mir-2454-x;mir-4505-x;mir-4651-x;mir-6133-y;mir-6528-x;mir-6803-x;mir-744-x;mir-762-y;novel-m0101-5p
XM_005889624	VASH1	PREDICTED: Bos mutus vasohibin 1 (VASH1), mRNA	bta-miR-2890;mir-1343-y;mir-6775-x;mir-6803-x;mir-762-y
XM_005889630	TGFB3	PREDICTED: Bos mutus transforming growth factor, beta 3 (TGFB3), mRNA	bta-miR-2295;mir-6803-x;mir-762-y
XM_005889636	IGFBP5	PREDICTED: Bos mutus insulin-like growth factor binding protein 5 (IGFBP5), mRNA	bta-miR-2305;bta-miR-2412;bta-miR-2888;mir-1306-x;mir-1777-x;mir-6089-y;mir-6775-x;novel-m0221-5p
XM_005889639	TNS1	PREDICTED: Bos mutus tensin 1 (TNS1), transcript variant X2, mRNA	bta-miR-2412;bta-miR-2889;bta-miR-2890;bta-miR-615;mir-4492-y;mir-4526-y;mir-6133-y;mir-615-x;mir-668-y;mir-7648-y;novel-m0076-5p;novel-m0223-3p;novel-m0252-3p
XM_005889640	TNS1	PREDICTED: Bos mutus tensin 1 (TNS1), transcript variant X3, mRNA	bta-miR-2412;bta-miR-2889;bta-miR-2890;bta-miR-615;mir-4492-y;mir-4526-y;mir-6133-y;mir-615-x;mir-668-y;mir-7648-y;novel-m0076-5p;novel-m0223-3p;novel-m0252-3p
XM_005889641	RUFY4	PREDICTED: Bos mutus RUN and FYVE domain containing 4 (RUFY4), mRNA	bta-miR-2890;mir-8112-y;novel-m0209-5p
XM_005889642	CXCR1	PREDICTED: Bos mutus chemokine (C-X-C motif) receptor 1 (CXCR1), transcript variant X1, mRNA	mir-1343-x;mir-4976-x;novel-m0026-5p;novel-m0085-5p;novel-m0174-5p;novel-m0306-5p
XM_005889643	GPBAR1	PREDICTED: Bos mutus G protein-coupled bile acid receptor 1 (GPBAR1), mRNA	bta-miR-2330-5p;mir-2330-x;mir-505-x;novel-m0193-3p
XM_005889644	AAMP	PREDICTED: Bos mutus angio-associated, migratory cell protein (AAMP), transcript variant X1, mRNA	bta-miR-2328-5p;bta-miR-2454-3p;mir-2454-y;mir-4510-x;mir-4728-x;mir-6803-x;mir-762-y;mir-877-y
XM_005889645	AAMP	PREDICTED: Bos mutus angio-associated, migratory cell protein (AAMP), transcript variant X2, mRNA	bta-miR-2328-5p;bta-miR-2454-3p;mir-2454-y;mir-4510-x;mir-4728-x;mir-6803-x;mir-762-y;mir-877-y
XM_005889646	TMBIM1	PREDICTED: Bos mutus transmembrane BAX inhibitor motif containing 1 (TMBIM1), mRNA	bta-miR-296-5p;bta-miR-504;bta-miR-671;mir-146-y;mir-3059-x;mir-3473-z;novel-m0028-5p;novel-m0124-5p;novel-m0223-3p
XM_005889647	PNKD	PREDICTED: Bos mutus paroxysmal nonkinesigenic dyskinesia (PNKD), transcript variant X2, mRNA	bta-miR-149-3p;bta-miR-1777a;bta-miR-1777b;bta-miR-2294;bta-miR-2305;bta-miR-2881;bta-miR-296-3p;bta-miR-6535;mir-1386-x;mir-1584-x;mir-1770-y;mir-2305-x;mir-4488-x;mir-4505-x;mir-4651-x;mir-4941-y;mir-5129-x;mir-6089-y;mir-6528-x;mir-709-y;mir-7111-x;mir-7648-y;novel-m0050-3p
XM_005889649	SLC11A1	PREDICTED: Bos mutus solute carrier family 11 (proton-coupled divalent metal ion transporter), member 1 (SLC11A1), mRNA	bta-miR-2904;bta-miR-431
XM_005889650	CTDSP1	PREDICTED: Bos mutus CTD (carboxy-terminal domain, RNA polymerase II, polypeptide A) small phosphatase 1 (CTDSP1), transcript variant X2, mRNA	bta-miR-2328-5p;bta-miR-2382-5p;bta-miR-2433;bta-miR-2467-3p;bta-miR-2888;mir-146-y;mir-1754-y;mir-3897-y;mir-4492-y;mir-7045-x;mir-7865-x
XM_005889651	CTDSP1	PREDICTED: Bos mutus CTD (carboxy-terminal domain, RNA polymerase II, polypeptide A) small phosphatase 1 (CTDSP1), transcript variant X1, mRNA	bta-miR-2328-5p;bta-miR-2382-5p;bta-miR-2433;bta-miR-2467-3p;bta-miR-2888;mir-146-y;mir-1754-y;mir-3897-y;mir-4492-y;mir-7045-x;mir-7865-x
XM_005889656	ZNF142	PREDICTED: Bos mutus zinc finger protein 142 (ZNF142), mRNA	mir-3102-x;mir-328-x
XM_005889657	LOC102274064	PREDICTED: Bos mutus mitochondrial chaperone BCS1 (LOC102274064), transcript variant X1, mRNA	mir-2486-x
XM_005889658	LOC102274064	PREDICTED: Bos mutus mitochondrial chaperone BCS1 (LOC102274064), transcript variant X2, mRNA	mir-2486-x
XM_005889659	LOC102274064	PREDICTED: Bos mutus mitochondrial chaperone BCS1 (LOC102274064), transcript variant X3, mRNA	mir-2486-x
XM_005889660	RNF25	PREDICTED: Bos mutus ring finger protein 25 (RNF25), transcript variant X1, mRNA	bta-miR-551a;mir-4334-y;mir-551-y
XM_005889661	RNF25	PREDICTED: Bos mutus ring finger protein 25 (RNF25), transcript variant X2, mRNA	bta-miR-551a;mir-4334-y;mir-551-y
XM_005889662	STK36	PREDICTED: Bos mutus serine/threonine kinase 36 (STK36), transcript variant X1, mRNA	mir-7111-x;novel-m0328-5p
XM_005889663	TTLL4	PREDICTED: Bos mutus tubulin tyrosine ligase-like family member 4 (TTLL4), mRNA	bta-miR-150;bta-miR-2328-5p;mir-1249-x;mir-1584-x;mir-1908-y;mir-5129-x;mir-6803-x;mir-762-y;novel-m0050-3p
XM_005889664	LOC102275770	PREDICTED: Bos mutus sterol 26-hydroxylase, mitochondrial (LOC102275770), mRNA	bta-miR-2334;bta-miR-2455;mir-3473-y
XM_005889667	PRKAG3	PREDICTED: Bos mutus protein kinase, AMP-activated, gamma 3 non-catalytic subunit (PRKAG3), transcript variant X2, mRNA	bta-miR-2295;bta-miR-2467-3p;bta-miR-2889;mir-1584-x;mir-1892-y;mir-2295-y;mir-3125-x;mir-6133-y;mir-6803-x;mir-7111-x;mir-7415-y;mir-762-y
XM_005889669	CRYBA2	PREDICTED: Bos mutus crystallin, beta A2 (CRYBA2), mRNA	novel-m0346-5p
XM_005889670	IHH	PREDICTED: Bos mutus indian hedgehog (IHH), mRNA	bta-miR-2449;mir-1408-y;mir-296-y;mir-339-x;mir-4459-x;mir-4492-y;mir-4505-x;mir-5128-y;mir-7020-x;mir-709-y;mir-7111-x;mir-9226-y;novel-m0284-5p
XM_005889671	NHEJ1	PREDICTED: Bos mutus nonhomologous end-joining factor 1 (NHEJ1), mRNA	bta-miR-2455;mir-1249-x
XM_005889672	SLC23A3	PREDICTED: Bos mutus solute carrier family 23, member 3 (SLC23A3), mRNA	bta-miR-10a
XM_005889673	CNPPD1	PREDICTED: Bos mutus cyclin Pas1/PHO80 domain containing 1 (CNPPD1), mRNA	bta-miR-2360;bta-miR-2389;bta-miR-2894;bta-miR-328;mir-1770-y;mir-2840-x;mir-6089-y
XM_005889674	ZFAND2B	PREDICTED: Bos mutus zinc finger, AN1-type domain 2B (ZFAND2B), transcript variant X1, mRNA	bta-miR-2300a-5p;bta-miR-2328-5p;bta-miR-7860;mir-3064-x;mir-6596-x;mir-7860-y
XM_005889675	ZFAND2B	PREDICTED: Bos mutus zinc finger, AN1-type domain 2B (ZFAND2B), transcript variant X2, mRNA	bta-miR-2300a-5p;bta-miR-2328-5p;bta-miR-7860;mir-3064-x;mir-6596-x;mir-7860-y
XM_005889677	ATG9A	PREDICTED: Bos mutus autophagy related 9A (ATG9A), transcript variant X1, mRNA	bta-miR-1343-3p;bta-miR-1584-5p;bta-miR-1777a;bta-miR-1777b;bta-miR-2412;bta-miR-2881;mir-1343-y;mir-1762-x;mir-1770-y;mir-2305-x;mir-311-x;mir-4488-x;mir-4505-x;mir-4651-x;mir-505-x;mir-6535-x;mir-6588-y;mir-6803-x;mir-7111-x;novel-m0090-5p;novel-m0380-3p
XM_005889678	ATG9A	PREDICTED: Bos mutus autophagy related 9A (ATG9A), transcript variant X2, mRNA	bta-miR-1343-3p;bta-miR-1584-5p;bta-miR-1777a;bta-miR-1777b;bta-miR-2412;bta-miR-2881;mir-1343-y;mir-1762-x;mir-1770-y;mir-2305-x;mir-311-x;mir-4488-x;mir-4505-x;mir-4651-x;mir-505-x;mir-6535-x;mir-6588-y;mir-6803-x;mir-7111-x;novel-m0090-5p;novel-m0380-3p
XM_005889679	ANKZF1	PREDICTED: Bos mutus ankyrin repeat and zinc finger domain containing 1 (ANKZF1), mRNA	bta-miR-1291;mir-1291-x
XM_005889682	STK16	PREDICTED: Bos mutus serine/threonine kinase 16 (STK16), transcript variant X1, mRNA	bta-miR-2320-5p;bta-miR-2394;bta-miR-2881;bta-miR-2899;bta-miR-2900;bta-miR-3141;bta-miR-433;mir-2320-x;mir-2881-x;mir-3178-x;mir-433-y;mir-5126-y;novel-m0075-5p;novel-m0313-3p;novel-m0328-5p
XM_005889683	TUBA4A	PREDICTED: Bos mutus tubulin, alpha 4a (TUBA4A), transcript variant X1, mRNA	bta-miR-2467-3p;bta-miR-4286;mir-4286-x;mir-4286-y;mir-874-x
XM_005889684	TUBA4A	PREDICTED: Bos mutus tubulin, alpha 4a (TUBA4A), transcript variant X2, mRNA	bta-miR-2467-3p;bta-miR-4286;mir-4286-x;mir-4286-y;mir-874-x
XM_005889686	DNAJB2	PREDICTED: Bos mutus DnaJ (Hsp40) homolog, subfamily B, member 2 (DNAJB2), mRNA	bta-miR-149-3p;bta-miR-149-5p;bta-miR-2890;mir-149-x;mir-149-y;mir-185-y;mir-4492-y;mir-5128-y;mir-5627-y;mir-8104-x;mir-8112-y;novel-m0205-3p;novel-m0206-3p
XM_005889687	PTPRN	PREDICTED: Bos mutus protein tyrosine phosphatase, receptor type, N (PTPRN), transcript variant X1, mRNA	bta-miR-2428;bta-miR-2449;mir-328-x;mir-3620-x;mir-3897-y;mir-678-y;novel-m0101-5p;novel-m0104-5p
XM_005889688	PTPRN	PREDICTED: Bos mutus protein tyrosine phosphatase, receptor type, N (PTPRN), transcript variant X2, mRNA	bta-miR-2428;bta-miR-2449;mir-328-x;mir-3620-x;mir-3897-y;mir-678-y;novel-m0101-5p;novel-m0104-5p
XM_005889689	RESP18	PREDICTED: Bos mutus regulated endocrine-specific protein 18 (RESP18), mRNA	bta-miR-2385-5p;mir-3776-x;novel-m0050-3p
XM_005889691	DES	PREDICTED: Bos mutus desmin (DES), partial mRNA	bta-miR-328;mir-1408-y;mir-1842-x;mir-4508-x;mir-6089-y;mir-6799-x;mir-6803-x;mir-7045-x;novel-m0259-5p
XM_005889692	GMPPA	PREDICTED: Bos mutus GDP-mannose pyrophosphorylase A (GMPPA), mRNA	bta-miR-149-3p;bta-miR-7865;mir-4728-x;mir-709-y
XM_005889693	ASIC4	PREDICTED: Bos mutus acid sensing (proton gated) ion channel family member 4 (ASIC4), mRNA	bta-miR-2302;bta-miR-2360;bta-miR-2436-5p;bta-miR-2466-5p;bta-miR-6521;bta-miR-744;bta-miR-7865;mir-1892-y;mir-3102-x;mir-3776-x;mir-4508-x;mir-6127-z;mir-6133-y;mir-7111-x;mir-744-x
XM_005889694	TMEM198	PREDICTED: Bos mutus transmembrane protein 198 (TMEM198), transcript variant X1, mRNA	bta-miR-2328-5p;bta-miR-541;mir-1669-y;mir-541-y;mir-678-y;mir-6958-x;mir-6974-y;mir-7111-x;mir-762-y;novel-m0234-3p
XM_005889695	TMEM198	PREDICTED: Bos mutus transmembrane protein 198 (TMEM198), transcript variant X2, mRNA	bta-miR-2328-5p;bta-miR-541;mir-1669-y;mir-541-y;mir-678-y;mir-6958-x;mir-6974-y;mir-7111-x;mir-762-y;novel-m0234-3p
XM_005889696	CHPF	PREDICTED: Bos mutus chondroitin polymerizing factor (CHPF), mRNA	bta-miR-2302;bta-miR-2374;bta-miR-2412;bta-miR-2881;bta-miR-2886;bta-miR-331-3p;bta-miR-744;mir-2976-z;mir-3102-x;mir-331-y;mir-4332-y;mir-4497-x;mir-4505-x;mir-4508-x;mir-4651-x;mir-6654-y;mir-678-y;mir-6797-x;mir-7111-x;mir-744-x;novel-m0015-5p;novel-m0078-5p;novel-m0230-5p;novel-m0298-5p
XM_005889698	STK11IP	PREDICTED: Bos mutus serine/threonine kinase 11 interacting protein (STK11IP), mRNA	bta-miR-1777b;bta-miR-2881;bta-miR-2900;bta-miR-331-3p;mir-2305-x;mir-2385-x;novel-m0125-5p;novel-m0147-5p;novel-m0156-5p;novel-m0358-5p
XM_005889699	SLC4A3	PREDICTED: Bos mutus solute carrier family 4 (anion exchanger), member 3 (SLC4A3), transcript variant X1, mRNA	bta-miR-1842;bta-miR-2430;bta-miR-760-3p;mir-3102-x;mir-6497-x;mir-6779-x;mir-760-y;novel-m0162-3p;novel-m0372-3p
XM_005889700	SLC4A3	PREDICTED: Bos mutus solute carrier family 4 (anion exchanger), member 3 (SLC4A3), transcript variant X2, mRNA	bta-miR-1842;bta-miR-2430;bta-miR-760-3p;mir-3102-x;mir-6497-x;mir-6779-x;mir-760-y;novel-m0162-3p;novel-m0372-3p
XM_005889701	LOC102285686	PREDICTED: Bos mutus SWI/SNF-related matrix-associated actin-dependent regulator of chromatin subfamily A-like protein 1 (LOC102285686), partial mRNA	bta-miR-2308;bta-miR-497;mir-2308-y;mir-497-x
XM_005889702	IGFBP2	PREDICTED: Bos mutus insulin-like growth factor binding protein 2, 36kDa (IGFBP2), partial mRNA	bta-miR-2316;mir-2316-x;mir-342-x;mir-3615-y;mir-4505-x;mir-6535-x;novel-m0223-3p
XM_005889703	CATIP	PREDICTED: Bos mutus ciliogenesis associated TTC17 interacting protein (CATIP), mRNA	bta-miR-1247-5p;bta-miR-2436-3p;bta-miR-664a;bta-miR-7865;mir-1247-x;mir-1908-y;mir-2025-y;mir-2299-y;mir-2981-y;mir-342-x;mir-4497-x;mir-4532-x;mir-4651-x;mir-6596-x;mir-7648-y;novel-m0335-3p
XM_005889705	CDK5R2	PREDICTED: Bos mutus cyclin-dependent kinase 5, regulatory subunit 2 (p39) (CDK5R2), partial mRNA	bta-miR-1777a;bta-miR-1777b;bta-miR-2305;bta-miR-2881;bta-miR-2886;bta-miR-2899;bta-miR-2900;mir-1181-x;mir-1249-x;mir-1584-x;mir-23-x;mir-2305-x;mir-2881-x;mir-3960-y;mir-4488-x;mir-4505-x;mir-4651-x;mir-6133-y;mir-6588-y;mir-6596-x;mir-6775-x;mir-6869-y;mir-8970-y;novel-m0229-5p;novel-m0241-3p
XM_005889708	FAM134A	PREDICTED: Bos mutus family with sequence similarity 134, member A (FAM134A), mRNA	bta-miR-615;mir-2330-x;mir-6087-x;mir-615-x;novel-m0050-3p
XM_005889709	OBSL1	PREDICTED: Bos mutus obscurin-like 1 (OBSL1), partial mRNA	bta-miR-2347;bta-miR-2374;bta-miR-2439-5p;mir-1762-x;mir-6588-y;mir-6803-x;novel-m0132-5p;novel-m0293-5p
XM_005889710	DAB2	PREDICTED: Bos mutus Dab, mitogen-responsive phosphoprotein, homolog 2 (Drosophila) (DAB2), mRNA	mir-7355-x;mir-877-y
XM_005889714	PRKAA1	PREDICTED: Bos mutus protein kinase, AMP-activated, alpha 1 catalytic subunit (PRKAA1), transcript variant X2, mRNA	mir-6803-x
XM_005889716	CARD6	PREDICTED: Bos mutus caspase recruitment domain family, member 6 (CARD6), mRNA	bta-miR-1584-5p;bta-miR-671;novel-m0155-5p;novel-m0195-3p;novel-m0367-3p;novel-m0377-3p
XM_005889718	C6	PREDICTED: Bos mutus complement component 6 (C6), mRNA	bta-miR-214;mir-328-x;mir-7845-x
XM_005889726	CCT4	PREDICTED: Bos mutus chaperonin containing TCP1, subunit 4 (delta) (CCT4), transcript variant X2, mRNA	bta-miR-2340;bta-miR-2350;mir-750-x
XM_005889727	CCT4	PREDICTED: Bos mutus chaperonin containing TCP1, subunit 4 (delta) (CCT4), transcript variant X4, mRNA	bta-miR-2340;bta-miR-2350;mir-750-x
XM_005889728	FAM161A	PREDICTED: Bos mutus family with sequence similarity 161, member A (FAM161A), transcript variant X1, mRNA	mir-750-x
XM_005889729	FAM161A	PREDICTED: Bos mutus family with sequence similarity 161, member A (FAM161A), transcript variant X2, mRNA	mir-750-x
XM_005889737	AHSA2	PREDICTED: Bos mutus AHA1, activator of heat shock 90kDa protein ATPase homolog 2 (yeast) (AHSA2), transcript variant X5, mRNA	mir-503-x
XM_005889742	STARD5	PREDICTED: Bos mutus StAR-related lipid transfer (START) domain containing 5 (STARD5), mRNA	bta-miR-2347;mir-3620-x;mir-5440-y;mir-6797-x;novel-m0195-3p;novel-m0367-3p;novel-m0377-3p
XM_005889744	MESDC2	PREDICTED: Bos mutus mesoderm development candidate 2 (MESDC2), mRNA	bta-miR-2423
XM_005889745	ABHD17C	PREDICTED: Bos mutus abhydrolase domain containing 17C (ABHD17C), mRNA	bta-miR-2331-3p;mir-2331-y
XM_005889747	IL16	PREDICTED: Bos mutus interleukin 16 (IL16), transcript variant X1, mRNA	bta-miR-2888;bta-miR-615;mir-615-x
XM_005889748	MESDC1	PREDICTED: Bos mutus mesoderm development candidate 1 (MESDC1), partial mRNA	bta-miR-2881;mir-2305-x;mir-311-x
XM_005889750	FAH	PREDICTED: Bos mutus fumarylacetoacetate hydrolase (fumarylacetoacetase) (FAH), mRNA	bta-miR-2305;mir-4941-y;mir-5129-x
XM_005889758	KIAA1024	PREDICTED: Bos mutus KIAA1024 ortholog (KIAA1024), mRNA	mir-1271-y
XM_005889759	TMED3	PREDICTED: Bos mutus transmembrane p24 trafficking protein 3 (TMED3), mRNA	bta-miR-149-3p;bta-miR-2330-5p;bta-miR-2888;mir-140-y;mir-2330-x;mir-762-y;novel-m0104-5p
XM_005889762	RASGRF1	PREDICTED: Bos mutus Ras protein-specific guanine nucleotide-releasing factor 1 (RASGRF1), mRNA	bta-miR-2486-5p;novel-m0065-5p
XM_005889763	CTSH	PREDICTED: Bos mutus cathepsin H (CTSH), partial mRNA	mir-323-x;mir-6501-y;mir-8385-y;novel-m0132-5p
XM_005889776	CHD6	PREDICTED: Bos mutus chromodomain helicase DNA binding protein 6 (CHD6), mRNA	mir-7018-x
XM_005889778	TOP1	PREDICTED: Bos mutus topoisomerase (DNA) I (TOP1), mRNA	mir-497-y
XM_005889780	EMILIN3	PREDICTED: Bos mutus elastin microfibril interfacer 3 (EMILIN3), mRNA	bta-miR-1777a;bta-miR-1777b;bta-miR-2454-5p;bta-miR-2486-5p;bta-miR-2897;bta-miR-664a;bta-miR-671;bta-miR-744;bta-miR-760-3p;mir-1777-z;mir-1892-y;mir-2305-x;mir-2454-x;mir-3102-x;mir-4488-x;mir-4492-y;mir-4941-y;mir-5129-x;mir-6528-x;mir-6803-x;mir-744-x;mir-762-y;mir-7648-y;novel-m0050-3p;novel-m0101-5p
XM_005889783	MAFB	PREDICTED: Bos mutus v-maf avian musculoaponeurotic fibrosarcoma oncogene homolog B (MAFB), mRNA	bta-miR-2305;bta-miR-2881;bta-miR-3141;mir-1587-x;mir-1770-y;mir-2981-y;mir-4492-y;mir-4651-x;mir-5128-y;mir-6089-y;mir-6588-y;mir-7020-x;mir-7111-x;mir-762-y;mir-7648-y
XM_005889785	ZNF331	PREDICTED: Bos mutus zinc finger protein 331 (ZNF331), mRNA	mir-1408-y
XM_005889788	LOC102267932	PREDICTED: Bos mutus cationic amino acid transporter 3-like (LOC102267932), mRNA	bta-miR-2431-3p;bta-miR-331-3p;novel-m0041-5p
XM_005889789	PDPN	PREDICTED: Bos mutus podoplanin (PDPN), mRNA	bta-miR-149-3p;mir-342-x
XM_005889815	LOC102277261	PREDICTED: Bos mutus cytochrome c (LOC102277261), mRNA	bta-miR-1388-5p;mir-1338-x;mir-1388-x
XM_005889825	SGPL1	PREDICTED: Bos mutus sphingosine-1-phosphate lyase 1 (SGPL1), mRNA	mir-330-x;mir-6998-x;mir-7111-x
XM_005889826	ADAMTS14	PREDICTED: Bos mutus ADAM metallopeptidase with thrombospondin type 1 motif, 14 (ADAMTS14), partial mRNA	bta-miR-1584-5p;bta-miR-185;bta-miR-2324;bta-miR-2412;bta-miR-764;bta-miR-7865;mir-185-x;mir-4651-x;mir-532-y;mir-6588-y;mir-6803-x;mir-6876-x;mir-6998-x;mir-7018-x;novel-m0319-5p
XM_005889830	CHEK2	PREDICTED: Bos mutus checkpoint kinase 2 (CHEK2), mRNA	mir-2340-y
XM_005889831	PITPNB	PREDICTED: Bos mutus phosphatidylinositol transfer protein, beta (PITPNB), mRNA	bta-miR-149-3p;bta-miR-2881;bta-miR-6526;mir-1187-y;mir-1587-x
XM_005889832	CRYBA4	PREDICTED: Bos mutus crystallin, beta A4 (CRYBA4), transcript variant X1, mRNA	bta-miR-7864;mir-4306-y
XM_005889833	TPST2	PREDICTED: Bos mutus tyrosylprotein sulfotransferase 2 (TPST2), mRNA	novel-m0004-5p
XM_005889834	HPS4	PREDICTED: Bos mutus Hermansky-Pudlak syndrome 4 (HPS4), mRNA	bta-miR-2890;mir-6089-y
XM_005889835	CRYBB2	PREDICTED: Bos mutus crystallin, beta B2 (CRYBB2), mRNA	bta-miR-331-3p;mir-298-x;mir-331-y;mir-6998-x;novel-m0112-3p
XM_005889836	CRYBB3	PREDICTED: Bos mutus crystallin, beta B3 (CRYBB3), transcript variant X2, mRNA	bta-miR-1777b;bta-miR-2881;bta-miR-2890;bta-miR-2894;bta-miR-2899;bta-miR-2900;mir-361-y;mir-4532-x;mir-8112-y;mir-874-x;novel-m0131-3p
XM_005889837	CRYBB3	PREDICTED: Bos mutus crystallin, beta B3 (CRYBB3), transcript variant X1, mRNA	bta-miR-1777b;bta-miR-2881;bta-miR-2890;bta-miR-2894;bta-miR-2899;bta-miR-2900;mir-361-y;mir-4532-x;mir-8112-y;mir-874-x;novel-m0131-3p
XM_005889838	SGSM1	PREDICTED: Bos mutus small G protein signaling modulator 1 (SGSM1), mRNA	bta-miR-1777a;bta-miR-1777b;bta-miR-2305;bta-miR-2382-5p;bta-miR-2407;bta-miR-2881;bta-miR-2900;mir-1408-y;mir-1770-y;mir-1777-z;mir-2305-x;mir-2881-x;mir-298-x;mir-3077-x;mir-3102-x;mir-4488-x;mir-6528-x;mir-7045-x;mir-877-y
XM_005889842	TFIP11	PREDICTED: Bos mutus tuftelin interacting protein 11 (TFIP11), mRNA	bta-miR-2452;mir-3195-x
XM_005889844	ASPHD2	PREDICTED: Bos mutus aspartate beta-hydroxylase domain containing 2 (ASPHD2), mRNA	mir-296-y;mir-3102-x;mir-6779-x;mir-711-y
XM_005889846	MYO18B	PREDICTED: Bos mutus myosin XVIIIB (MYO18B), mRNA	bta-miR-3141;bta-miR-378d;mir-7018-x;mir-7704-x
XM_005889847	ADRBK2	PREDICTED: Bos mutus adrenergic, beta, receptor kinase 2 (ADRBK2), mRNA	mir-4532-x;mir-6614-y;mir-6803-x;mir-762-y;novel-m0124-5p
XM_005889848	KIAA1671	PREDICTED: Bos mutus KIAA1671 ortholog (KIAA1671), mRNA	bta-miR-1777a;bta-miR-1777b;bta-miR-2305;bta-miR-2881;mir-2305-x;mir-2343-x;mir-4488-x;mir-5129-x;novel-m0021-5p;novel-m0106-5p;novel-m0301-5p
XM_005889851	LOC102266136	PREDICTED: Bos mutus pregnancy-associated glycoprotein 1 (LOC102266136), mRNA	bta-miR-2360;bta-miR-7860;mir-466-x;mir-7860-y;novel-m0311-3p;novel-m0371-3p
XM_005889852	TFCP2L1	PREDICTED: Bos mutus transcription factor CP2-like 1 (TFCP2L1), mRNA	bta-miR-1343-5p;bta-miR-2320-5p;bta-miR-2374;bta-miR-2438;bta-miR-615;mir-1343-x;mir-1584-x;mir-1587-x;mir-1777-x;mir-2320-x;mir-3776-x;mir-4429-x;mir-4651-x;mir-5128-y;mir-525-x;mir-6125-y;mir-615-x;mir-6803-x;mir-762-y;mir-9820-x
XM_005889853	CLASP1	PREDICTED: Bos mutus cytoplasmic linker associated protein 1 (CLASP1), transcript variant X1, mRNA	bta-miR-2324;bta-miR-2374;bta-miR-2412;mir-324-y;mir-4492-y;mir-6803-x;mir-7045-x;novel-m0229-5p;novel-m0252-3p
XM_005889854	CLASP1	PREDICTED: Bos mutus cytoplasmic linker associated protein 1 (CLASP1), transcript variant X2, mRNA	bta-miR-2324;bta-miR-2374;bta-miR-2412;mir-324-y;mir-4492-y;mir-6803-x;mir-7045-x;novel-m0229-5p;novel-m0252-3p
XM_005889855	CLASP1	PREDICTED: Bos mutus cytoplasmic linker associated protein 1 (CLASP1), transcript variant X3, mRNA	bta-miR-2324;bta-miR-2374;bta-miR-2412;mir-324-y;mir-4492-y;mir-6803-x;mir-7045-x;novel-m0229-5p;novel-m0252-3p
XM_005889856	CLASP1	PREDICTED: Bos mutus cytoplasmic linker associated protein 1 (CLASP1), transcript variant X4, mRNA	bta-miR-2324;bta-miR-2374;bta-miR-2412;mir-324-y;mir-4492-y;mir-6803-x;mir-7045-x;novel-m0229-5p;novel-m0252-3p
XM_005889857	NIFK	PREDICTED: Bos mutus nucleolar protein interacting with the FHA domain of MKI67 (NIFK), transcript variant X1, mRNA	bta-miR-2360;mir-505-x
XM_005889859	CNGA2	PREDICTED: Bos mutus cyclic nucleotide gated channel alpha 2 (CNGA2), mRNA	bta-miR-199a-5p;mir-4446-y
XM_005889860	FATE1	PREDICTED: Bos mutus fetal and adult testis expressed 1 (FATE1), transcript variant X3, mRNA	bta-miR-2406;mir-6528-x;novel-m0021-5p;novel-m0106-5p;novel-m0246-3p;novel-m0301-5p
XM_005889862	VMA21	PREDICTED: Bos mutus VMA21 vacuolar H+-ATPase homolog (S. cerevisiae) (VMA21), mRNA	novel-m0195-3p;novel-m0367-3p;novel-m0377-3p
XM_005889864	HMGB3	PREDICTED: Bos mutus high mobility group box 3 (HMGB3), transcript variant X1, mRNA	bta-miR-2895;mir-2188-x;mir-2387-x
XM_005889865	CD99L2	PREDICTED: Bos mutus CD99 molecule-like 2 (CD99L2), transcript variant X1, mRNA	bta-miR-2461-5p;mir-1408-y;mir-7018-x;novel-m0155-5p;novel-m0165-3p;novel-m0195-3p;novel-m0214-3p;novel-m0367-3p;novel-m0377-3p
XM_005889866	CD99L2	PREDICTED: Bos mutus CD99 molecule-like 2 (CD99L2), transcript variant X2, mRNA	bta-miR-2461-5p;mir-1408-y;mir-7018-x;novel-m0155-5p;novel-m0165-3p;novel-m0195-3p;novel-m0214-3p;novel-m0367-3p;novel-m0377-3p
XM_005889867	CD99L2	PREDICTED: Bos mutus CD99 molecule-like 2 (CD99L2), transcript variant X4, mRNA	bta-miR-2461-5p;mir-1408-y;mir-7018-x;novel-m0155-5p;novel-m0165-3p;novel-m0195-3p;novel-m0214-3p;novel-m0367-3p;novel-m0377-3p
XM_005889868	CD99L2	PREDICTED: Bos mutus CD99 molecule-like 2 (CD99L2), transcript variant X3, mRNA	bta-miR-2461-5p;mir-1408-y;mir-7018-x;novel-m0155-5p;novel-m0165-3p;novel-m0195-3p;novel-m0214-3p;novel-m0367-3p;novel-m0377-3p
XM_005889869	MTMR1	PREDICTED: Bos mutus myotubularin related protein 1 (MTMR1), transcript variant X1, mRNA	bta-miR-1197;bta-miR-149-3p;bta-miR-2454-5p;bta-miR-2899;mir-1754-y;mir-2454-x;mir-5128-y;mir-6775-x;mir-6803-x;mir-762-y
XM_005889873	WBSCR17	PREDICTED: Bos mutus Williams-Beuren syndrome chromosome region 17 (WBSCR17), mRNA	bta-miR-2381;bta-miR-4286;mir-4286-x;mir-6131-y;mir-8970-y
XM_005889874	CALN1	PREDICTED: Bos mutus calneuron 1 (CALN1), transcript variant X2, mRNA	bta-miR-2324;bta-miR-744;mir-2025-y;mir-744-x;novel-m0196-5p
XM_005889875	CALN1	PREDICTED: Bos mutus calneuron 1 (CALN1), transcript variant X1, mRNA	bta-miR-2324;bta-miR-744;mir-2025-y;mir-744-x;novel-m0196-5p
XM_005889876	LOC102274921	PREDICTED: Bos mutus S-adenosyl-L-methionine-dependent tRNA 4-demethylwyosine synthase (LOC102274921), mRNA	mir-185-y
XM_005889878	TMEM248	PREDICTED: Bos mutus transmembrane protein 248 (TMEM248), mRNA	bta-miR-2309;mir-4466-x;mir-885-y
XM_005889879	RABGEF1	PREDICTED: Bos mutus RAB guanine nucleotide exchange factor (GEF) 1 (RABGEF1), transcript variant X1, mRNA	mir-3549-y
XM_005889880	RABGEF1	PREDICTED: Bos mutus RAB guanine nucleotide exchange factor (GEF) 1 (RABGEF1), transcript variant X2, mRNA	bta-miR-2328-5p;mir-5128-y
XM_005889881	KCTD7	PREDICTED: Bos mutus potassium channel tetramerization domain containing 7 (KCTD7), mRNA	bta-miR-1584-5p;bta-miR-2328-5p;bta-miR-2388-5p;mir-185-y;mir-4532-x;mir-7111-x
XM_005889882	TPST1	PREDICTED: Bos mutus tyrosylprotein sulfotransferase 1 (TPST1), mRNA	bta-miR-2364;mir-2397-y
XM_005889885	ASL	PREDICTED: Bos mutus argininosuccinate lyase (ASL), transcript variant X2, mRNA	bta-miR-2360;bta-miR-2449
XM_005889889	SOX14	PREDICTED: Bos mutus SRY (sex determining region Y)-box 14 (SOX14), mRNA	bta-miR-365-5p;mir-1768-y;mir-2137-y
XM_005889890	IL20RB	PREDICTED: Bos mutus interleukin 20 receptor beta (IL20RB), mRNA	novel-m0099-5p
XM_005889893	SLC35G2	PREDICTED: Bos mutus solute carrier family 35, member G2 (SLC35G2), mRNA	bta-miR-34b;bta-miR-449a;bta-miR-449b;mir-34-x;mir-449-x
XM_005889897	MSL2	PREDICTED: Bos mutus male-specific lethal 2 homolog (Drosophila) (MSL2), transcript variant X1, mRNA	novel-m0204-3p
XM_005889899	PPP2R3A	PREDICTED: Bos mutus protein phosphatase 2, regulatory subunit B'', alpha (PPP2R3A), transcript variant X1, mRNA	bta-miR-2893;novel-m0020-5p
XM_005889914	MYO1E	PREDICTED: Bos mutus myosin IE (MYO1E), mRNA	bta-miR-2330-5p;bta-miR-2360;bta-miR-296-5p;bta-miR-331-3p;mir-2330-x;mir-331-y;mir-7846-y;mir-7880-x
XM_005889923	SPATA16	PREDICTED: Bos mutus spermatogenesis associated 16 (SPATA16), mRNA	bta-miR-2294;bta-miR-2364;mir-1957-x;novel-m0178-3p;novel-m0335-5p
XM_005889932	LOC102267096	PREDICTED: Bos mutus tumor necrosis factor ligand superfamily member 12 (LOC102267096), mRNA	bta-miR-2302;bta-miR-2374;bta-miR-2389;bta-miR-2894;mir-1762-x;mir-1770-y;mir-2976-z;mir-4651-x;mir-5128-y;mir-6535-x;mir-6998-x;mir-7020-x;mir-762-y
XM_005889934	SLC35G6	PREDICTED: Bos mutus solute carrier family 35, member G6 (SLC35G6), mRNA	mir-361-y
XM_005889935	ZBTB4	PREDICTED: Bos mutus zinc finger and BTB domain containing 4 (ZBTB4), mRNA	bta-miR-1777a;bta-miR-1777b;bta-miR-2881;mir-1770-y;mir-2305-x;mir-328-y;mir-3897-y;mir-5129-x;mir-6089-y
XM_005889938	FGF11	PREDICTED: Bos mutus fibroblast growth factor 11 (FGF11), transcript variant X1, mRNA	bta-miR-211;bta-miR-2467-3p;mir-204-x;mir-3620-x;mir-4466-x;mir-4651-x;mir-5128-y;mir-6089-y;mir-762-y;mir-885-y
XM_005889943	PLSCR3	PREDICTED: Bos mutus phospholipid scramblase 3 (PLSCR3), transcript variant X1, mRNA	mir-3102-x;mir-6775-x;mir-7865-x
XM_005889944	TNK1	PREDICTED: Bos mutus tyrosine kinase, non-receptor, 1 (TNK1), transcript variant X1, mRNA	bta-miR-2434;bta-miR-2449
XM_005889945	TNK1	PREDICTED: Bos mutus tyrosine kinase, non-receptor, 1 (TNK1), transcript variant X2, mRNA	bta-miR-2434;bta-miR-2449
XM_005889946	KCTD11	PREDICTED: Bos mutus potassium channel tetramerization domain containing 11 (KCTD11), mRNA	bta-miR-2328-5p;bta-miR-2394;bta-miR-2443;bta-miR-2467-3p;mir-8858-y
XM_005889947	ACAP1	PREDICTED: Bos mutus ArfGAP with coiled-coil, ankyrin repeat and PH domains 1 (ACAP1), mRNA	bta-miR-149-3p;bta-miR-2881;bta-miR-2900;bta-miR-3141;bta-miR-615;bta-miR-7865;mir-135-y;mir-615-x;mir-6775-x;mir-7018-x
XM_005889948	GPS2	PREDICTED: Bos mutus G protein pathway suppressor 2 (GPS2), mRNA	bta-miR-2467-3p;mir-678-y;mir-6998-x;mir-7846-y
XM_005889949	EIF5A	PREDICTED: Bos mutus eukaryotic translation initiation factor 5A (EIF5A), transcript variant X2, mRNA	bta-miR-2467-3p;mir-1892-y;mir-2454-y;mir-296-x;mir-3135-x;mir-3473-z;mir-4651-x;mir-6131-y;mir-6535-x;mir-6803-x;novel-m0047-3p;novel-m0380-3p
XM_005889950	EIF5A	PREDICTED: Bos mutus eukaryotic translation initiation factor 5A (EIF5A), transcript variant X3, mRNA	bta-miR-2467-3p;mir-1892-y;mir-2454-y;mir-296-x;mir-3135-x;mir-3473-z;mir-4651-x;mir-6131-y;mir-6535-x;mir-6803-x;novel-m0047-3p;novel-m0380-3p
XM_005889951	SLC2A4	PREDICTED: Bos mutus solute carrier family 2 (facilitated glucose transporter), member 4 (SLC2A4), mRNA	bta-miR-185;bta-miR-2328-5p;bta-miR-2338;bta-miR-6535;mir-1249-x;mir-1770-y;mir-3776-x;mir-4459-x;mir-6528-x;mir-6803-x;mir-709-y;mir-762-y;mir-9820-x;novel-m0090-5p;novel-m0104-5p
XM_005889952	CLDN7	PREDICTED: Bos mutus claudin 7 (CLDN7), transcript variant X2, mRNA	mir-324-y;mir-6651-x;novel-m0223-3p
XM_005889953	CTDNEP1	PREDICTED: Bos mutus CTD nuclear envelope phosphatase 1 (CTDNEP1), mRNA	bta-miR-1260b;bta-miR-130a;mir-762-y
XM_005889954	GABARAP	PREDICTED: Bos mutus GABA(A) receptor-associated protein (GABARAP), mRNA	bta-miR-1584-5p;bta-miR-760-3p;mir-7018-x;mir-760-y
XM_005889955	PHF23	PREDICTED: Bos mutus PHD finger protein 23 (PHF23), transcript variant X1, mRNA	bta-miR-149-3p;novel-m0009-5p;novel-m0238-5p;novel-m0323-3p
XM_005889956	PHF23	PREDICTED: Bos mutus PHD finger protein 23 (PHF23), transcript variant X2, mRNA	bta-miR-149-3p;novel-m0009-5p;novel-m0238-5p;novel-m0323-3p
XM_005889957	DVL2	PREDICTED: Bos mutus dishevelled segment polarity protein 2 (DVL2), transcript variant X1, mRNA	bta-miR-149-3p;mir-27-y;mir-4976-x;mir-6528-x;mir-8447-y;mir-874-x;mir-9226-y
XM_005889958	DVL2	PREDICTED: Bos mutus dishevelled segment polarity protein 2 (DVL2), transcript variant X2, mRNA	bta-miR-149-3p;mir-27-y;mir-4976-x;mir-6528-x;mir-8447-y;mir-874-x;mir-9226-y
XM_005889959	DVL2	PREDICTED: Bos mutus dishevelled segment polarity protein 2 (DVL2), transcript variant X3, mRNA	bta-miR-149-3p;mir-27-y;mir-4976-x;mir-6528-x;mir-8447-y;mir-874-x;mir-9226-y
XM_005889963	YBX2	PREDICTED: Bos mutus Y box binding protein 2 (YBX2), mRNA	bta-miR-760-3p;mir-760-y
XM_005889965	LOC102275854	PREDICTED: Bos mutus very long-chain specific acyl-CoA dehydrogenase, mitochondrial-like (LOC102275854), partial mRNA	bta-miR-2449;mir-6089-y;mir-6775-x;mir-711-y;novel-m0131-3p
XM_005889967	LIMS1	PREDICTED: Bos mutus LIM and senescent cell antigen-like domains 1 (LIMS1), transcript variant X1, mRNA	bta-miR-2309
XM_005889968	LIMS1	PREDICTED: Bos mutus LIM and senescent cell antigen-like domains 1 (LIMS1), transcript variant X2, mRNA	bta-miR-2309
XM_005889969	LIMS1	PREDICTED: Bos mutus LIM and senescent cell antigen-like domains 1 (LIMS1), transcript variant X3, mRNA	bta-miR-2309
XM_005889970	LIMS1	PREDICTED: Bos mutus LIM and senescent cell antigen-like domains 1 (LIMS1), transcript variant X4, mRNA	bta-miR-2309
XM_005889971	GCC2	PREDICTED: Bos mutus GRIP and coiled-coil domain containing 2 (GCC2), mRNA	bta-miR-2287;bta-miR-2320-5p;bta-miR-2467-3p;bta-miR-2882;mir-2320-x
XM_005889977	LOC102279526	PREDICTED: Bos mutus chromosome unknown open reading frame, human C2orf40 (LOC102279526), mRNA	bta-miR-210
XM_005889978	NCK2	PREDICTED: Bos mutus NCK adaptor protein 2 (NCK2), mRNA	bta-miR-669;mir-25-x;mir-711-y;novel-m0050-3p
XM_005889979	TTL	PREDICTED: Bos mutus tubulin tyrosine ligase (TTL), partial mRNA	bta-miR-2881;bta-miR-296-5p;mir-2385-x;mir-296-x;mir-8970-y
XM_005889983	POLR1B	PREDICTED: Bos mutus polymerase (RNA) I polypeptide B, 128kDa (POLR1B), transcript variant X4, mRNA	mir-301-x
XM_005889984	CHCHD5	PREDICTED: Bos mutus coiled-coil-helix-coiled-coil-helix domain containing 5 (CHCHD5), transcript variant X1, mRNA	bta-miR-296-5p;mir-296-x;novel-m0004-5p
XM_005889985	SLC20A1	PREDICTED: Bos mutus solute carrier family 20 (phosphate transporter), member 1 (SLC20A1), mRNA	bta-miR-6528
XM_005889987	IL1A	PREDICTED: Bos mutus interleukin 1, alpha (IL1A), mRNA	bta-let-7e;mir-74-y
XM_005889989	IL36RN	PREDICTED: Bos mutus interleukin 36 receptor antagonist (IL36RN), mRNA	mir-149-y
XM_005889991	IL1RN	PREDICTED: Bos mutus interleukin 1 receptor antagonist (IL1RN), transcript variant X1, mRNA	bta-miR-2305;bta-miR-2895;mir-6760-x
XM_005889992	IL1RN	PREDICTED: Bos mutus interleukin 1 receptor antagonist (IL1RN), transcript variant X2, mRNA	bta-miR-2305;bta-miR-2895;mir-6760-x
XM_005889993	PAX8	PREDICTED: Bos mutus paired box 8 (PAX8), transcript variant X1, mRNA	bta-miR-1777a;bta-miR-1777b;bta-miR-2295;bta-miR-2454-5p;bta-miR-2881;bta-miR-2900;bta-miR-3141;bta-miR-4449;bta-miR-6517;bta-miR-664a;mir-2295-y;mir-2305-x;mir-2454-x;mir-342-x;mir-4488-x;mir-4492-y;mir-4651-x;mir-6535-x;mir-6803-x;mir-7018-x;mir-762-y
XM_005889994	PAX8	PREDICTED: Bos mutus paired box 8 (PAX8), transcript variant X2, mRNA	bta-miR-1777a;bta-miR-1777b;bta-miR-2295;bta-miR-2454-5p;bta-miR-2881;bta-miR-2900;bta-miR-3141;bta-miR-4449;bta-miR-6517;bta-miR-664a;mir-1777-x;mir-2295-y;mir-2305-x;mir-2454-x;mir-342-x;mir-3897-y;mir-4488-x;mir-4492-y;mir-4651-x;mir-6535-x;mir-6803-x;mir-7018-x;mir-762-y
XM_005889995	PAX8	PREDICTED: Bos mutus paired box 8 (PAX8), transcript variant X3, mRNA	mir-1777-x;mir-3897-y;mir-6974-y;mir-7018-x
XM_005889996	CCDC138	PREDICTED: Bos mutus coiled-coil domain containing 138 (CCDC138), mRNA	bta-miR-497;mir-497-x
XM_005890011	RS1	PREDICTED: Bos mutus retinoschisin 1 (RS1), mRNA	novel-m0223-3p
XM_005890013	NHS	PREDICTED: Bos mutus Nance-Horan syndrome (congenital cataracts and dental anomalies) (NHS), mRNA	bta-miR-375
XM_005890016	FUT8	PREDICTED: Bos mutus fucosyltransferase 8 (alpha (1,6) fucosyltransferase) (FUT8), transcript variant X2, mRNA	mir-150-y
XM_005890017	FUT8	PREDICTED: Bos mutus fucosyltransferase 8 (alpha (1,6) fucosyltransferase) (FUT8), transcript variant X1, mRNA	mir-150-y
XM_005890018	FUT8	PREDICTED: Bos mutus fucosyltransferase 8 (alpha (1,6) fucosyltransferase) (FUT8), transcript variant X3, mRNA	mir-150-y
XM_005890021	EMP1	PREDICTED: Bos mutus epithelial membrane protein 1 (EMP1), mRNA	bta-miR-2360;bta-miR-2467-3p;mir-4640-x
XM_005890022	GSG1	PREDICTED: Bos mutus germ cell associated 1 (GSG1), transcript variant X1, mRNA	mir-6654-y
XM_005890023	HEBP1	PREDICTED: Bos mutus heme binding protein 1 (HEBP1), mRNA	bta-miR-2320-5p;mir-2976-z;novel-m0221-5p;novel-m0344-3p
XM_005890024	GPRC5D	PREDICTED: Bos mutus G protein-coupled receptor, class C, group 5, member D (GPRC5D), transcript variant X1, mRNA	bta-miR-2454-5p;bta-miR-2477;mir-1584-x;mir-185-y;mir-2454-x;novel-m0360-5p
XM_005890025	GPRC5D	PREDICTED: Bos mutus G protein-coupled receptor, class C, group 5, member D (GPRC5D), transcript variant X2, mRNA	bta-miR-2314;bta-miR-2389;bta-miR-2406;bta-miR-2454-5p;bta-miR-2477;mir-1584-x;mir-185-y;mir-2454-x;novel-m0195-3p;novel-m0367-3p;novel-m0377-3p
XM_005890026	GPRC5A	PREDICTED: Bos mutus G protein-coupled receptor, class C, group 5, member A (GPRC5A), mRNA	bta-miR-2436-5p;bta-miR-664a;mir-1343-y;mir-762-y;novel-m0385-3p
XM_005890027	DDX47	PREDICTED: Bos mutus DEAD (Asp-Glu-Ala-Asp) box polypeptide 47 (DDX47), transcript variant X1, mRNA	bta-miR-17-3p;bta-miR-2340;mir-2340-y;mir-2981-y;mir-493-x;novel-m0087-5p
XM_005890028	DDX47	PREDICTED: Bos mutus DEAD (Asp-Glu-Ala-Asp) box polypeptide 47 (DDX47), transcript variant X2, mRNA	bta-miR-17-3p;bta-miR-2340;mir-2340-y;mir-2981-y;mir-493-x;novel-m0087-5p
XM_005890029	APOLD1	PREDICTED: Bos mutus apolipoprotein L domain containing 1 (APOLD1), mRNA	bta-miR-2368-5p;bta-miR-2374;mir-762-y;novel-m0318-3p
XM_005890030	CDKN1B	PREDICTED: Bos mutus cyclin-dependent kinase inhibitor 1B (p27, Kip1) (CDKN1B), mRNA	bta-miR-2890;mir-8112-y
XM_005890032	CREBL2	PREDICTED: Bos mutus cAMP responsive element binding protein-like 2 (CREBL2), mRNA	bta-miR-149-5p;mir-149-x;mir-2981-y
XM_005890033	BORCS5	PREDICTED: Bos mutus BLOC-1 related complex subunit 5 (BORCS5), transcript variant X1, mRNA	bta-miR-2428;bta-miR-2467-3p;mir-2340-y;mir-5128-y;novel-m0335-3p
XM_005890034	BORCS5	PREDICTED: Bos mutus BLOC-1 related complex subunit 5 (BORCS5), transcript variant X2, mRNA	bta-miR-2428;bta-miR-2467-3p;mir-2340-y;mir-5128-y;novel-m0335-3p
XM_005890036	LRP6	PREDICTED: Bos mutus low density lipoprotein receptor-related protein 6 (LRP6), transcript variant X1, mRNA	bta-miR-2328-5p;novel-m0319-5p
XM_005890040	ETV6	PREDICTED: Bos mutus ets variant 6 (ETV6), mRNA	bta-miR-7865;mir-4459-x;mir-4941-y;mir-615-x;mir-6654-y;novel-m0050-3p
XM_005890043	FUT4	PREDICTED: Bos mutus fucosyltransferase 4 (alpha (1,3) fucosyltransferase, myeloid-specific) (FUT4), mRNA	mir-23-y;mir-2340-y;mir-4459-x
XM_005890048	NIT2	PREDICTED: Bos mutus nitrilase family, member 2 (NIT2), mRNA	mir-449-y
XM_005890049	TOMM70A	PREDICTED: Bos mutus translocase of outer mitochondrial membrane 70 homolog A (S. cerevisiae) (TOMM70A), mRNA	bta-miR-22-3p;bta-miR-3064;mir-22-y
XM_005890050	LNP1	PREDICTED: Bos mutus leukemia NUP98 fusion partner 1 (LNP1), transcript variant X2, mRNA	bta-miR-1584-5p;bta-miR-2374;mir-6654-y
XM_005890051	LNP1	PREDICTED: Bos mutus leukemia NUP98 fusion partner 1 (LNP1), transcript variant X3, mRNA	bta-miR-2888;mir-3431-x
XM_005890053	LOC102282987	PREDICTED: Bos mutus transmembrane protein 45A (LOC102282987), mRNA	bta-miR-2465
XM_005890055	TFG	PREDICTED: Bos mutus TRK-fused gene (TFG), transcript variant X1, mRNA	mir-221-y;mir-3620-x
XM_005890056	TFG	PREDICTED: Bos mutus TRK-fused gene (TFG), transcript variant X2, mRNA	mir-221-y;mir-3620-x
XM_005890060	SENP7	PREDICTED: Bos mutus SUMO1/sentrin specific peptidase 7 (SENP7), mRNA	bta-miR-1584-5p
XM_005890073	RAB28	PREDICTED: Bos mutus RAB28, member RAS oncogene family (RAB28), transcript variant X1, mRNA	mir-711-y;novel-m0205-3p;novel-m0206-3p
XM_005890074	RAB28	PREDICTED: Bos mutus RAB28, member RAS oncogene family (RAB28), transcript variant X2, mRNA	mir-711-y;novel-m0205-3p;novel-m0206-3p
XM_005890076	BOD1L1	PREDICTED: Bos mutus biorientation of chromosomes in cell division 1-like 1 (BOD1L1), mRNA	mir-6089-y;novel-m0335-3p
XM_005890078	ISM1	PREDICTED: Bos mutus isthmin 1, angiogenesis inhibitor (ISM1), mRNA	mir-150-y;mir-1587-x;mir-185-y;mir-4492-y
XM_005890083	AGGF1	PREDICTED: Bos mutus angiogenic factor with G patch and FHA domains 1 (AGGF1), mRNA	novel-m0195-3p;novel-m0367-3p;novel-m0377-3p
XM_005890086	F2RL2	PREDICTED: Bos mutus coagulation factor II (thrombin) receptor-like 2 (F2RL2), mRNA	mir-324-y;mir-7865-x
XM_005890087	SV2C	PREDICTED: Bos mutus synaptic vesicle glycoprotein 2C (SV2C), mRNA	mir-1612-y;novel-m0108-5p
XM_005890092	HMGCR	PREDICTED: Bos mutus 3-hydroxy-3-methylglutaryl-CoA reductase (HMGCR), transcript variant X1, mRNA	mir-6089-y
XM_005890096	F2RL1	PREDICTED: Bos mutus coagulation factor II (thrombin) receptor-like 1 (F2RL1), mRNA	bta-miR-1291
XM_005890102	DTD2	PREDICTED: Bos mutus D-tyrosyl-tRNA deacylase 2 (putative) (DTD2), transcript variant X1, mRNA	bta-miR-31;mir-3154-y;mir-6797-x;novel-m0195-3p;novel-m0366-5p;novel-m0367-3p;novel-m0377-3p
XM_005890103	HEATR5A	PREDICTED: Bos mutus HEAT repeat containing 5A (HEATR5A), mRNA	mir-31-x
XM_005890105	AP4S1	PREDICTED: Bos mutus adaptor-related protein complex 4, sigma 1 subunit (AP4S1), mRNA	bta-miR-2481
XM_005890107	STRN3	PREDICTED: Bos mutus striatin, calmodulin binding protein 3 (STRN3), mRNA	bta-miR-2440;mir-885-y
XM_005890115	SMPDL3A	PREDICTED: Bos mutus sphingomyelin phosphodiesterase, acid-like 3A (SMPDL3A), mRNA	bta-miR-2413;bta-miR-2478;mir-7641-x;novel-m0165-3p;novel-m0214-3p
XM_005890116	CLVS2	PREDICTED: Bos mutus clavesin 2 (CLVS2), mRNA	mir-1187-y;mir-1291-x;mir-6501-y
XM_005890117	NKAIN2	PREDICTED: Bos mutus Na+/K+ transporting ATPase interacting 2 (NKAIN2), transcript variant X1, mRNA	bta-miR-2426;mir-3082-x
XM_005890118	NKAIN2	PREDICTED: Bos mutus Na+/K+ transporting ATPase interacting 2 (NKAIN2), transcript variant X2, mRNA	bta-miR-2426;mir-3082-x
XM_005890119	NKAIN2	PREDICTED: Bos mutus Na+/K+ transporting ATPase interacting 2 (NKAIN2), transcript variant X3, mRNA	bta-miR-2426;mir-3082-x
XM_005890120	TPD52L1	PREDICTED: Bos mutus tumor protein D52-like 1 (TPD52L1), mRNA	mir-6589-x;novel-m0221-5p
XM_005890130	RNF217	PREDICTED: Bos mutus ring finger protein 217 (RNF217), mRNA	bta-miR-4657;mir-149-y;mir-7846-y
XM_005890133	IRS1	PREDICTED: Bos mutus insulin receptor substrate 1 (IRS1), mRNA	bta-miR-149-3p;bta-miR-2385-5p;bta-miR-7865;mir-2385-x;mir-6528-x;mir-7018-x;novel-m0221-5p
XM_005890134	RHBDD1	PREDICTED: Bos mutus rhomboid domain containing 1 (RHBDD1), mRNA	bta-miR-370;mir-2454-x;mir-370-y;mir-6050-x
XM_005890136	MFF	PREDICTED: Bos mutus mitochondrial fission factor (MFF), transcript variant X1, mRNA	mir-338-x
XM_005890138	MFF	PREDICTED: Bos mutus mitochondrial fission factor (MFF), transcript variant X3, mRNA	mir-338-x
XM_005890141	MFF	PREDICTED: Bos mutus mitochondrial fission factor (MFF), transcript variant X5, mRNA	mir-338-x
XM_005890143	MFF	PREDICTED: Bos mutus mitochondrial fission factor (MFF), transcript variant X7, mRNA	mir-338-x
XM_005890149	SLC19A3	PREDICTED: Bos mutus solute carrier family 19 (thiamine transporter), member 3 (SLC19A3), mRNA	novel-m0195-3p;novel-m0235-3p;novel-m0294-3p;novel-m0367-3p;novel-m0377-3p
XM_005890156	PLEKHA1	PREDICTED: Bos mutus pleckstrin homology domain containing, family A (phosphoinositide binding specific) member 1 (PLEKHA1), transcript variant X1, mRNA	bta-miR-2356
XM_005890157	PLEKHA1	PREDICTED: Bos mutus pleckstrin homology domain containing, family A (phosphoinositide binding specific) member 1 (PLEKHA1), transcript variant X2, mRNA	bta-miR-2356
XM_005890159	TACC2	PREDICTED: Bos mutus transforming, acidic coiled-coil containing protein 2 (TACC2), transcript variant X1, mRNA	mir-31-x
XM_005890160	TACC2	PREDICTED: Bos mutus transforming, acidic coiled-coil containing protein 2 (TACC2), transcript variant X3, mRNA	mir-31-x
XM_005890163	NSMCE4A	PREDICTED: Bos mutus NSE4 homolog A, SMC5-SMC6 complex component (NSMCE4A), transcript variant X2, mRNA	bta-miR-7;mir-7-x
XM_005890165	HTRA1	PREDICTED: Bos mutus HtrA serine peptidase 1 (HTRA1), partial mRNA	bta-miR-1343-5p;bta-miR-149-5p;bta-miR-224;mir-1343-x;mir-224-x
XM_005890168	FGFR2	PREDICTED: Bos mutus fibroblast growth factor receptor 2 (FGFR2), transcript variant X1, mRNA	bta-miR-2881;mir-735-x
XM_005890169	FGFR2	PREDICTED: Bos mutus fibroblast growth factor receptor 2 (FGFR2), transcript variant X2, mRNA	bta-miR-2881;mir-735-x
XM_005890171	FGFR2	PREDICTED: Bos mutus fibroblast growth factor receptor 2 (FGFR2), transcript variant X3, mRNA	bta-miR-2881;mir-735-x
XM_005890172	FGFR2	PREDICTED: Bos mutus fibroblast growth factor receptor 2 (FGFR2), transcript variant X4, mRNA	bta-miR-2881;mir-735-x
XM_005890173	WDR11	PREDICTED: Bos mutus WD repeat domain 11 (WDR11), mRNA	mir-2385-x;novel-m0221-5p
XM_005890174	PLPP4	PREDICTED: Bos mutus phospholipid phosphatase 4 (PLPP4), mRNA	bta-miR-2890;mir-8112-y
XM_005890175	HDX	PREDICTED: Bos mutus highly divergent homeobox (HDX), mRNA	mir-1754-y
XM_005890187	PBX1	PREDICTED: Bos mutus pre-B-cell leukemia homeobox 1 (PBX1), mRNA	bta-miR-1777b;bta-miR-2881;mir-1386-x;mir-1599-y;mir-6797-x
XM_005890189	RXRG	PREDICTED: Bos mutus retinoid X receptor, gamma (RXRG), transcript variant X1, mRNA	bta-miR-2882;bta-miR-30b-3p;bta-miR-6525;mir-1584-x;mir-4492-y;novel-m0175-3p
XM_005890190	RXRG	PREDICTED: Bos mutus retinoid X receptor, gamma (RXRG), transcript variant X3, mRNA	bta-miR-2882;bta-miR-30b-3p;bta-miR-6525;mir-1584-x;mir-4492-y;novel-m0175-3p
XM_005890191	PCYT1B	PREDICTED: Bos mutus phosphate cytidylyltransferase 1, choline, beta (PCYT1B), mRNA	bta-miR-1842;bta-miR-2338;bta-miR-2385-5p;bta-miR-760-3p;mir-3135-x;mir-342-x;mir-3897-y;mir-5129-x;novel-m0208-5p
XM_005890192	POLA1	PREDICTED: Bos mutus polymerase (DNA directed), alpha 1, catalytic subunit (POLA1), mRNA	bta-miR-2328-5p;bta-miR-2454-5p;mir-2454-x;mir-431-x;mir-431-y;novel-m0052-3p
XM_005890202	PAQR3	PREDICTED: Bos mutus progestin and adipoQ receptor family member III (PAQR3), mRNA	bta-miR-2882;bta-miR-6535;mir-2137-y;mir-3775-x;mir-6535-x;mir-8104-x;novel-m0175-3p
XM_005890208	FAM229B	PREDICTED: Bos mutus family with sequence similarity 229, member B (FAM229B), transcript variant X1, mRNA	mir-7911-x;mir-7977-x;novel-m0241-3p
XM_005890212	FYN	PREDICTED: Bos mutus FYN proto-oncogene, Src family tyrosine kinase (FYN), transcript variant X1, mRNA	bta-miR-1777a;bta-miR-1777b;bta-miR-2881;bta-miR-2900;mir-2340-y;mir-4488-x
XM_005890213	FYN	PREDICTED: Bos mutus FYN proto-oncogene, Src family tyrosine kinase (FYN), transcript variant X2, mRNA	bta-miR-1777a;bta-miR-1777b;bta-miR-2881;mir-4488-x
XM_005890214	FYN	PREDICTED: Bos mutus FYN proto-oncogene, Src family tyrosine kinase (FYN), transcript variant X3, mRNA	bta-miR-1777a;bta-miR-1777b;bta-miR-2881;mir-4488-x
XM_005890215	TRAF3IP2	PREDICTED: Bos mutus TRAF3 interacting protein 2 (TRAF3IP2), transcript variant X1, mRNA	bta-miR-3602;mir-7111-x
XM_005890217	TRAF3IP2	PREDICTED: Bos mutus TRAF3 interacting protein 2 (TRAF3IP2), transcript variant X3, mRNA	bta-miR-3602;mir-7111-x
XM_005890222	AMD1	PREDICTED: Bos mutus adenosylmethionine decarboxylase 1 (AMD1), transcript variant X1, mRNA	bta-miR-2305
XM_005890223	AMD1	PREDICTED: Bos mutus adenosylmethionine decarboxylase 1 (AMD1), transcript variant X2, mRNA	bta-miR-2305
XM_005890225	CDK19	PREDICTED: Bos mutus cyclin-dependent kinase 19 (CDK19), mRNA	mir-6535-x
XM_005890226	METTL24	PREDICTED: Bos mutus methyltransferase like 24 (METTL24), partial mRNA	bta-miR-2387;mir-2387-x;mir-3775-x
XM_005890228	CDC40	PREDICTED: Bos mutus cell division cycle 40 (CDC40), mRNA	bta-miR-7864
XM_005890230	GPR6	PREDICTED: Bos mutus G protein-coupled receptor 6 (GPR6), transcript variant X1, mRNA	bta-miR-214
XM_005890231	FIG4	PREDICTED: Bos mutus FIG4 phosphoinositide 5-phosphatase (FIG4), mRNA	bta-miR-3660;mir-3660-y
XM_005890237	LOC102266632	PREDICTED: Bos mutus platelet glycoprotein 4 (LOC102266632), transcript variant X1, mRNA	bta-miR-502a;mir-500-y;mir-501-y;mir-502-y;novel-m0267-3p
XM_005890238	LOC102266632	PREDICTED: Bos mutus platelet glycoprotein 4 (LOC102266632), transcript variant X2, mRNA	bta-miR-502a;mir-500-y;mir-501-y;mir-502-y;novel-m0267-3p
XM_005890243	CACNA2D1	PREDICTED: Bos mutus calcium channel, voltage-dependent, alpha 2/delta subunit 1 (CACNA2D1), mRNA	bta-miR-2418
XM_005890245	SEMA3E	PREDICTED: Bos mutus sema domain, immunoglobulin domain (Ig), short basic domain, secreted, (semaphorin) 3E (SEMA3E), mRNA	bta-miR-2467-3p
XM_005890246	AR	PREDICTED: Bos mutus androgen receptor (AR), mRNA	mir-4459-x
XM_005890247	TLN2	PREDICTED: Bos mutus talin 2 (TLN2), mRNA	bta-miR-1225-3p;bta-miR-2387;mir-1402-x;mir-1777-x;mir-1777-z;mir-2387-x;mir-4532-x;mir-6535-x;novel-m0335-3p
XM_005890252	TPM1	PREDICTED: Bos mutus tropomyosin 1 (alpha) (TPM1), transcript variant X8, mRNA	bta-miR-2443;mir-2443-x
XM_005890253	TPM1	PREDICTED: Bos mutus tropomyosin 1 (alpha) (TPM1), transcript variant X3, mRNA	novel-m0090-5p
XM_005890258	GAP43	PREDICTED: Bos mutus growth associated protein 43 (GAP43), mRNA	mir-1570-y;mir-2373-y;mir-4466-x
XM_005890263	LOC102274826	PREDICTED: Bos mutus nucleoside diphosphate kinase B (LOC102274826), transcript variant X3, mRNA	mir-197-x
XM_005890267	SPAG9	PREDICTED: Bos mutus sperm associated antigen 9 (SPAG9), transcript variant X1, mRNA	bta-miR-1777b;bta-miR-2881;mir-2305-x
XM_005890268	SPAG9	PREDICTED: Bos mutus sperm associated antigen 9 (SPAG9), transcript variant X2, mRNA	bta-miR-1777b;bta-miR-2881;mir-2305-x
XM_005890271	SPAG9	PREDICTED: Bos mutus sperm associated antigen 9 (SPAG9), transcript variant X5, mRNA	bta-miR-1777b;bta-miR-2881;mir-2305-x
XM_005890275	WFIKKN2	PREDICTED: Bos mutus WAP, follistatin/kazal, immunoglobulin, kunitz and netrin domain containing 2 (WFIKKN2), mRNA	bta-miR-2290;bta-miR-2360;mir-1762-x;mir-5128-y;mir-5703-y;novel-m0046-3p
XM_005890278	ANKRD40	PREDICTED: Bos mutus ankyrin repeat domain 40 (ANKRD40), mRNA	bta-miR-1777a;bta-miR-1777b;bta-miR-2881;mir-4488-x
XM_005890283	CACNA1G	PREDICTED: Bos mutus calcium channel, voltage-dependent, T type, alpha 1G subunit (CACNA1G), transcript variant X1, mRNA	bta-miR-1584-5p;mir-2127-y;mir-2904-x;mir-770-y
XM_005890284	CACNA1G	PREDICTED: Bos mutus calcium channel, voltage-dependent, T type, alpha 1G subunit (CACNA1G), transcript variant X2, mRNA	bta-miR-1584-5p;mir-2127-y;mir-2904-x;mir-770-y
XM_005890285	CACNA1G	PREDICTED: Bos mutus calcium channel, voltage-dependent, T type, alpha 1G subunit (CACNA1G), transcript variant X3, mRNA	bta-miR-1584-5p;mir-2127-y;mir-2904-x;mir-770-y
XM_005890286	CACNA1G	PREDICTED: Bos mutus calcium channel, voltage-dependent, T type, alpha 1G subunit (CACNA1G), transcript variant X4, mRNA	bta-miR-1584-5p;mir-2127-y;mir-2904-x;mir-770-y
XM_005890287	CACNA1G	PREDICTED: Bos mutus calcium channel, voltage-dependent, T type, alpha 1G subunit (CACNA1G), transcript variant X7, mRNA	bta-miR-1584-5p;mir-2127-y;mir-2904-x;mir-770-y
XM_005890288	CACNA1G	PREDICTED: Bos mutus calcium channel, voltage-dependent, T type, alpha 1G subunit (CACNA1G), transcript variant X5, mRNA	bta-miR-1584-5p;mir-2127-y;mir-2904-x;mir-770-y
XM_005890289	CACNA1G	PREDICTED: Bos mutus calcium channel, voltage-dependent, T type, alpha 1G subunit (CACNA1G), transcript variant X6, mRNA	bta-miR-1584-5p;mir-2127-y;mir-2904-x;mir-770-y
XM_005890290	CACNA1G	PREDICTED: Bos mutus calcium channel, voltage-dependent, T type, alpha 1G subunit (CACNA1G), transcript variant X8, mRNA	bta-miR-1584-5p;mir-2127-y;mir-2904-x;mir-770-y
XM_005890291	CACNA1G	PREDICTED: Bos mutus calcium channel, voltage-dependent, T type, alpha 1G subunit (CACNA1G), transcript variant X9, mRNA	bta-miR-1584-5p;mir-2127-y;mir-2904-x;mir-770-y
XM_005890292	CACNA1G	PREDICTED: Bos mutus calcium channel, voltage-dependent, T type, alpha 1G subunit (CACNA1G), transcript variant X11, mRNA	bta-miR-1584-5p;mir-2127-y;mir-2904-x;mir-770-y
XM_005890293	CACNA1G	PREDICTED: Bos mutus calcium channel, voltage-dependent, T type, alpha 1G subunit (CACNA1G), transcript variant X15, mRNA	bta-miR-1584-5p;mir-2127-y;mir-2904-x;mir-770-y
XM_005890294	CACNA1G	PREDICTED: Bos mutus calcium channel, voltage-dependent, T type, alpha 1G subunit (CACNA1G), transcript variant X12, mRNA	bta-miR-1584-5p;mir-2127-y;mir-2904-x;mir-770-y
XM_005890295	CACNA1G	PREDICTED: Bos mutus calcium channel, voltage-dependent, T type, alpha 1G subunit (CACNA1G), transcript variant X13, mRNA	bta-miR-1584-5p;mir-2127-y;mir-2904-x;mir-770-y
XM_005890296	CACNA1G	PREDICTED: Bos mutus calcium channel, voltage-dependent, T type, alpha 1G subunit (CACNA1G), transcript variant X10, mRNA	bta-miR-1584-5p;mir-2127-y;mir-2904-x;mir-770-y
XM_005890297	CACNA1G	PREDICTED: Bos mutus calcium channel, voltage-dependent, T type, alpha 1G subunit (CACNA1G), transcript variant X14, mRNA	bta-miR-1584-5p;mir-2127-y;mir-2904-x;mir-770-y
XM_005890298	CACNA1G	PREDICTED: Bos mutus calcium channel, voltage-dependent, T type, alpha 1G subunit (CACNA1G), transcript variant X18, mRNA	bta-miR-1584-5p;mir-2127-y;mir-2904-x;mir-770-y
XM_005890299	CACNA1G	PREDICTED: Bos mutus calcium channel, voltage-dependent, T type, alpha 1G subunit (CACNA1G), transcript variant X17, mRNA	bta-miR-1584-5p;mir-2127-y;mir-2904-x;mir-770-y
XM_005890300	CACNA1G	PREDICTED: Bos mutus calcium channel, voltage-dependent, T type, alpha 1G subunit (CACNA1G), transcript variant X22, mRNA	bta-miR-1584-5p;mir-2127-y;mir-2904-x;mir-770-y
XM_005890301	CACNA1G	PREDICTED: Bos mutus calcium channel, voltage-dependent, T type, alpha 1G subunit (CACNA1G), transcript variant X16, mRNA	bta-miR-1584-5p;mir-2127-y;mir-2904-x;mir-770-y
XM_005890302	CACNA1G	PREDICTED: Bos mutus calcium channel, voltage-dependent, T type, alpha 1G subunit (CACNA1G), transcript variant X19, mRNA	bta-miR-1584-5p;mir-2127-y;mir-2904-x;mir-770-y
XM_005890303	CACNA1G	PREDICTED: Bos mutus calcium channel, voltage-dependent, T type, alpha 1G subunit (CACNA1G), transcript variant X20, mRNA	bta-miR-1584-5p;mir-2127-y;mir-2904-x;mir-770-y
XM_005890304	CACNA1G	PREDICTED: Bos mutus calcium channel, voltage-dependent, T type, alpha 1G subunit (CACNA1G), transcript variant X25, mRNA	bta-miR-1584-5p;mir-2127-y;mir-2904-x;mir-770-y
XM_005890305	CACNA1G	PREDICTED: Bos mutus calcium channel, voltage-dependent, T type, alpha 1G subunit (CACNA1G), transcript variant X21, mRNA	bta-miR-1584-5p;mir-2127-y;mir-2904-x;mir-770-y
XM_005890306	CACNA1G	PREDICTED: Bos mutus calcium channel, voltage-dependent, T type, alpha 1G subunit (CACNA1G), transcript variant X23, mRNA	bta-miR-1584-5p;mir-2127-y;mir-2904-x;mir-770-y
XM_005890307	CACNA1G	PREDICTED: Bos mutus calcium channel, voltage-dependent, T type, alpha 1G subunit (CACNA1G), transcript variant X24, mRNA	bta-miR-1584-5p;mir-2127-y;mir-2904-x;mir-770-y
XM_005890308	CACNA1G	PREDICTED: Bos mutus calcium channel, voltage-dependent, T type, alpha 1G subunit (CACNA1G), transcript variant X26, mRNA	bta-miR-1584-5p;mir-2127-y;mir-2904-x;mir-770-y
XM_005890309	CACNA1G	PREDICTED: Bos mutus calcium channel, voltage-dependent, T type, alpha 1G subunit (CACNA1G), transcript variant X27, mRNA	bta-miR-1584-5p;mir-2127-y;mir-2904-x;mir-770-y
XM_005890310	CACNA1G	PREDICTED: Bos mutus calcium channel, voltage-dependent, T type, alpha 1G subunit (CACNA1G), transcript variant X28, mRNA	bta-miR-1584-5p;mir-2127-y;mir-2904-x;mir-770-y
XM_005890311	SPATA20	PREDICTED: Bos mutus spermatogenesis associated 20 (SPATA20), transcript variant X1, mRNA	bta-miR-1343-5p;mir-4941-y;mir-6535-x
XM_005890312	SPATA20	PREDICTED: Bos mutus spermatogenesis associated 20 (SPATA20), transcript variant X2, mRNA	bta-miR-1343-5p;mir-4941-y;mir-6535-x
XM_005890314	RSAD1	PREDICTED: Bos mutus radical S-adenosyl methionine domain containing 1 (RSAD1), mRNA	mir-5703-y
XM_005890315	CHAD	PREDICTED: Bos mutus chondroadherin (CHAD), mRNA	bta-miR-2454-5p;bta-miR-2882;mir-1408-y;mir-1584-x;mir-2454-x;mir-5128-y;mir-6133-y;mir-6525-x;mir-665-x
XM_005890316	ACSF2	PREDICTED: Bos mutus acyl-CoA synthetase family member 2 (ACSF2), transcript variant X1, mRNA	bta-miR-2449;mir-6349-y;mir-6525-x;mir-6528-x;mir-7018-x
XM_005890317	ACSF2	PREDICTED: Bos mutus acyl-CoA synthetase family member 2 (ACSF2), transcript variant X2, mRNA	bta-miR-2449;mir-6349-y;mir-6525-x;mir-6528-x;mir-7018-x
XM_005890318	ACSF2	PREDICTED: Bos mutus acyl-CoA synthetase family member 2 (ACSF2), transcript variant X3, mRNA	bta-miR-2449;mir-6349-y;mir-6525-x;mir-6528-x;mir-7018-x
XM_005890319	ACSF2	PREDICTED: Bos mutus acyl-CoA synthetase family member 2 (ACSF2), transcript variant X4, mRNA	bta-miR-2449;mir-6349-y;mir-6525-x;mir-6528-x;mir-7018-x
XM_005890322	MRPL27	PREDICTED: Bos mutus mitochondrial ribosomal protein L27 (MRPL27), transcript variant X1, mRNA	novel-m0316-5p
XM_005890323	TMEM92	PREDICTED: Bos mutus transmembrane protein 92 (TMEM92), transcript variant X1, mRNA	bta-miR-2305;mir-1386-x
XM_005890325	COL1A1	PREDICTED: Bos mutus collagen, type I, alpha 1 (COL1A1), mRNA	bta-miR-3154;mir-2127-y;mir-3776-x;mir-6349-y;mir-711-y;mir-9820-x;novel-m0131-3p
XM_005890326	LOC102265389	PREDICTED: Bos mutus spermatid-specific linker histone H1-like protein (LOC102265389), mRNA	bta-miR-541;mir-541-y;mir-7846-y
XM_005890327	SGCA	PREDICTED: Bos mutus sarcoglycan, alpha (50kDa dystrophin-associated glycoprotein) (SGCA), mRNA	bta-miR-149-3p;bta-miR-615;mir-615-x;mir-7704-x
XM_005890328	SAMD14	PREDICTED: Bos mutus sterile alpha motif domain containing 14 (SAMD14), mRNA	bta-miR-2302;bta-miR-2428;mir-1762-x;mir-330-x;mir-6535-x;mir-6588-y;mir-7222-y
XM_005890329	PDK2	PREDICTED: Bos mutus pyruvate dehydrogenase kinase, isozyme 2 (PDK2), transcript variant X1, mRNA	bta-miR-1777a;bta-miR-1777b;bta-miR-2413;bta-miR-2881;mir-1249-x;mir-1777-z;mir-2389-x;mir-3102-x;mir-5440-y;mir-6528-x;mir-7845-x;mir-9820-x;novel-m0147-5p;novel-m0338-3p
XM_005890330	PDK2	PREDICTED: Bos mutus pyruvate dehydrogenase kinase, isozyme 2 (PDK2), transcript variant X2, mRNA	bta-miR-1777a;bta-miR-1777b;bta-miR-2413;bta-miR-2881;mir-1249-x;mir-1777-z;mir-2389-x;mir-3102-x;mir-5440-y;mir-6528-x;mir-7845-x;mir-9820-x;novel-m0147-5p;novel-m0338-3p
XM_005890331	ITGA3	PREDICTED: Bos mutus integrin, alpha 3 (antigen CD49C, alpha 3 subunit of VLA-3 receptor) (ITGA3), mRNA	mir-1584-x;mir-6089-y;mir-7862-y
XM_005890333	DLX4	PREDICTED: Bos mutus distal-less homeobox 4 (DLX4), transcript variant X1, mRNA	mir-6497-x;mir-6588-y;mir-6803-x;mir-762-y
XM_005890335	KAT7	PREDICTED: Bos mutus K(lysine) acetyltransferase 7 (KAT7), transcript variant X1, mRNA	bta-miR-149-3p
XM_005890336	KAT7	PREDICTED: Bos mutus K(lysine) acetyltransferase 7 (KAT7), transcript variant X2, mRNA	bta-miR-149-3p
XM_005890337	KAT7	PREDICTED: Bos mutus K(lysine) acetyltransferase 7 (KAT7), transcript variant X3, mRNA	bta-miR-149-3p
XM_005890338	KAT7	PREDICTED: Bos mutus K(lysine) acetyltransferase 7 (KAT7), transcript variant X4, mRNA	bta-miR-149-3p
XM_005890339	KAT7	PREDICTED: Bos mutus K(lysine) acetyltransferase 7 (KAT7), transcript variant X5, mRNA	bta-miR-149-3p
XM_005890341	SPOP	PREDICTED: Bos mutus speckle-type POZ protein (SPOP), transcript variant X1, mRNA	novel-m0259-5p
XM_005890342	SPOP	PREDICTED: Bos mutus speckle-type POZ protein (SPOP), transcript variant X2, mRNA	novel-m0259-5p
XM_005890343	NXPH3	PREDICTED: Bos mutus neurexophilin 3 (NXPH3), mRNA	bta-miR-2454-3p;bta-miR-2888;bta-miR-2894;bta-miR-346;bta-miR-491;mir-346-x;mir-3473-z;mir-491-x;mir-5128-y;mir-6803-x;mir-762-y;novel-m0259-5p
XM_005890344	NGFR	PREDICTED: Bos mutus nerve growth factor receptor (NGFR), mRNA	bta-miR-1777a;bta-miR-1777b;bta-miR-1835;bta-miR-2305;bta-miR-2328-5p;bta-miR-2464-3p;mir-133-y;mir-133-z;mir-1584-x;mir-328-x;mir-6760-x;mir-7020-x;mir-760-y;mir-7865-x;mir-8970-y
XM_005890345	ZNF652	PREDICTED: Bos mutus zinc finger protein 652 (ZNF652), mRNA	bta-miR-2306;novel-m0221-5p
XM_005890346	ABI3	PREDICTED: Bos mutus ABI family, member 3 (ABI3), transcript variant X1, mRNA	bta-miR-2328-5p;bta-miR-2349;mir-4640-x;mir-9270-x
XM_005890347	GNGT2	PREDICTED: Bos mutus guanine nucleotide binding protein (G protein), gamma transducing activity polypeptide 2 (GNGT2), transcript variant X1, mRNA	bta-miR-2888;mir-3620-x;mir-4459-x
XM_005890348	B4GALNT2	PREDICTED: Bos mutus beta-1,4-N-acetyl-galactosaminyl transferase 2 (B4GALNT2), mRNA	bta-miR-2461-5p
XM_005890349	IGF2BP1	PREDICTED: Bos mutus insulin-like growth factor 2 mRNA binding protein 1 (IGF2BP1), transcript variant X1, mRNA	bta-miR-1584-5p;bta-miR-1835;bta-miR-2338;bta-miR-2374;bta-miR-2412;mir-2285-y;mir-6654-y
XM_005890350	IGF2BP1	PREDICTED: Bos mutus insulin-like growth factor 2 mRNA binding protein 1 (IGF2BP1), transcript variant X4, mRNA	bta-miR-1584-5p;bta-miR-1835;bta-miR-2338;bta-miR-2374;bta-miR-2412;mir-2285-y;mir-6654-y
XM_005890351	GIP	PREDICTED: Bos mutus gastric inhibitory polypeptide (GIP), mRNA	bta-miR-2467-3p;mir-6998-x
XM_005890352	ATP5G1	PREDICTED: Bos mutus ATP synthase, H+ transporting, mitochondrial Fo complex, subunit C1 (subunit 9) (ATP5G1), transcript variant X1, mRNA	bta-miR-761
XM_005890353	ATP5G1	PREDICTED: Bos mutus ATP synthase, H+ transporting, mitochondrial Fo complex, subunit C1 (subunit 9) (ATP5G1), transcript variant X3, mRNA	bta-miR-761
XM_005890354	CALCOCO2	PREDICTED: Bos mutus calcium binding and coiled-coil domain 2 (CALCOCO2), transcript variant X1, mRNA	mir-3775-x
XM_005890355	CALCOCO2	PREDICTED: Bos mutus calcium binding and coiled-coil domain 2 (CALCOCO2), transcript variant X2, mRNA	mir-3775-x
XM_005890356	CALCOCO2	PREDICTED: Bos mutus calcium binding and coiled-coil domain 2 (CALCOCO2), transcript variant X3, mRNA	mir-3775-x
XM_005890357	CALCOCO2	PREDICTED: Bos mutus calcium binding and coiled-coil domain 2 (CALCOCO2), transcript variant X4, mRNA	mir-3775-x
XM_005890359	HOXB13	PREDICTED: Bos mutus homeobox B13 (HOXB13), mRNA	mir-7846-y
XM_005890360	HOXB9	PREDICTED: Bos mutus homeobox B9 (HOXB9), mRNA	mir-6803-x;mir-762-y
XM_005890361	HOXB7	PREDICTED: Bos mutus homeobox B7 (HOXB7), mRNA	mir-7020-x
XM_005890362	HOXB6	PREDICTED: Bos mutus homeobox B6 (HOXB6), mRNA	bta-miR-2415-3p;bta-miR-2460;mir-18-y;mir-2460-x;mir-7180-y
XM_005890363	HOXB5	PREDICTED: Bos mutus homeobox B5 (HOXB5), mRNA	bta-miR-2882;bta-miR-2885;mir-1587-x;mir-2305-x;mir-3102-x;mir-3775-x;mir-3960-y;mir-4651-x;mir-4728-x;mir-5126-y;mir-5129-x;mir-678-y;mir-7045-x;mir-7648-y;novel-m0050-3p
XM_005890364	HOXB2	PREDICTED: Bos mutus homeobox B2 (HOXB2), mRNA	bta-miR-2322-5p;bta-miR-615;mir-6089-y;mir-615-x
XM_005890365	HOXB1	PREDICTED: Bos mutus homeobox B1 (HOXB1), mRNA	mir-3473-z;mir-3620-x;mir-5128-y;mir-765-y;novel-m0070-5p
XM_005890366	SNX11	PREDICTED: Bos mutus sorting nexin 11 (SNX11), transcript variant X1, mRNA	bta-miR-149-3p;bta-miR-2900;mir-149-y;mir-2127-y;mir-2305-x;mir-3102-x;mir-4459-x;mir-6931-x
XM_005890368	NFE2L1	PREDICTED: Bos mutus nuclear factor, erythroid 2-like 1 (NFE2L1), transcript variant X1, mRNA	bta-miR-1281;bta-miR-484;mir-484-z
XM_005890373	COPZ2	PREDICTED: Bos mutus coatomer protein complex, subunit zeta 2 (COPZ2), transcript variant X1, mRNA	mir-1408-y;mir-3102-x;mir-5129-x
XM_005890374	COPZ2	PREDICTED: Bos mutus coatomer protein complex, subunit zeta 2 (COPZ2), transcript variant X2, mRNA	mir-1408-y;mir-3102-x;mir-5129-x
XM_005890375	CDK5RAP3	PREDICTED: Bos mutus CDK5 regulatory subunit associated protein 3 (CDK5RAP3), transcript variant X1, mRNA	bta-miR-2422;bta-miR-423-5p;mir-1273-x;mir-3775-x;mir-8104-x;novel-m0335-3p
XM_005890376	PRR15L	PREDICTED: Bos mutus proline rich 15-like (PRR15L), transcript variant X1, mRNA	bta-miR-2350;bta-miR-2467-3p;bta-miR-615;mir-615-x
XM_005890377	PNPO	PREDICTED: Bos mutus pyridoxamine 5'-phosphate oxidase (PNPO), mRNA	bta-miR-339a;mir-4286-x;mir-874-x;novel-m0035-5p;novel-m0221-5p
XM_005890383	FAM117A	PREDICTED: Bos mutus family with sequence similarity 117, member A (FAM117A), mRNA	mir-1762-x;mir-2385-x;mir-4492-y;mir-4651-x;mir-6654-y;mir-7648-y
XM_005890384	PHOSPHO1	PREDICTED: Bos mutus phosphatase, orphan 1 (PHOSPHO1), mRNA	bta-miR-339a;bta-miR-339b;mir-2355-x;mir-339-x;mir-4334-y
XM_005890385	UBE2Z	PREDICTED: Bos mutus ubiquitin-conjugating enzyme E2Z (UBE2Z), mRNA	mir-532-y;mir-6803-x;mir-762-y;novel-m0168-3p
XM_005890388	HOXB3	PREDICTED: Bos mutus homeobox B3 (HOXB3), mRNA	bta-miR-2300a-5p;mir-3102-x;mir-4446-y;mir-4738-y;mir-78-y;novel-m0076-5p;novel-m0124-5p
XM_005890391	TGFBI	PREDICTED: Bos mutus transforming growth factor, beta-induced, 68kDa (TGFBI), mRNA	bta-miR-2366;bta-miR-764;mir-2366-y;novel-m0015-5p;novel-m0078-5p;novel-m0150-5p;novel-m0230-5p;novel-m0298-5p
XM_005890393	FBXL21	PREDICTED: Bos mutus F-box and leucine-rich repeat protein 21 (FBXL21), mRNA	mir-2840-x;mir-6133-y;mir-74-y
XM_005890396	LOC102285695	PREDICTED: Bos mutus core histone macro-H2A.1 (LOC102285695), transcript variant X1, mRNA	mir-1599-y;mir-1770-y;mir-4443-x
XM_005890397	LOC102285695	PREDICTED: Bos mutus core histone macro-H2A.1 (LOC102285695), transcript variant X2, mRNA	mir-1599-y;mir-1770-y;mir-4443-x
XM_005890398	LOC102285695	PREDICTED: Bos mutus core histone macro-H2A.1 (LOC102285695), transcript variant X3, mRNA	mir-1599-y;mir-1770-y;mir-4443-x
XM_005890399	LOC102285695	PREDICTED: Bos mutus core histone macro-H2A.1 (LOC102285695), transcript variant X4, mRNA	mir-1599-y;mir-1770-y;mir-4443-x
XM_005890410	CDKN2AIPNL	PREDICTED: Bos mutus CDKN2A interacting protein N-terminal like (CDKN2AIPNL), transcript variant X1, mRNA	mir-709-y
XM_005890413	PPP2CA	PREDICTED: Bos mutus protein phosphatase 2, catalytic subunit, alpha isozyme (PPP2CA), mRNA	mir-6760-x
XM_005890416	VDAC1	PREDICTED: Bos mutus voltage-dependent anion channel 1 (VDAC1), transcript variant X1, mRNA	bta-miR-2392;novel-m0259-5p
XM_005890419	HSPA4	PREDICTED: Bos mutus heat shock 70kDa protein 4 (HSPA4), transcript variant X1, mRNA	bta-miR-615;mir-615-x;mir-6923-y
XM_005890421	ZCCHC10	PREDICTED: Bos mutus zinc finger, CCHC domain containing 10 (ZCCHC10), transcript variant X1, mRNA	mir-1187-y;mir-6133-y
XM_005890430	LOC102271679	PREDICTED: Bos mutus cytochrome b-c1 complex subunit 8 (LOC102271679), transcript variant X2, mRNA	bta-miR-193a-5p
XM_005890432	CSNK1G2	PREDICTED: Bos mutus casein kinase 1, gamma 2 (CSNK1G2), mRNA	bta-miR-2360;bta-miR-2416;bta-miR-2449;bta-miR-2454-5p;bta-miR-2890;bta-miR-2900;bta-miR-744;mir-1584-x;mir-185-y;mir-2137-y;mir-2416-y;mir-328-x;mir-4532-x;mir-744-x;mir-8970-y;novel-m0169-5p;novel-m0223-3p;novel-m0328-5p;novel-m0345-3p
XM_005890433	SCAMP4	PREDICTED: Bos mutus secretory carrier membrane protein 4 (SCAMP4), mRNA	bta-miR-1343-5p;bta-miR-1777b;bta-miR-2881;bta-miR-326;mir-1343-x;mir-1669-y;mir-1770-y;mir-2305-x;mir-4526-y;mir-6803-x;mir-7020-x;mir-7045-x;mir-7648-y;novel-m0076-3p;novel-m0119-3p;novel-m0259-5p
XM_005890434	ABHD17A	PREDICTED: Bos mutus abhydrolase domain containing 17A (ABHD17A), mRNA	bta-miR-18b;bta-miR-2466-3p;bta-miR-2888;mir-4332-y;mir-6089-y;mir-8970-y;novel-m0131-3p
XM_005890435	TCF3	PREDICTED: Bos mutus transcription factor 3 (TCF3), transcript variant X1, mRNA	bta-miR-2882;mir-1981-x;mir-2981-y;mir-6089-y;mir-6596-x;mir-6803-x;mir-762-y
XM_005890436	TCF3	PREDICTED: Bos mutus transcription factor 3 (TCF3), transcript variant X2, mRNA	bta-miR-2882;mir-1981-x;mir-2981-y;mir-6089-y;mir-6596-x;mir-6803-x;mir-762-y
XM_005890437	LOC102273579	PREDICTED: Bos mutus cytochrome b-c1 complex subunit 10 (LOC102273579), mRNA	bta-miR-2450a
XM_005890439	BTBD2	PREDICTED: Bos mutus BTB (POZ) domain containing 2 (BTBD2), mRNA	bta-miR-1777b;bta-miR-2320-5p;bta-miR-2330-5p;bta-miR-2881;bta-miR-2885;bta-miR-2899;bta-miR-2900;mir-1584-x;mir-185-y;mir-2305-x;mir-2330-x;mir-2881-x;mir-3077-x;mir-3187-y;mir-328-x;mir-4728-x;mir-5128-y;mir-6803-x;mir-7045-x;mir-709-y;mir-770-y;mir-7846-y;novel-m0042-5p
XM_005890440	KLF16	PREDICTED: Bos mutus Kruppel-like factor 16 (KLF16), mRNA	bta-miR-1343-5p;bta-miR-138;bta-miR-1777b;bta-miR-2284r;bta-miR-2284s;bta-miR-2305;bta-miR-2328-5p;bta-miR-2449;bta-miR-2454-5p;bta-miR-2466-3p;bta-miR-2881;bta-miR-2889;bta-miR-2900;bta-miR-449c;mir-1770-y;mir-2305-x;mir-2454-x;mir-3102-x;mir-4532-x;mir-6050-x;mir-6089-y;mir-665-x;mir-6974-y;mir-7045-x;mir-762-y;mir-7846-y;mir-9226-y;novel-m0012-3p;novel-m0133-5p
XM_005890441	REXO1	PREDICTED: Bos mutus REX1, RNA exonuclease 1 homolog (REXO1), mRNA	bta-miR-2360;mir-1892-y;mir-3178-x;mir-4332-y;mir-4749-x;mir-5100-y;mir-6089-y;mir-6803-x;mir-705-x;mir-762-y;novel-m0047-3p
XM_005890445	MEX3D	PREDICTED: Bos mutus mex-3 RNA binding family member D (MEX3D), mRNA	bta-miR-1291;bta-miR-1777a;bta-miR-1777b;bta-miR-2305;bta-miR-2881;bta-miR-6526;mir-1181-x;mir-2305-x;mir-4488-x;mir-4532-x;mir-5126-y;mir-6803-x;mir-6869-y;mir-762-y;mir-8970-y;novel-m0150-5p
XM_005890446	REEP6	PREDICTED: Bos mutus receptor accessory protein 6 (REEP6), transcript variant X1, mRNA	bta-miR-1777a;bta-miR-2412;bta-miR-2454-5p;bta-miR-2460;bta-miR-2881;bta-miR-2900;mir-1584-x;mir-1669-y;mir-1762-x;mir-2305-x;mir-2454-x;mir-2460-x;mir-3135-x;mir-3473-z;mir-4492-y;mir-4505-x;mir-4532-x;mir-4651-x;mir-5129-x;mir-6089-y;mir-6654-y;mir-711-y;mir-7648-y;mir-7846-y;mir-885-y;mir-8970-y;novel-m0012-3p;novel-m0076-3p
XM_005890447	LOC102276976	PREDICTED: Bos mutus chromosome unknown open reading frame, human C19orf25 (LOC102276976), transcript variant X1, mRNA	bta-miR-2381;mir-1249-x;mir-1584-x;mir-4459-x;mir-5100-y;mir-6133-y;mir-6528-x;mir-7704-x
XM_005890448	GAMT	PREDICTED: Bos mutus guanidinoacetate N-methyltransferase (GAMT), transcript variant X1, mRNA	bta-miR-2338;bta-miR-296-3p;bta-miR-664a
XM_005890449	NDUFS7	PREDICTED: Bos mutus NADH dehydrogenase (ubiquinone) Fe-S protein 7, 20kDa (NADH-coenzyme Q reductase) (NDUFS7), transcript variant X2, mRNA	novel-m0345-3p
XM_005890450	LOC102277842	PREDICTED: Bos mutus PWWP domain-containing protein MUM1 (LOC102277842), mRNA	bta-miR-497;mir-1843-x;mir-497-x
XM_005890451	CIRBP	PREDICTED: Bos mutus cold inducible RNA binding protein (CIRBP), transcript variant X1, mRNA	bta-miR-1251;bta-miR-2454-5p;bta-miR-2882;mir-1251-x;mir-150-y;mir-2331-y;mir-2454-x;mir-328-x;mir-4532-x;mir-4941-y;mir-8101-x
XM_005890452	ATP5D	PREDICTED: Bos mutus ATP synthase, H+ transporting, mitochondrial F1 complex, delta subunit (ATP5D), transcript variant X1, mRNA	bta-miR-2353;bta-miR-2360;bta-miR-2397-3p;mir-2397-y;mir-4505-x;mir-4651-x;mir-5100-y;mir-6588-y;mir-7648-y;novel-m0147-5p;novel-m0205-3p;novel-m0206-3p
XM_005890453	STK11	PREDICTED: Bos mutus serine/threonine kinase 11 (STK11), mRNA	bta-miR-24-3p;bta-miR-2407;bta-miR-940;mir-1777-x;mir-1777-z;mir-24-y;mir-311-x;mir-6089-y;mir-6596-x;novel-m0119-3p;novel-m0189-3p
XM_005890455	POLR2E	PREDICTED: Bos mutus polymerase (RNA) II (DNA directed) polypeptide E, 25kDa (POLR2E), transcript variant X2, mRNA	bta-miR-2305;bta-miR-2412;mir-1770-y;mir-2981-y;mir-6803-x;mir-7222-y;mir-762-y;novel-m0132-5p
XM_005890456	ABCA7	PREDICTED: Bos mutus ATP-binding cassette, sub-family A (ABC1), member 7 (ABCA7), mRNA	bta-miR-9-5p;mir-79-x;mir-9-z;mir-9226-y;novel-m0223-3p;novel-m0358-5p
XM_005890457	CNN2	PREDICTED: Bos mutus calponin 2 (CNN2), transcript variant X2, mRNA	mir-1770-y;mir-6803-x;mir-7111-x;mir-762-y
XM_005890458	CNN2	PREDICTED: Bos mutus calponin 2 (CNN2), transcript variant X3, mRNA	mir-1770-y;mir-6803-x;mir-7111-x;mir-762-y
XM_005890459	CNN2	PREDICTED: Bos mutus calponin 2 (CNN2), transcript variant X4, mRNA	mir-1770-y;mir-6803-x;mir-7111-x;mir-762-y
XM_005890460	CNN2	PREDICTED: Bos mutus calponin 2 (CNN2), transcript variant X5, mRNA	mir-1770-y;mir-6803-x;mir-7111-x;mir-762-y
XM_005890461	CNN2	PREDICTED: Bos mutus calponin 2 (CNN2), transcript variant X6, mRNA	mir-1770-y;mir-6803-x;mir-7111-x;mir-762-y
XM_005890462	WDR18	PREDICTED: Bos mutus WD repeat domain 18 (WDR18), mRNA	bta-miR-2467-3p;bta-miR-2888;bta-miR-331-3p;bta-miR-760-3p;mir-1762-x;mir-328-x;mir-760-y
XM_005890463	ADAMTSL5	PREDICTED: Bos mutus ADAMTS-like 5 (ADAMTSL5), mRNA	bta-miR-574
XM_005890464	PCSK4	PREDICTED: Bos mutus proprotein convertase subtilisin/kexin type 4 (PCSK4), mRNA	bta-miR-2305;bta-miR-2330-5p;bta-miR-2360;bta-miR-331-3p;mir-1842-x;mir-2330-x;mir-331-y;mir-342-x;mir-3916-x;mir-6974-y
XM_005890465	APC2	PREDICTED: Bos mutus adenomatosis polyposis coli 2 (APC2), mRNA	bta-miR-2305;bta-miR-2419-3p;mir-1754-y;mir-2419-y
XM_005890470	MIDN	PREDICTED: Bos mutus midnolin (MIDN), mRNA	mir-1762-x;mir-3620-x;mir-4505-x;mir-4651-x;mir-6535-x;mir-6588-y;mir-7020-x
XM_005890473	TMEM259	PREDICTED: Bos mutus transmembrane protein 259 (TMEM259), mRNA	bta-miR-2467-3p;mir-370-x;mir-4976-x;mir-6131-y;mir-6501-y;mir-7111-x;mir-873-y;mir-874-x;novel-m0076-5p;novel-m0175-3p
XM_005890478	CXXC4	PREDICTED: Bos mutus CXXC finger protein 4 (CXXC4), mRNA	bta-miR-532;novel-m0112-5p
XM_005890481	LOC102288351	PREDICTED: Bos mutus chromosome unknown open reading frame, human C1orf111 (LOC102288351), mRNA	mir-6236-y
XM_005890483	SH2D1B	PREDICTED: Bos mutus SH2 domain containing 1B (SH2D1B), mRNA	bta-miR-302c;mir-2286-y
XM_005890488	DDR2	PREDICTED: Bos mutus discoidin domain receptor tyrosine kinase 2 (DDR2), mRNA	bta-miR-1584-5p;bta-miR-2330-5p;bta-miR-2412;bta-miR-2450a;mir-2330-x;mir-7845-x
XM_005890492	BCL11A	PREDICTED: Bos mutus B-cell CLL/lymphoma 11A (zinc finger protein) (BCL11A), transcript variant X1, mRNA	bta-miR-1777a;bta-miR-1777b;bta-miR-2881;mir-2305-x;mir-5128-y
XM_005890493	BCL11A	PREDICTED: Bos mutus B-cell CLL/lymphoma 11A (zinc finger protein) (BCL11A), transcript variant X2, mRNA	bta-miR-1777a;bta-miR-1777b;bta-miR-2881;mir-2305-x;mir-5128-y
XM_005890494	BCL11A	PREDICTED: Bos mutus B-cell CLL/lymphoma 11A (zinc finger protein) (BCL11A), transcript variant X3, mRNA	mir-4505-x;mir-4651-x
XM_005890495	BCL11A	PREDICTED: Bos mutus B-cell CLL/lymphoma 11A (zinc finger protein) (BCL11A), transcript variant X4, mRNA	mir-4505-x;mir-6089-y;mir-6239-y
XM_005890496	BCL11A	PREDICTED: Bos mutus B-cell CLL/lymphoma 11A (zinc finger protein) (BCL11A), transcript variant X5, mRNA	mir-4505-x;mir-6089-y;mir-6239-y
XM_005890497	CDKN1A	PREDICTED: Bos mutus cyclin-dependent kinase inhibitor 1A (p21, Cip1) (CDKN1A), mRNA	bta-miR-2305;bta-miR-2306;mir-1770-y;mir-328-x;mir-4526-y;mir-4728-x;mir-6523-x;mir-6535-x;mir-6803-x;mir-7111-x;mir-762-y;novel-m0195-3p;novel-m0314-3p;novel-m0367-3p;novel-m0377-3p
XM_005890498	LOC102268953	PREDICTED: Bos mutus 40S ribosomal protein S4, X isoform (LOC102268953), transcript variant X1, mRNA	bta-miR-759
XM_005890499	STK38	PREDICTED: Bos mutus serine/threonine kinase 38 (STK38), transcript variant X2, mRNA	mir-6131-y
XM_005890500	STK38	PREDICTED: Bos mutus serine/threonine kinase 38 (STK38), transcript variant X1, mRNA	mir-6131-y
XM_005890501	KCTD20	PREDICTED: Bos mutus potassium channel tetramerization domain containing 20 (KCTD20), transcript variant X1, mRNA	mir-3620-x
XM_005890504	BRPF3	PREDICTED: Bos mutus bromodomain and PHD finger containing, 3 (BRPF3), mRNA	bta-miR-22-3p;mir-1343-x;mir-214-y;mir-4505-x;mir-4532-x;mir-4651-x;mir-6876-x;mir-7648-y
XM_005890505	MAPK13	PREDICTED: Bos mutus mitogen-activated protein kinase 13 (MAPK13), transcript variant X1, mRNA	bta-miR-34a;bta-miR-449a;mir-449-x;mir-5100-y
XM_005890506	MAPK14	PREDICTED: Bos mutus mitogen-activated protein kinase 14 (MAPK14), transcript variant X1, mRNA	bta-miR-421
XM_005890507	MAPK14	PREDICTED: Bos mutus mitogen-activated protein kinase 14 (MAPK14), transcript variant X2, mRNA	bta-miR-421
XM_005890508	MAPK14	PREDICTED: Bos mutus mitogen-activated protein kinase 14 (MAPK14), transcript variant X3, mRNA	mir-3897-y;mir-4941-y;mir-6803-x
XM_005890509	SLC26A8	PREDICTED: Bos mutus solute carrier family 26 (anion exchanger), member 8 (SLC26A8), mRNA	mir-2981-y;mir-4497-x
XM_005890515	CLDN12	PREDICTED: Bos mutus claudin 12 (CLDN12), mRNA	mir-770-y
XM_005890516	SUN3	PREDICTED: Bos mutus Sad1 and UNC84 domain containing 3 (SUN3), mRNA	mir-378-x
XM_005890517	LOC102275393	PREDICTED: Bos mutus chromosome unknown open reading frame, human C7orf57 (LOC102275393), mRNA	bta-miR-744;mir-4508-x;mir-744-x
XM_005890520	APBA2	PREDICTED: Bos mutus amyloid beta (A4) precursor protein-binding, family A, member 2 (APBA2), transcript variant X2, mRNA	bta-miR-2454-5p;bta-miR-2888;mir-1343-y;mir-4532-x;mir-5129-x;mir-744-x;mir-8970-y;novel-m0189-3p
XM_005890521	SNRPA1	PREDICTED: Bos mutus small nuclear ribonucleoprotein polypeptide A' (SNRPA1), mRNA	bta-miR-15a;bta-miR-15b;bta-miR-2353;bta-miR-497;mir-15-x;novel-m0069-3p;novel-m0244-5p
XM_005890528	ABCB7	PREDICTED: Bos mutus ATP-binding cassette, sub-family B (MDR/TAP), member 7 (ABCB7), transcript variant X1, mRNA	bta-miR-7865
XM_005890529	ABCB7	PREDICTED: Bos mutus ATP-binding cassette, sub-family B (MDR/TAP), member 7 (ABCB7), transcript variant X2, mRNA	bta-miR-7865
XM_005890530	ABCB7	PREDICTED: Bos mutus ATP-binding cassette, sub-family B (MDR/TAP), member 7 (ABCB7), transcript variant X3, mRNA	bta-miR-7865
XM_005890531	ABCB7	PREDICTED: Bos mutus ATP-binding cassette, sub-family B (MDR/TAP), member 7 (ABCB7), transcript variant X4, mRNA	bta-miR-7865
XM_005890532	ABCB7	PREDICTED: Bos mutus ATP-binding cassette, sub-family B (MDR/TAP), member 7 (ABCB7), transcript variant X5, mRNA	bta-miR-7865
XM_005890535	SLC16A2	PREDICTED: Bos mutus solute carrier family 16, member 2 (thyroid hormone transporter) (SLC16A2), mRNA	bta-miR-2305
XM_005890538	LGALS4	PREDICTED: Bos mutus lectin, galactoside-binding, soluble, 4 (LGALS4), transcript variant X1, mRNA	mir-3059-x
XM_005890539	LGALS4	PREDICTED: Bos mutus lectin, galactoside-binding, soluble, 4 (LGALS4), transcript variant X2, mRNA	mir-3059-x
XM_005890541	SIRT2	PREDICTED: Bos mutus sirtuin 2 (SIRT2), mRNA	bta-miR-2294;bta-miR-664a;mir-3102-x;mir-3620-x;mir-6654-y;mir-709-y;mir-9820-x;novel-m0223-3p
XM_005890543	SARS2	PREDICTED: Bos mutus seryl-tRNA synthetase 2, mitochondrial (SARS2), transcript variant X2, mRNA	bta-miR-664a;mir-762-y;mir-7648-y;novel-m0223-3p
XM_005890544	MRPS12	PREDICTED: Bos mutus mitochondrial ribosomal protein S12 (MRPS12), transcript variant X1, mRNA	bta-miR-2307;bta-miR-2453;mir-4332-y;mir-4492-y;mir-6089-y;mir-665-x;mir-7648-y;novel-m0070-5p
XM_005890546	LOC102286163	PREDICTED: Bos mutus iron/zinc purple acid phosphatase-like protein (LOC102286163), mRNA	bta-miR-6523a;mir-6523-x
XM_005890547	GMFG	PREDICTED: Bos mutus glia maturation factor, gamma (GMFG), transcript variant X1, mRNA	mir-146-y;mir-2472-y;novel-m0152-5p
XM_005890549	PAF1	PREDICTED: Bos mutus PAF1 homolog, Paf1/RNA polymerase II complex component (PAF1), transcript variant X1, mRNA	bta-miR-2360;mir-1408-y;mir-6803-x
XM_005890551	PLEKHG2	PREDICTED: Bos mutus pleckstrin homology domain containing, family G (with RhoGef domain) member 2 (PLEKHG2), mRNA	bta-miR-320b;bta-miR-370;mir-370-y
XM_005890553	SUPT5H	PREDICTED: Bos mutus SPT5 homolog, DSIF elongation factor subunit (SUPT5H), transcript variant X1, mRNA	bta-miR-149-3p;mir-6525-x;mir-7018-x
XM_005890555	SUPT5H	PREDICTED: Bos mutus SPT5 homolog, DSIF elongation factor subunit (SUPT5H), transcript variant X3, mRNA	bta-miR-149-3p;mir-6525-x;mir-7018-x
XM_005890556	TIMM50	PREDICTED: Bos mutus translocase of inner mitochondrial membrane 50 homolog (S. cerevisiae) (TIMM50), mRNA	mir-770-y;mir-7846-y
XM_005890557	LOC102265014	PREDICTED: Bos mutus selenoprotein V (LOC102265014), transcript variant X1, mRNA	bta-miR-339b;mir-2400-y;mir-324-y;mir-4334-y;novel-m0112-5p
XM_005890559	DYRK1B	PREDICTED: Bos mutus dual-specificity tyrosine-(Y)-phosphorylation regulated kinase 1B (DYRK1B), mRNA	bta-miR-1296;bta-miR-2394;mir-1296-x;novel-m0004-5p
XM_005890562	PSMC4	PREDICTED: Bos mutus proteasome 26S subunit, ATPase 4 (PSMC4), transcript variant X2, mRNA	bta-miR-664a;mir-4505-x;mir-4651-x;mir-709-y;novel-m0002-5p
XM_005890563	PSMC4	PREDICTED: Bos mutus proteasome 26S subunit, ATPase 4 (PSMC4), transcript variant X3, mRNA	bta-miR-664a;mir-4505-x;mir-4651-x;mir-709-y;novel-m0002-5p
XM_005890586	AKT2	PREDICTED: Bos mutus v-akt murine thymoma viral oncogene homolog 2 (AKT2), transcript variant X2, mRNA	bta-miR-2431-3p;bta-miR-2890;bta-miR-2900;bta-miR-339a;bta-miR-339b;bta-miR-615;mir-1408-y;mir-149-y;mir-1584-x;mir-1762-x;mir-185-y;mir-339-x;mir-361-y;mir-4505-x;mir-5126-y;mir-5440-y;mir-6089-y;mir-615-x;mir-6528-x;mir-6535-x;mir-6588-y;mir-6803-x;mir-762-y;mir-9820-x
XM_005890588	LOC102275683	PREDICTED: Bos mutus chromosome unknown open reading frame, human C19orf47 (LOC102275683), transcript variant X2, mRNA	bta-miR-2395;bta-miR-2881;bta-miR-2882;bta-miR-2894;bta-miR-2900;bta-miR-874;mir-1181-x;mir-1908-y;mir-3077-x;mir-6799-x;mir-6869-y;mir-874-y;novel-m0175-3p
XM_005890589	LOC102275683	PREDICTED: Bos mutus chromosome unknown open reading frame, human C19orf47 (LOC102275683), transcript variant X1, mRNA	bta-miR-1777a;bta-miR-1777b;bta-miR-2389;bta-miR-2433;bta-miR-2881;bta-miR-2900;bta-miR-3141;bta-miR-671;bta-miR-7865;mir-1181-x;mir-1908-y;mir-1981-x;mir-2305-x;mir-2981-y;mir-3077-x;mir-328-x;mir-4332-y;mir-4488-x;mir-6641-y;mir-6869-y;mir-6876-x;novel-m0012-3p;novel-m0076-3p
XM_005890590	LOC102275683	PREDICTED: Bos mutus chromosome unknown open reading frame, human C19orf47 (LOC102275683), transcript variant X3, mRNA	bta-miR-1777a;bta-miR-1777b;bta-miR-2389;bta-miR-2433;bta-miR-2881;bta-miR-2900;bta-miR-3141;bta-miR-671;bta-miR-7865;mir-1181-x;mir-1908-y;mir-1981-x;mir-2305-x;mir-2981-y;mir-3077-x;mir-328-x;mir-4332-y;mir-4488-x;mir-6641-y;mir-6869-y;mir-6876-x;novel-m0012-3p;novel-m0076-3p
XM_005890591	PLD3	PREDICTED: Bos mutus phospholipase D family, member 3 (PLD3), mRNA	bta-miR-2305;bta-miR-2306;bta-miR-2320-5p;bta-miR-2389;bta-miR-6535;bta-miR-664a;mir-1770-y;mir-2320-x;mir-328-x;mir-330-x;mir-4459-x;mir-4505-x;mir-4651-x;mir-6535-x;mir-709-y;mir-762-y;mir-7648-y;novel-m0119-3p
XM_005890592	HIPK4	PREDICTED: Bos mutus homeodomain interacting protein kinase 4 (HIPK4), mRNA	bta-miR-2324;bta-miR-2407;mir-1770-y;mir-1777-x;mir-6497-x;mir-7045-x
XM_005890593	PRX	PREDICTED: Bos mutus periaxin (PRX), mRNA	bta-miR-1777a;bta-miR-1777b;bta-miR-2881;mir-2305-x;mir-3897-y;mir-4488-x
XM_005890594	SERTAD1	PREDICTED: Bos mutus SERTA domain containing 1 (SERTAD1), mRNA	bta-miR-2299-5p;mir-2299-x
XM_005890595	SERTAD3	PREDICTED: Bos mutus SERTA domain containing 3 (SERTAD3), transcript variant X1, mRNA	bta-miR-339a;bta-miR-339b;bta-miR-92a;mir-1895-y;mir-311-y;mir-339-x;mir-4334-y;mir-5440-y;mir-6133-y;mir-6528-x;mir-6535-x;mir-874-x
XM_005890596	BLVRB	PREDICTED: Bos mutus biliverdin reductase B (BLVRB), mRNA	bta-miR-2326;novel-m0060-5p
XM_005890597	SHKBP1	PREDICTED: Bos mutus SH3KBP1 binding protein 1 (SHKBP1), mRNA	bta-miR-2881;bta-miR-2894;mir-2305-x;mir-4488-x
XM_005890598	NUMBL	PREDICTED: Bos mutus numb homolog (Drosophila)-like (NUMBL), transcript variant X2, mRNA	bta-miR-211;bta-miR-664a;mir-204-x;mir-2389-x;mir-6803-x;novel-m0092-3p
XM_005890599	ADCK4	PREDICTED: Bos mutus aarF domain containing kinase 4 (ADCK4), transcript variant X1, mRNA	bta-miR-197;bta-miR-2328-5p;bta-miR-615;mir-138-x;mir-1599-y;mir-2454-y;mir-298-x;mir-5128-y;mir-615-x;mir-6588-y;novel-m0146-5p;novel-m0336-5p
XM_005890600	ADCK4	PREDICTED: Bos mutus aarF domain containing kinase 4 (ADCK4), transcript variant X2, mRNA	bta-miR-197;bta-miR-2328-5p;bta-miR-615;mir-138-x;mir-1599-y;mir-2454-y;mir-298-x;mir-5128-y;mir-615-x;mir-6588-y;novel-m0146-5p;novel-m0336-5p
XM_005890601	ITPKC	PREDICTED: Bos mutus inositol-trisphosphate 3-kinase C (ITPKC), mRNA	bta-miR-1777b;bta-miR-2881;bta-miR-2902;bta-miR-7865;mir-1895-y;mir-2305-x;mir-3102-x;mir-7018-x;mir-762-y;mir-8104-x
XM_005890602	LOC102279331	PREDICTED: Bos mutus chromosome unknown open reading frame, human C19orf54 (LOC102279331), mRNA	bta-miR-1777b;bta-miR-2881;bta-miR-328;mir-149-y;mir-1669-y;mir-2305-x;mir-328-y;mir-6089-y
XM_005890603	SNRPA	PREDICTED: Bos mutus small nuclear ribonucleoprotein polypeptide A (SNRPA), transcript variant X1, mRNA	mir-1584-x;mir-1981-x;mir-4293-y;mir-4640-x;mir-4941-y;mir-6089-y;mir-874-x
XM_005890606	RAB4B	PREDICTED: Bos mutus RAB4B, member RAS oncogene family (RAB4B), transcript variant X1, mRNA	bta-miR-2305;bta-miR-2441;bta-miR-2449;bta-miR-2467-3p;mir-4466-x;mir-7335-x;mir-735-x;mir-762-y;mir-874-x
XM_005890607	EGLN2	PREDICTED: Bos mutus egl-9 family hypoxia-inducible factor 2 (EGLN2), transcript variant X1, mRNA	bta-miR-2449;bta-miR-2450a;bta-miR-423-5p;mir-3897-y;mir-4976-x;mir-705-x;mir-711-y;novel-m0323-3p
XM_005890609	LOC102281221	PREDICTED: Bos mutus cytochrome P450 2F3 (LOC102281221), mRNA	mir-1892-y
XM_005890610	LOC102281503	PREDICTED: Bos mutus cytochrome P450 2A13 (LOC102281503), transcript variant X1, mRNA	bta-miR-1260b;bta-miR-2466-3p;novel-m0112-5p
XM_005890611	LOC102281503	PREDICTED: Bos mutus cytochrome P450 2A13 (LOC102281503), transcript variant X2, mRNA	bta-miR-1260b;bta-miR-2466-3p;novel-m0112-5p
XM_005890613	CCDC97	PREDICTED: Bos mutus coiled-coil domain containing 97 (CCDC97), mRNA	bta-miR-1584-5p;bta-miR-1842;bta-miR-2364;bta-miR-2454-5p;bta-miR-2881;bta-miR-7865;mir-2454-x;mir-2881-x;mir-3077-x;mir-328-x;mir-3776-x;mir-4505-x;mir-4728-x;mir-7045-x
XM_005890614	TGFB1	PREDICTED: Bos mutus transforming growth factor, beta 1 (TGFB1), mRNA	bta-miR-1777a;bta-miR-1777b;bta-miR-2327;bta-miR-2407;bta-miR-2433;bta-miR-2881;bta-miR-2899;bta-miR-2900;mir-1584-x;mir-1648-y;mir-1770-y;mir-1777-x;mir-1981-x;mir-2305-x;mir-2881-x;mir-2981-y;mir-3077-x;mir-4466-x;mir-4488-x;mir-5126-y;mir-6089-y;mir-6803-x;mir-762-y
XM_005890615	B9D2	PREDICTED: Bos mutus B9 protein domain 2 (B9D2), transcript variant X2, mRNA	bta-miR-7860;mir-329-y
XM_005890617	EXOSC5	PREDICTED: Bos mutus exosome component 5 (EXOSC5), mRNA	bta-miR-1247-5p;bta-miR-2374;bta-miR-2412;bta-miR-2881;mir-1247-x;mir-3897-y;mir-665-x
XM_005890618	BCKDHA	PREDICTED: Bos mutus branched chain keto acid dehydrogenase E1, alpha polypeptide (BCKDHA), transcript variant X1, mRNA	bta-miR-149-5p;mir-1271-x;mir-149-x;mir-1612-y;mir-324-y;mir-6654-y;mir-6797-x;novel-m0269-3p;novel-m0270-5p;novel-m0271-5p;novel-m0272-3p;novel-m0373-3p
XM_005890619	BCKDHA	PREDICTED: Bos mutus branched chain keto acid dehydrogenase E1, alpha polypeptide (BCKDHA), transcript variant X2, mRNA	bta-miR-149-5p;mir-1271-x;mir-149-x;mir-1612-y;mir-324-y;mir-6654-y;mir-6797-x;novel-m0269-3p;novel-m0270-5p;novel-m0271-5p;novel-m0272-3p;novel-m0373-3p
XM_005890620	B3GNT8	PREDICTED: Bos mutus UDP-GlcNAc:betaGal beta-1,3-N-acetylglucosaminyltransferase 8 (B3GNT8), transcript variant X1, mRNA	bta-miR-2460;bta-miR-28;mir-28-x
XM_005890621	ATP5SL	PREDICTED: Bos mutus ATP5S-like (ATP5SL), mRNA	bta-miR-664a;mir-1754-y;mir-4651-x;mir-6654-y;novel-m0050-3p;novel-m0070-5p;novel-m0274-3p
XM_005890627	ERICH4	PREDICTED: Bos mutus glutamate-rich 4 (ERICH4), mRNA	bta-miR-362-3p;mir-362-y
XM_005890631	EXOC6	PREDICTED: Bos mutus exocyst complex component 6 (EXOC6), transcript variant X1, mRNA	bta-miR-6531
XM_005890632	EXOC6	PREDICTED: Bos mutus exocyst complex component 6 (EXOC6), transcript variant X2, mRNA	bta-miR-6531
XM_005890636	FFAR4	PREDICTED: Bos mutus free fatty acid receptor 4 (FFAR4), mRNA	mir-4941-y
XM_005890647	RBP4	PREDICTED: Bos mutus retinol binding protein 4, plasma (RBP4), mRNA	bta-miR-7865;mir-7018-x;mir-709-y
XM_005890648	LOC102271876	PREDICTED: Bos mutus myeloid-associated differentiation marker (LOC102271876), mRNA	mir-149-y
XM_005890650	LOC102273290	PREDICTED: Bos mutus heat shock transcription factor, X-linked (LOC102273290), mRNA	novel-m0247-5p
XM_005890655	CAPN5	PREDICTED: Bos mutus calpain 5 (CAPN5), mRNA	mir-6501-y;mir-762-y
XM_005890656	MYO7A	PREDICTED: Bos mutus myosin VIIA (MYO7A), mRNA	bta-miR-2392;mir-2320-x;novel-m0329-3p
XM_005890657	MUC15	PREDICTED: Bos mutus mucin 15, cell surface associated (MUC15), mRNA	novel-m0259-5p
XM_005890658	ANO3	PREDICTED: Bos mutus anoctamin 3 (ANO3), transcript variant X1, mRNA	bta-miR-504
XM_005890660	ANO3	PREDICTED: Bos mutus anoctamin 3 (ANO3), transcript variant X3, mRNA	bta-miR-504
XM_005890661	SLC5A12	PREDICTED: Bos mutus solute carrier family 5 (sodium/monocarboxylate cotransporter), member 12 (SLC5A12), mRNA	bta-miR-338;mir-338-y;novel-m0136-3p;novel-m0220-3p;novel-m0222-5p;novel-m0252-3p
XM_005890664	BBOX1	PREDICTED: Bos mutus butyrobetaine (gamma), 2-oxoglutarate dioxygenase (gamma-butyrobetaine hydroxylase) 1 (BBOX1), transcript variant X2, mRNA	bta-miR-2317
XM_005890665	LGR4	PREDICTED: Bos mutus leucine-rich repeat containing G protein-coupled receptor 4 (LGR4), mRNA	novel-m0195-3p;novel-m0367-3p;novel-m0377-3p
XM_005890667	BDNF	PREDICTED: Bos mutus brain-derived neurotrophic factor (BDNF), transcript variant X1, mRNA	bta-miR-182
XM_005890668	BDNF	PREDICTED: Bos mutus brain-derived neurotrophic factor (BDNF), transcript variant X2, mRNA	bta-miR-182
XM_005890669	BDNF	PREDICTED: Bos mutus brain-derived neurotrophic factor (BDNF), transcript variant X4, mRNA	bta-miR-182
XM_005890670	BDNF	PREDICTED: Bos mutus brain-derived neurotrophic factor (BDNF), transcript variant X3, mRNA	bta-miR-182
XM_005890671	BDNF	PREDICTED: Bos mutus brain-derived neurotrophic factor (BDNF), transcript variant X5, mRNA	bta-miR-182
XM_005890673	METTL15	PREDICTED: Bos mutus methyltransferase like 15 (METTL15), mRNA	mir-496-x
XM_005890679	ATP10A	PREDICTED: Bos mutus ATPase, class V, type 10A (ATP10A), partial mRNA	mir-4455-x;mir-4532-x;mir-6903-y
XM_005890686	SIX1	PREDICTED: Bos mutus SIX homeobox 1 (SIX1), mRNA	mir-3615-y
XM_005890689	TRMT5	PREDICTED: Bos mutus tRNA methyltransferase 5 (TRMT5), mRNA	bta-miR-2465;novel-m0155-5p;novel-m0195-3p;novel-m0367-3p;novel-m0377-3p
XM_005890698	LOC102267375	PREDICTED: Bos mutus 60S ribosomal protein L10-like (LOC102267375), transcript variant X1, mRNA	bta-miR-545-5p
XM_005890706	C3	PREDICTED: Bos mutus complement component 3 (C3), mRNA	bta-miR-4657;mir-4657-x
XM_005890707	TRIP10	PREDICTED: Bos mutus thyroid hormone receptor interactor 10 (TRIP10), transcript variant X1, mRNA	bta-miR-2305;bta-miR-2466-3p;mir-328-x;mir-6803-x;mir-877-y;novel-m0133-5p
XM_005890708	TRIP10	PREDICTED: Bos mutus thyroid hormone receptor interactor 10 (TRIP10), transcript variant X2, mRNA	bta-miR-2305;bta-miR-2466-3p;mir-328-x;mir-6803-x;mir-877-y;novel-m0133-5p
XM_005890709	SH2D3A	PREDICTED: Bos mutus SH2 domain containing 3A (SH2D3A), mRNA	bta-miR-2422;bta-miR-2439-5p;bta-miR-2888;bta-miR-320b;bta-miR-615;bta-miR-761;mir-431-x;mir-431-y;mir-615-x;mir-6803-x;mir-762-y
XM_005890710	VAV1	PREDICTED: Bos mutus vav 1 guanine nucleotide exchange factor (VAV1), transcript variant X2, mRNA	bta-miR-2308;bta-miR-2350;mir-2308-y;mir-328-y;mir-6974-y;mir-78-y;novel-m0170-5p
XM_005890711	VAV1	PREDICTED: Bos mutus vav 1 guanine nucleotide exchange factor (VAV1), transcript variant X3, mRNA	bta-miR-2308;bta-miR-2350;mir-2308-y;mir-328-y;mir-6974-y;mir-78-y;novel-m0170-5p
XM_005890712	VAV1	PREDICTED: Bos mutus vav 1 guanine nucleotide exchange factor (VAV1), transcript variant X4, mRNA	bta-miR-2308;bta-miR-2350;mir-2308-y;mir-328-y;mir-6974-y;mir-78-y;novel-m0170-5p
XM_005890713	ACTL9	PREDICTED: Bos mutus actin-like 9 (ACTL9), mRNA	bta-miR-2394;mir-1338-x;mir-1388-x
XM_005890714	MYO1F	PREDICTED: Bos mutus myosin IF (MYO1F), mRNA	bta-miR-2881;bta-miR-2900;bta-miR-3141;bta-miR-331-3p;mir-1249-x;mir-150-y;mir-1770-y;mir-1981-x;mir-3102-x;mir-3125-x;mir-331-y;mir-6089-y;mir-9820-x;novel-m0345-3p
XM_005890715	HNRNPM	PREDICTED: Bos mutus heterogeneous nuclear ribonucleoprotein M (HNRNPM), transcript variant X1, mRNA	mir-741-y
XM_005890716	HNRNPM	PREDICTED: Bos mutus heterogeneous nuclear ribonucleoprotein M (HNRNPM), transcript variant X2, mRNA	mir-741-y
XM_005890717	HNRNPM	PREDICTED: Bos mutus heterogeneous nuclear ribonucleoprotein M (HNRNPM), transcript variant X3, mRNA	mir-741-y
XM_005890718	2018-03-02	PREDICTED: Bos mutus membrane-associated ring finger (C3HC4) 2, E3 ubiquitin protein ligase (MARCH2), transcript variant X1, mRNA	bta-miR-423-5p;mir-3776-x;mir-678-y
XM_005890719	2018-03-02	PREDICTED: Bos mutus membrane-associated ring finger (C3HC4) 2, E3 ubiquitin protein ligase (MARCH2), transcript variant X2, mRNA	bta-miR-423-5p;mir-3776-x;mir-678-y
XM_005890721	ANGPTL4	PREDICTED: Bos mutus angiopoietin-like 4 (ANGPTL4), transcript variant X1, mRNA	bta-miR-2454-5p;bta-miR-2894;mir-2454-x;mir-4332-y;mir-9851-y
XM_005890722	RPS28	PREDICTED: Bos mutus ribosomal protein S28 (RPS28), mRNA	mir-541-y
XM_005890724	CD320	PREDICTED: Bos mutus CD320 molecule (CD320), transcript variant X1, mRNA	bta-miR-2454-5p;mir-2454-x;mir-5129-x;novel-m0259-5p
XM_005890725	CERS4	PREDICTED: Bos mutus ceramide synthase 4 (CERS4), mRNA	bta-miR-2428;bta-miR-2897;mir-1181-x;mir-1408-y;mir-1908-y;mir-3473-z;mir-5128-y;mir-6797-x;novel-m0250-5p
XM_005890726	CCL25	PREDICTED: Bos mutus chemokine (C-C motif) ligand 25 (CCL25), transcript variant X4, mRNA	bta-miR-2324;bta-miR-2385-5p;bta-miR-2436-5p;bta-miR-744;mir-127-x;mir-2340-y;mir-4651-x;mir-5128-y;mir-6775-x;mir-744-x;novel-m0104-5p
XM_005890727	CCL25	PREDICTED: Bos mutus chemokine (C-C motif) ligand 25 (CCL25), transcript variant X5, mRNA	bta-miR-2324;bta-miR-2385-5p;bta-miR-2436-5p;bta-miR-744;mir-127-x;mir-2340-y;mir-4651-x;mir-5128-y;mir-6775-x;mir-744-x;novel-m0104-5p
XM_005890728	ELAVL1	PREDICTED: Bos mutus ELAV like RNA binding protein 1 (ELAVL1), mRNA	bta-miR-2328-5p;bta-miR-4657;mir-4657-x;mir-5129-x;mir-711-y;mir-7846-y;novel-m0131-3p
XM_005890730	ADGRE1	PREDICTED: Bos mutus adhesion G protein-coupled receptor E1 (ADGRE1), mRNA	mir-1762-x;mir-5128-y;mir-7020-x;novel-m0070-5p
XM_005890737	ADAMTS10	PREDICTED: Bos mutus ADAM metallopeptidase with thrombospondin type 1 motif, 10 (ADAMTS10), mRNA	bta-miR-2328-5p;bta-miR-2431-3p;mir-2025-y
XM_005890740	KANK3	PREDICTED: Bos mutus KN motif and ankyrin repeat domains 3 (KANK3), mRNA	bta-miR-1281;bta-miR-2300a-5p;novel-m0076-5p
XM_005890742	TIMM44	PREDICTED: Bos mutus translocase of inner mitochondrial membrane 44 homolog (yeast) (TIMM44), mRNA	bta-miR-2466-3p;bta-miR-2882;mir-7846-y
XM_005890743	SNAPC2	PREDICTED: Bos mutus small nuclear RNA activating complex, polypeptide 2, 45kDa (SNAPC2), mRNA	bta-miR-2441;bta-miR-2454-5p;mir-1584-x;mir-2454-x
XM_005890744	CD209	PREDICTED: Bos mutus CD209 molecule (CD209), mRNA	bta-miR-1777b;bta-miR-2305;bta-miR-2881;bta-miR-2900;bta-miR-744;mir-4640-x;mir-6803-x;mir-744-x;mir-762-y
XM_005890745	CLEC4G	PREDICTED: Bos mutus C-type lectin domain family 4, member G (CLEC4G), mRNA	bta-miR-149-3p;bta-miR-2302;mir-1777-x;mir-2385-x;mir-2976-z;mir-3178-x;mir-505-x;mir-762-y
XM_005890746	FCER2	PREDICTED: Bos mutus Fc fragment of IgE, low affinity II, receptor for (CD23) (FCER2), mRNA	bta-miR-2893;bta-miR-370;mir-370-y;mir-4505-x;mir-4651-x;mir-665-x;novel-m0050-3p;novel-m0241-3p
XM_005890747	TRAPPC5	PREDICTED: Bos mutus trafficking protein particle complex 5 (TRAPPC5), transcript variant X1, mRNA	mir-1584-x;mir-185-y
XM_005890748	RETN	PREDICTED: Bos mutus resistin (RETN), transcript variant X1, mRNA	bta-miR-760-5p;mir-711-y;novel-m0131-3p
XM_005890752	PNPLA6	PREDICTED: Bos mutus patatin-like phospholipase domain containing 6 (PNPLA6), transcript variant X2, mRNA	bta-miR-2431-3p;bta-miR-7865;mir-143-x;mir-1711-x;mir-6535-x;novel-m0213-5p
XM_005890753	MCOLN1	PREDICTED: Bos mutus mucolipin 1 (MCOLN1), mRNA	bta-miR-193a-3p;bta-miR-2284r;bta-miR-2284s;bta-miR-2305;bta-miR-2422;mir-193-y;mir-3178-x
XM_005890756	PEX11G	PREDICTED: Bos mutus peroxisomal biogenesis factor 11 gamma (PEX11G), transcript variant X1, mRNA	bta-miR-2306;bta-miR-2434;bta-miR-2436-3p;bta-miR-2885;bta-miR-6517;mir-1584-x;mir-5129-x
XM_005890757	PEX11G	PREDICTED: Bos mutus peroxisomal biogenesis factor 11 gamma (PEX11G), transcript variant X2, mRNA	bta-miR-2306;bta-miR-2434;bta-miR-2436-3p;bta-miR-2885;bta-miR-6517;mir-1584-x;mir-5129-x
XM_005890758	INSR	PREDICTED: Bos mutus insulin receptor (INSR), transcript variant X1, mRNA	bta-miR-2328-5p;mir-1692-x
XM_005890761	ACP5	PREDICTED: Bos mutus acid phosphatase 5, tartrate resistant (ACP5), transcript variant X1, mRNA	bta-miR-2449;mir-1271-x;mir-4651-x;mir-7018-x;mir-7648-y;mir-7846-y
XM_005890762	ELOF1	PREDICTED: Bos mutus ELF1 homolog, elongation factor 1 (ELOF1), transcript variant X1, mRNA	bta-miR-6535;bta-miR-664a;mir-311-x;mir-3125-x;mir-4532-x;mir-6535-x;mir-7846-y
XM_005890763	CNN1	PREDICTED: Bos mutus calponin 1, basic, smooth muscle (CNN1), mRNA	bta-miR-1291;bta-miR-2328-5p;bta-miR-2466-3p;mir-1584-x;mir-1599-y;mir-1981-x;mir-6089-y;mir-6779-x;mir-7111-x;novel-m0338-3p
XM_005890764	ECSIT	PREDICTED: Bos mutus ECSIT signalling integrator (ECSIT), transcript variant X1, mRNA	bta-miR-2466-3p;mir-5703-y
XM_005890765	ECSIT	PREDICTED: Bos mutus ECSIT signalling integrator (ECSIT), transcript variant X2, mRNA	bta-miR-2466-3p;mir-5703-y
XM_005890767	ELAVL3	PREDICTED: Bos mutus ELAV like neuron-specific RNA binding protein 3 (ELAVL3), mRNA	bta-miR-2431-3p;bta-miR-2890;mir-1669-y;mir-6497-x;mir-6743-x;mir-6775-x;mir-6803-x;mir-762-y;mir-7846-y;mir-8112-y;novel-m0259-5p
XM_005890768	PRKCSH	PREDICTED: Bos mutus protein kinase C substrate 80K-H (PRKCSH), mRNA	bta-miR-1777b;bta-miR-1842;bta-miR-214;bta-miR-2447;mir-1584-x;mir-214-y;mir-2305-x;mir-7111-x;mir-7846-y
XM_005890770	CCDC151	PREDICTED: Bos mutus coiled-coil domain containing 151 (CCDC151), transcript variant X1, mRNA	bta-miR-326;mir-2981-y;mir-326-y;mir-330-x;mir-4293-y;mir-6596-x
XM_005890771	CCDC151	PREDICTED: Bos mutus coiled-coil domain containing 151 (CCDC151), transcript variant X2, mRNA	bta-miR-326;mir-2981-y;mir-326-y;mir-330-x;mir-4293-y;mir-6596-x
XM_005890773	EPOR	PREDICTED: Bos mutus erythropoietin receptor (EPOR), mRNA	bta-miR-761
XM_005890774	SWSAP1	PREDICTED: Bos mutus SWIM-type zinc finger 7 associated protein 1 (SWSAP1), mRNA	novel-m0027-3p;novel-m0110-3p
XM_005890775	PLPPR2	PREDICTED: Bos mutus phospholipid phosphatase related 2 (PLPPR2), transcript variant X1, mRNA	bta-miR-1343-5p;bta-miR-146b;bta-miR-1777a;bta-miR-1777b;bta-miR-1835;bta-miR-2305;bta-miR-2881;mir-2305-x;mir-328-x;mir-4488-x;mir-5129-x;mir-6803-x;mir-7111-x;mir-7704-x
XM_005890776	PLPPR2	PREDICTED: Bos mutus phospholipid phosphatase related 2 (PLPPR2), transcript variant X2, mRNA	bta-miR-1343-5p;bta-miR-146b;bta-miR-1777a;bta-miR-1777b;bta-miR-1835;bta-miR-2305;bta-miR-2881;mir-2305-x;mir-328-x;mir-4488-x;mir-5129-x;mir-6803-x;mir-7111-x;mir-7704-x
XM_005890778	LOC102266537	PREDICTED: Bos mutus transmembrane protein 205 (LOC102266537), transcript variant X4, mRNA	mir-874-x
XM_005890779	LOC102266537	PREDICTED: Bos mutus transmembrane protein 205 (LOC102266537), transcript variant X1, mRNA	bta-miR-1777a;bta-miR-1777b;bta-miR-2349;bta-miR-490;mir-2305-x;mir-490-y;mir-6523-x;mir-6803-x;mir-762-y
XM_005890781	LOC102267376	PREDICTED: Bos mutus chromosome unknown open reading frame, human C19orf80 (LOC102267376), mRNA	mir-2981-y;mir-3064-x;mir-6596-x;mir-6923-y;mir-6974-y
XM_005890782	KANK2	PREDICTED: Bos mutus KN motif and ankyrin repeat domains 2 (KANK2), mRNA	bta-miR-1777b;bta-miR-2360;bta-miR-2881;mir-2305-x;mir-2881-x;mir-3077-x;mir-4492-y;mir-4976-x;mir-5606-x
XM_005890783	SPC24	PREDICTED: Bos mutus SPC24, NDC80 kinetochore complex component (SPC24), mRNA	bta-miR-2374;mir-4492-y
XM_005890784	LDLR	PREDICTED: Bos mutus low density lipoprotein receptor (LDLR), mRNA	bta-miR-1777b;bta-miR-2330-5p;bta-miR-2881;bta-miR-744;mir-1762-x;mir-342-x;mir-3620-x;mir-4492-y;mir-4651-x;mir-6089-y;mir-6803-x;mir-744-x;mir-762-y;novel-m0070-5p;novel-m0269-3p;novel-m0270-5p;novel-m0271-5p;novel-m0272-3p;novel-m0360-5p;novel-m0373-3p
XM_005890785	YIPF2	PREDICTED: Bos mutus Yip1 domain family, member 2 (YIPF2), mRNA	bta-miR-1777a;bta-miR-2334;bta-miR-2466-3p;bta-miR-2904;bta-miR-484;bta-miR-664a;mir-133-y;mir-133-z;mir-1981-x;mir-2981-y;mir-3897-y;mir-4488-x;mir-4505-x;mir-4651-x;mir-484-z;mir-4941-y;mir-5129-x;mir-6089-y;mir-615-y;mir-6596-x;mir-6775-x;mir-6803-x;mir-762-y;mir-7648-y;novel-m0058-3p;novel-m0059-3p
XM_005890787	TMED1	PREDICTED: Bos mutus transmembrane p24 trafficking protein 1 (TMED1), transcript variant X1, mRNA	bta-miR-2328-5p;bta-miR-2416;mir-1249-x;mir-1386-x;mir-2416-y;mir-5128-y;mir-7020-x;novel-m0137-3p;novel-m0181-3p;novel-m0388-3p
XM_005890789	ILF3	PREDICTED: Bos mutus interleukin enhancer binding factor 3, 90kDa (ILF3), mRNA	bta-miR-2305;bta-miR-3141;mir-7846-y
XM_005890792	SLC44A2	PREDICTED: Bos mutus solute carrier family 44 (choline transporter), member 2 (SLC44A2), transcript variant X1, mRNA	bta-miR-2284s;bta-miR-4286;mir-4286-x;mir-4286-y;mir-762-y
XM_005890793	SLC44A2	PREDICTED: Bos mutus solute carrier family 44 (choline transporter), member 2 (SLC44A2), transcript variant X2, mRNA	bta-miR-149-3p;bta-miR-1777a;bta-miR-1777b;bta-miR-2305;bta-miR-2360;bta-miR-2433;bta-miR-2449;bta-miR-7865;mir-1249-x;mir-1754-y;mir-2305-x;mir-328-x;mir-6803-x;mir-7018-x;mir-762-y
XM_005890794	AP1M2	PREDICTED: Bos mutus adaptor-related protein complex 1, mu 2 subunit (AP1M2), transcript variant X3, mRNA	bta-miR-2292;bta-miR-2893;bta-miR-329a;bta-miR-6535;mir-2292-y;mir-289-x;mir-311-x;mir-329-y;mir-342-y;mir-365-x;mir-6535-x;mir-7846-y;mir-9820-x
XM_005890795	AP1M2	PREDICTED: Bos mutus adaptor-related protein complex 1, mu 2 subunit (AP1M2), transcript variant X4, mRNA	bta-miR-2292;bta-miR-2893;bta-miR-329a;bta-miR-6535;mir-2292-y;mir-289-x;mir-311-x;mir-329-y;mir-342-y;mir-365-x;mir-6535-x;mir-7846-y;mir-9820-x
XM_005890797	KRI1	PREDICTED: Bos mutus KRI1 homolog (KRI1), mRNA	bta-miR-763;mir-1408-y;mir-149-y;mir-1584-x;mir-4532-x;mir-4651-x;novel-m0175-3p
XM_005890799	TGFBR3L	PREDICTED: Bos mutus transforming growth factor, beta receptor III-like (TGFBR3L), mRNA	bta-miR-2360;bta-miR-760-3p;mir-1777-z;mir-3776-x;mir-4466-x;mir-4488-x;mir-760-y;novel-m0147-5p
XM_005890800	MAP2K7	PREDICTED: Bos mutus mitogen-activated protein kinase kinase 7 (MAP2K7), mRNA	bta-miR-1777a;bta-miR-1777b;bta-miR-2305;bta-miR-2454-5p;bta-miR-2881;mir-1770-y;mir-1777-z;mir-185-y;mir-194-y;mir-2305-x;mir-2454-x;mir-370-y;mir-4651-x;mir-4941-y;mir-6803-x;mir-762-y;mir-7648-y;mir-874-x;novel-m0223-3p;novel-m0229-5p
XM_005890801	LRRC8E	PREDICTED: Bos mutus leucine rich repeat containing 8 family, member E (LRRC8E), mRNA	bta-miR-103;bta-miR-107;bta-miR-1777b;mir-103-y;novel-m0131-3p
XM_005890819	CARM1	PREDICTED: Bos mutus coactivator-associated arginine methyltransferase 1 (CARM1), mRNA	mir-762-y
XM_005890822	MRPS14	PREDICTED: Bos mutus mitochondrial ribosomal protein S14 (MRPS14), mRNA	mir-6589-x;novel-m0104-5p
XM_005890832	ZBTB37	PREDICTED: Bos mutus zinc finger and BTB domain containing 37 (ZBTB37), transcript variant X2, mRNA	mir-7865-x
XM_005890833	ZBTB37	PREDICTED: Bos mutus zinc finger and BTB domain containing 37 (ZBTB37), transcript variant X1, mRNA	mir-7865-x
XM_005890834	DARS2	PREDICTED: Bos mutus aspartyl-tRNA synthetase 2, mitochondrial (DARS2), transcript variant X2, mRNA	bta-miR-7865
XM_005890838	LOC102286165	PREDICTED: Bos mutus uncharacterized LOC102286165 (LOC102286165), mRNA	mir-2-x
XM_005890839	PRDX6	PREDICTED: Bos mutus peroxiredoxin 6 (PRDX6), transcript variant X1, mRNA	bta-miR-2284q
XM_005890840	LOC102286729	PREDICTED: Bos mutus chromosome unknown open reading frame, human C1orf158 (LOC102286729), mRNA	mir-323-x;novel-m0066-5p
XM_005890841	TNN	PREDICTED: Bos mutus tenascin N (TNN), mRNA	mir-3102-x
XM_005890862	DNAJC24	PREDICTED: Bos mutus DnaJ (Hsp40) homolog, subfamily C, member 24 (DNAJC24), mRNA	mir-74-y;novel-m0145-3p;novel-m0337-3p
XM_005890865	PAX6	PREDICTED: Bos mutus paired box 6 (PAX6), transcript variant X3, mRNA	bta-miR-483;mir-483-y
XM_005890866	PAX6	PREDICTED: Bos mutus paired box 6 (PAX6), transcript variant X1, mRNA	bta-miR-483;mir-483-y
XM_005890867	PAX6	PREDICTED: Bos mutus paired box 6 (PAX6), transcript variant X2, mRNA	bta-miR-483;mir-483-y
XM_005890868	PAX6	PREDICTED: Bos mutus paired box 6 (PAX6), transcript variant X4, mRNA	bta-miR-483;mir-483-y
XM_005890870	PAX6	PREDICTED: Bos mutus paired box 6 (PAX6), transcript variant X7, mRNA	bta-miR-483;mir-483-y
XM_005890875	CCDC73	PREDICTED: Bos mutus coiled-coil domain containing 73 (CCDC73), mRNA	mir-2472-y
XM_005890876	PRRG4	PREDICTED: Bos mutus proline rich Gla (G-carboxyglutamic acid) 4 (transmembrane) (PRRG4), mRNA	bta-miR-1584-5p;mir-2340-y;mir-6572-y
XM_005890885	CD59	PREDICTED: Bos mutus CD59 molecule, complement regulatory protein (CD59), transcript variant X1, mRNA	mir-324-y
XM_005890888	ABTB2	PREDICTED: Bos mutus ankyrin repeat and BTB (POZ) domain containing 2 (ABTB2), mRNA	bta-miR-149-5p;mir-149-x;mir-1770-y;mir-2385-x;mir-4286-y;mir-4532-x;mir-760-y;novel-m0050-3p;novel-m0067-5p;novel-m0192-5p;novel-m0231-5p;novel-m0254-3p;novel-m0285-5p
XM_005890894	EHF	PREDICTED: Bos mutus ets homologous factor (EHF), transcript variant X1, mRNA	bta-miR-3431;mir-9820-x
XM_005890895	EHF	PREDICTED: Bos mutus ets homologous factor (EHF), transcript variant X3, mRNA	bta-miR-3431;mir-9820-x
XM_005890896	APIP	PREDICTED: Bos mutus APAF1 interacting protein (APIP), mRNA	bta-miR-199a-5p;bta-miR-199b;mir-199-x
XM_005890899	CD44	PREDICTED: Bos mutus CD44 molecule (Indian blood group) (CD44), transcript variant X1, mRNA	bta-miR-2888
XM_005890900	CD44	PREDICTED: Bos mutus CD44 molecule (Indian blood group) (CD44), transcript variant X2, mRNA	bta-miR-2888
XM_005890901	CD44	PREDICTED: Bos mutus CD44 molecule (Indian blood group) (CD44), transcript variant X3, mRNA	bta-miR-2888
XM_005890902	CD44	PREDICTED: Bos mutus CD44 molecule (Indian blood group) (CD44), transcript variant X4, mRNA	bta-miR-2888
XM_005890903	CD44	PREDICTED: Bos mutus CD44 molecule (Indian blood group) (CD44), transcript variant X5, mRNA	bta-miR-2888
XM_005890905	PAMR1	PREDICTED: Bos mutus peptidase domain containing associated with muscle regeneration 1 (PAMR1), transcript variant X1, mRNA	bta-miR-2374;bta-miR-2461-5p;mir-204-y;mir-5128-y;mir-6654-y;mir-7018-x;mir-705-x
XM_005890906	PAMR1	PREDICTED: Bos mutus peptidase domain containing associated with muscle regeneration 1 (PAMR1), transcript variant X2, mRNA	bta-miR-2374;bta-miR-2461-5p;mir-204-y;mir-5128-y;mir-6654-y;mir-7018-x;mir-705-x
XM_005890907	PAMR1	PREDICTED: Bos mutus peptidase domain containing associated with muscle regeneration 1 (PAMR1), transcript variant X3, mRNA	bta-miR-2374;bta-miR-2461-5p;mir-204-y;mir-5128-y;mir-6654-y;mir-7018-x;mir-705-x
XM_005890908	PAMR1	PREDICTED: Bos mutus peptidase domain containing associated with muscle regeneration 1 (PAMR1), transcript variant X4, mRNA	bta-miR-2374;bta-miR-2461-5p;mir-204-y;mir-5128-y;mir-6654-y;mir-7018-x;mir-705-x
XM_005890909	TRIM44	PREDICTED: Bos mutus tripartite motif containing 44 (TRIM44), mRNA	bta-miR-2447;mir-328-x
XM_005890910	COMMD9	PREDICTED: Bos mutus COMM domain containing 9 (COMMD9), transcript variant X1, mRNA	mir-298-x;mir-328-x;mir-5129-x;novel-m0274-3p
XM_005890911	COMMD9	PREDICTED: Bos mutus COMM domain containing 9 (COMMD9), transcript variant X2, mRNA	mir-298-x;mir-328-x;mir-5129-x;novel-m0274-3p
XM_005890912	PRR5L	PREDICTED: Bos mutus proline rich 5 like (PRR5L), mRNA	bta-miR-2375;bta-miR-764;mir-146-y;novel-m0152-5p
XM_005890916	RAG2	PREDICTED: Bos mutus recombination activating gene 2 (RAG2), transcript variant X1, mRNA	mir-2340-y;novel-m0102-3p;novel-m0103-3p
XM_005890921	NAT10	PREDICTED: Bos mutus N-acetyltransferase 10 (GCN5-related) (NAT10), mRNA	bta-miR-320a;mir-320-y;mir-4429-x;mir-6528-x;mir-7846-y;novel-m0102-3p
XM_005890922	FJX1	PREDICTED: Bos mutus four jointed box 1 (FJX1), partial mRNA	bta-miR-1777b;bta-miR-2881;mir-2305-x;mir-2981-y;mir-4505-x;mir-4651-x;mir-6131-y;mir-735-x;mir-8970-y
XM_005890930	SLC6A2	PREDICTED: Bos mutus solute carrier family 6 (neurotransmitter transporter), member 2 (SLC6A2), transcript variant X2, mRNA	bta-miR-1842;bta-miR-2443;mir-4941-y
XM_005890931	SLC6A2	PREDICTED: Bos mutus solute carrier family 6 (neurotransmitter transporter), member 2 (SLC6A2), transcript variant X3, mRNA	bta-miR-331-3p;bta-miR-4680;mir-26-y;mir-331-y;mir-6651-x;novel-m0265-3p
XM_005890934	MMP2	PREDICTED: Bos mutus matrix metallopeptidase 2 (MMP2), mRNA	bta-miR-2305;bta-miR-2449;bta-miR-760-3p;mir-6497-x;mir-6535-x;mir-6760-x;mir-6803-x;mir-7111-x;novel-m0132-5p
XM_005890935	IRX6	PREDICTED: Bos mutus iroquois homeobox 6 (IRX6), mRNA	mir-149-y;mir-505-x;novel-m0112-5p
XM_005890937	FTO	PREDICTED: Bos mutus fat mass and obesity associated (FTO), mRNA	bta-miR-149-3p;bta-miR-7865;mir-709-y
XM_005890939	RPGRIP1L	PREDICTED: Bos mutus RPGRIP1-like (RPGRIP1L), transcript variant X2, mRNA	mir-6803-x
XM_005890941	RBL2	PREDICTED: Bos mutus retinoblastoma-like 2 (RBL2), transcript variant X1, mRNA	bta-miR-34a;bta-miR-449c;bta-miR-6120-5p;mir-1273-x;mir-370-y;novel-m0229-5p
XM_005890949	IRX5	PREDICTED: Bos mutus iroquois homeobox 5 (IRX5), mRNA	bta-miR-669
XM_005890958	SLC25A26	PREDICTED: Bos mutus solute carrier family 25 (S-adenosylmethionine carrier), member 26 (SLC25A26), mRNA	bta-miR-2292;bta-miR-2302;bta-miR-2353;mir-106-y
XM_005890960	SUCLG2	PREDICTED: Bos mutus succinate-CoA ligase, GDP-forming, beta subunit (SUCLG2), mRNA	novel-m0181-3p;novel-m0388-3p
XM_005890961	LRIG1	PREDICTED: Bos mutus leucine-rich repeats and immunoglobulin-like domains 1 (LRIG1), mRNA	bta-miR-2290
XM_005890962	EOGT	PREDICTED: Bos mutus EGF domain-specific O-linked N-acetylglucosamine (GlcNAc) transferase (EOGT), mRNA	bta-miR-2374;novel-m0076-5p
XM_005890966	ARL6IP5	PREDICTED: Bos mutus ADP-ribosylation factor-like 6 interacting protein 5 (ARL6IP5), mRNA	novel-m0003-5p;novel-m0016-5p;novel-m0276-5p;novel-m0384-5p
XM_005890985	LOC102266995	PREDICTED: Bos mutus protocadherin-11 X-linked-like (LOC102266995), mRNA	novel-m0024-3p
XM_005890991	AMER1	PREDICTED: Bos mutus APC membrane recruitment protein 1 (AMER1), mRNA	bta-miR-3154
XM_005890992	ASB12	PREDICTED: Bos mutus ankyrin repeat and SOCS box containing 12 (ASB12), mRNA	mir-361-y;mir-4459-x;mir-78-y
XM_005890995	ZC4H2	PREDICTED: Bos mutus zinc finger, C4H2 domain containing (ZC4H2), transcript variant X2, mRNA	bta-miR-3154
XM_005891003	RXFP2	PREDICTED: Bos mutus relaxin/insulin-like family peptide receptor 2 (RXFP2), transcript variant X1, mRNA	bta-miR-2900
XM_005891004	RXFP2	PREDICTED: Bos mutus relaxin/insulin-like family peptide receptor 2 (RXFP2), transcript variant X2, mRNA	bta-miR-2295;bta-miR-2900;mir-1570-y
XM_005891005	FRY	PREDICTED: Bos mutus furry homolog (Drosophila) (FRY), mRNA	mir-2400-y
XM_005891007	ZAR1L	PREDICTED: Bos mutus zygote arrest 1-like (ZAR1L), mRNA	mir-1778-x;mir-5124-x
XM_005891008	N4BP2L1	PREDICTED: Bos mutus NEDD4 binding protein 2-like 1 (N4BP2L1), mRNA	mir-301-x
XM_005891009	N4BP2L2	PREDICTED: Bos mutus NEDD4 binding protein 2-like 2 (N4BP2L2), mRNA	mir-4446-y
XM_005891013	RFC3	PREDICTED: Bos mutus replication factor C (activator 1) 3, 38kDa (RFC3), mRNA	mir-458-y
XM_005891016	LURAP1L	PREDICTED: Bos mutus leucine rich adaptor protein 1-like (LURAP1L), mRNA	mir-1402-x
XM_005891021	PRPS2	PREDICTED: Bos mutus phosphoribosyl pyrophosphate synthetase 2 (PRPS2), transcript variant X1, mRNA	bta-miR-2881;bta-miR-3141;mir-496-x
XM_005891022	PRPS2	PREDICTED: Bos mutus phosphoribosyl pyrophosphate synthetase 2 (PRPS2), transcript variant X4, mRNA	bta-miR-2881;bta-miR-3141;mir-496-x
XM_005891024	PRPS2	PREDICTED: Bos mutus phosphoribosyl pyrophosphate synthetase 2 (PRPS2), transcript variant X2, mRNA	bta-miR-2881;bta-miR-3141;mir-496-x
XM_005891025	PRPS2	PREDICTED: Bos mutus phosphoribosyl pyrophosphate synthetase 2 (PRPS2), transcript variant X3, mRNA	bta-miR-2881;bta-miR-3141;mir-496-x
XM_005891026	TLR7	PREDICTED: Bos mutus toll-like receptor 7 (TLR7), mRNA	bta-miR-370;mir-370-y;mir-4286-z;mir-6998-x
XM_005891027	TLR8	PREDICTED: Bos mutus toll-like receptor 8 (TLR8), mRNA	bta-miR-1291;mir-1291-x
XM_005891028	TMSB4X	PREDICTED: Bos mutus thymosin beta 4, X-linked (TMSB4X), transcript variant X2, mRNA	mir-4695-y
XM_005891037	FAM49A	PREDICTED: Bos mutus family with sequence similarity 49, member A (FAM49A), mRNA	mir-330-x
XM_005891038	DDX1	PREDICTED: Bos mutus DEAD (Asp-Glu-Ala-Asp) box helicase 1 (DDX1), mRNA	mir-300-y;mir-381-y
XM_005891040	NBAS	PREDICTED: Bos mutus neuroblastoma amplified sequence (NBAS), mRNA	bta-miR-149-3p;bta-miR-2290;bta-miR-7865;novel-m0140-3p;novel-m0141-3p
XM_005891041	FAM84A	PREDICTED: Bos mutus family with sequence similarity 84, member A (FAM84A), mRNA	bta-miR-1777a;bta-miR-1777b;bta-miR-2454-5p;bta-miR-2881;mir-1584-x;mir-1762-x;mir-2305-x;mir-2454-x;mir-3077-x;mir-4488-x;mir-5128-y;mir-6803-x;mir-7118-x;mir-762-y;mir-7846-y
XM_005891046	CA10	PREDICTED: Bos mutus carbonic anhydrase X (CA10), mRNA	mir-3776-x;mir-7865-x
XM_005891050	BMP2	PREDICTED: Bos mutus bone morphogenetic protein 2 (BMP2), mRNA	mir-6654-y;novel-m0290-5p
XM_005891051	FERMT1	PREDICTED: Bos mutus fermitin family member 1 (FERMT1), mRNA	bta-miR-2453;mir-7865-x;novel-m0007-5p;novel-m0235-3p;novel-m0294-3p
XM_005891052	MCM8	PREDICTED: Bos mutus minichromosome maintenance 8 homologous recombination repair factor (MCM8), transcript variant X1, mRNA	bta-miR-4657;mir-4657-x
XM_005891053	MCM8	PREDICTED: Bos mutus minichromosome maintenance 8 homologous recombination repair factor (MCM8), transcript variant X2, mRNA	bta-miR-4657;mir-4657-x
XM_005891054	MCM8	PREDICTED: Bos mutus minichromosome maintenance 8 homologous recombination repair factor (MCM8), transcript variant X3, mRNA	bta-miR-4657;mir-4657-x
XM_005891058	LOC102271125	PREDICTED: Bos mutus chromosome unknown open reading frame, human C20orf196 (LOC102271125), mRNA	bta-miR-2881;bta-miR-3141;mir-1584-x;mir-311-x;mir-324-y;mir-4492-y;mir-4505-x;mir-4651-x;mir-505-x;mir-5129-x
XM_005891065	LOC102274445	PREDICTED: Bos mutus zinc finger protein 621 (LOC102274445), transcript variant X1, mRNA	bta-miR-2358
XM_005891067	CTNNB1	PREDICTED: Bos mutus catenin (cadherin-associated protein), beta 1, 88kDa (CTNNB1), mRNA	bta-miR-1260b
XM_005891068	ULK4	PREDICTED: Bos mutus unc-51 like kinase 4 (ULK4), mRNA	bta-miR-2305;bta-miR-669;mir-1768-y;mir-4941-y;mir-6803-x
XM_005891069	TRAK1	PREDICTED: Bos mutus trafficking protein, kinesin binding 1 (TRAK1), transcript variant X1, mRNA	bta-miR-2295;bta-miR-7865;mir-1249-x;mir-1306-y;mir-6803-x;mir-705-x;novel-m0167-3p;novel-m0356-5p;novel-m0376-3p
XM_005891070	TRAK1	PREDICTED: Bos mutus trafficking protein, kinesin binding 1 (TRAK1), transcript variant X2, mRNA	bta-miR-191
XM_005891071	TRAK1	PREDICTED: Bos mutus trafficking protein, kinesin binding 1 (TRAK1), transcript variant X3, mRNA	bta-miR-191
XM_005891072	CCK	PREDICTED: Bos mutus cholecystokinin (CCK), mRNA	bta-miR-2366;mir-2366-y
XM_005891074	VIPR1	PREDICTED: Bos mutus vasoactive intestinal peptide receptor 1 (VIPR1), transcript variant X1, mRNA	bta-miR-1777a;bta-miR-2305;bta-miR-2899;mir-1249-x;mir-154-x;mir-1777-z;mir-185-y;mir-2881-x;mir-3077-x;mir-3187-y;mir-370-y;mir-3897-y;mir-4941-y;mir-4976-x;mir-5126-y;mir-5627-y;mir-6588-y;mir-6654-y;novel-m0147-5p
XM_005891075	VIPR1	PREDICTED: Bos mutus vasoactive intestinal peptide receptor 1 (VIPR1), transcript variant X2, mRNA	bta-miR-1777a;bta-miR-2305;bta-miR-2899;mir-1249-x;mir-154-x;mir-1777-z;mir-185-y;mir-2881-x;mir-3077-x;mir-3187-y;mir-370-y;mir-3897-y;mir-4941-y;mir-4976-x;mir-5126-y;mir-5627-y;mir-6588-y;mir-6654-y;novel-m0147-5p
XM_005891077	SS18L2	PREDICTED: Bos mutus synovial sarcoma translocation gene on chromosome 18-like 2 (SS18L2), mRNA	mir-7704-x
XM_005891079	HHATL	PREDICTED: Bos mutus hedgehog acyltransferase-like (HHATL), mRNA	mir-3102-x
XM_005891082	POMGNT2	PREDICTED: Bos mutus protein O-linked mannose N-acetylglucosaminyltransferase 2 (beta 1,4-) (POMGNT2), mRNA	bta-miR-2368-5p;bta-miR-2440;bta-miR-2454-3p;mir-1584-x;mir-1762-x;mir-2454-y;mir-298-x;mir-4941-y
XM_005891088	KLHL40	PREDICTED: Bos mutus kelch-like family member 40 (KLHL40), partial mRNA	bta-miR-103;bta-miR-1584-5p;bta-miR-664a;mir-103-y;mir-107-y;mir-7648-y
XM_005891091	FAM198A	PREDICTED: Bos mutus family with sequence similarity 198, member A (FAM198A), mRNA	bta-miR-2881;bta-miR-2900;bta-miR-744;mir-1777-x;mir-6803-x;mir-744-x;mir-762-y
XM_005891094	DOK5	PREDICTED: Bos mutus docking protein 5 (DOK5), mRNA	bta-miR-149-3p;bta-miR-2889;bta-miR-7865;mir-149-y;mir-4532-x;mir-5627-y
XM_005891099	TRIM41	PREDICTED: Bos mutus tripartite motif containing 41 (TRIM41), transcript variant X1, mRNA	bta-miR-2341;bta-miR-2347;mir-5100-y;mir-6803-x;mir-709-y;mir-762-y;novel-m0104-5p;novel-m0252-3p
XM_005891101	ZNF496	PREDICTED: Bos mutus zinc finger protein 496 (ZNF496), mRNA	bta-miR-7865
XM_005891119	YAP1	PREDICTED: Bos mutus Yes-associated protein 1 (YAP1), transcript variant X2, mRNA	mir-324-y
XM_005891120	YAP1	PREDICTED: Bos mutus Yes-associated protein 1 (YAP1), transcript variant X1, mRNA	mir-324-y
XM_005891122	LOC102271038	PREDICTED: Bos mutus chromosome unknown open reading frame, human C11orf70 (LOC102271038), transcript variant X2, mRNA	novel-m0150-5p
XM_005891125	TMX2	PREDICTED: Bos mutus thioredoxin-related transmembrane protein 2 (TMX2), mRNA	bta-miR-2451;bta-miR-3660;mir-3102-x;mir-3660-y;novel-m0070-5p
XM_005891127	MED19	PREDICTED: Bos mutus mediator complex subunit 19 (MED19), mRNA	bta-miR-7865;mir-2981-y;mir-324-y;novel-m0175-3p
XM_005891137	CLP1	PREDICTED: Bos mutus cleavage and polyadenylation factor I subunit 1 (CLP1), transcript variant X1, mRNA	bta-miR-760-5p;mir-874-x
XM_005891139	YPEL4	PREDICTED: Bos mutus yippee-like 4 (YPEL4), mRNA	bta-miR-2443;bta-miR-2449;bta-miR-2881;bta-miR-2900;bta-miR-449a;mir-1770-y;mir-1981-x;mir-3077-x;mir-361-y;mir-449-x;mir-6089-y;mir-6998-x
XM_005891140	SERPING1	PREDICTED: Bos mutus serpin peptidase inhibitor, clade G (C1 inhibitor), member 1 (SERPING1), mRNA	mir-1669-y;mir-5440-y;mir-6528-x;novel-m0050-3p;novel-m0293-5p
XM_005891141	TIMM10	PREDICTED: Bos mutus translocase of inner mitochondrial membrane 10 homolog (yeast) (TIMM10), transcript variant X1, mRNA	bta-miR-423-5p;bta-miR-6535;mir-2389-x
XM_005891142	SLC43A1	PREDICTED: Bos mutus solute carrier family 43 (amino acid system L transporter), member 1 (SLC43A1), mRNA	bta-miR-2453;mir-9851-y;novel-m0004-5p;novel-m0338-3p;novel-m0366-5p
XM_005891144	UBE2L6	PREDICTED: Bos mutus ubiquitin-conjugating enzyme E2L 6 (UBE2L6), mRNA	bta-miR-149-5p;bta-miR-2328-5p;bta-miR-2467-5p;bta-miR-2890;bta-miR-6525;bta-miR-760-3p;mir-194-y;mir-6089-y;mir-6525-x;mir-6588-y;mir-6803-x;mir-760-y;mir-8112-y
XM_005891149	ITGA2	PREDICTED: Bos mutus integrin, alpha 2 (CD49B, alpha 2 subunit of VLA-2 receptor) (ITGA2), mRNA	bta-miR-2290;mir-1576-y
XM_005891150	PELO	PREDICTED: Bos mutus pelota homolog (Drosophila) (PELO), mRNA	bta-miR-93;mir-883-x;mir-9277-y;mir-93-x
XM_005891152	LY86	PREDICTED: Bos mutus lymphocyte antigen 86 (LY86), mRNA	bta-miR-2423;bta-miR-744;mir-361-y;novel-m0168-3p
XM_005891154	NRN1	PREDICTED: Bos mutus neuritin 1 (NRN1), mRNA	mir-2881-x;mir-5126-y
XM_005891156	LYRM4	PREDICTED: Bos mutus LYR motif containing 4 (LYRM4), mRNA	bta-miR-2443;bta-miR-2454-5p;bta-miR-2467-3p;bta-miR-2888;mir-2443-x;mir-2454-x;mir-370-y;mir-6803-x;mir-762-y;mir-874-x
XM_005891157	RPP40	PREDICTED: Bos mutus ribonuclease P/MRP 40kDa subunit (RPP40), transcript variant X1, mRNA	bta-miR-326;mir-1768-y;mir-326-y;mir-4532-x
XM_005891158	CDYL	PREDICTED: Bos mutus chromodomain protein, Y-like (CDYL), mRNA	bta-miR-2360;mir-1777-z;mir-3077-x;mir-6089-y
[truncated: 12,506 more rows]
