# Supplementary material for: Comprehensive Analysis of MicroRNA–Messenger RNA from White Yak Testis Reveals the Differentially Expressed Molecules Involved in Development and Reproduction
Source: Int J Mol Sci. 2018 Oct 9;19(10):3083. doi: 10.3390/ijms19103083 (PMC6213350; doi:10.3390/ijms19103083)
Supplement: Supplementary file 1 [file ijms-19-03083-s001.zip › Supplemental files Table S2.xlsx]

## Sheet: all_profile
		Table S2 The co-expressed DEGs of three stages in yak testis
id	Profile	Description
NM_001290534	4	Bos mutus ornithine decarboxylase antizyme 3 (OAZ3), mRNA
XLOC_000076	7	PREDICTED: liprin-alpha-1-like, partial [Bos taurus]
XLOC_000583	7	PREDICTED: regulator of G-protein signaling 22 isoform X4 [Bos taurus]
XLOC_000591	7	-
XLOC_000662	7	-
XLOC_000895	2	-
XLOC_001110	2	-
XLOC_001119	7	-
XLOC_001210	7	PREDICTED: taste receptor type 2 member 42-like, partial [Bos mutus]
XLOC_001228	4	-
XLOC_001268	7	-
XLOC_001310	6	-
XLOC_001342	7	PREDICTED: ubiquitin-conjugating enzyme E2 R2-like [Myotis lucifugus]
XLOC_001348	7	reverse transcriptase-like [Bos taurus]
XLOC_001427	2	-
XLOC_001468	4	PREDICTED: basic salivary proline-rich protein 1-like [Bos taurus]
XLOC_001503	6	PREDICTED: homeobox protein DLX-2 [Bison bison bison]
XLOC_001742	2	-
XLOC_001838	7	C9orf57 protein [Homo sapiens]
XLOC_001963	4	PREDICTED: uncharacterized protein LOC104990012 [Bison bison bison]
XLOC_001974	2	Long palate, lung and nasal epithelium carcinoma-associated protein 4 [Tupaia chinensis]
XLOC_002580	7	PREDICTED: UPF0454 protein C12orf49 homolog isoform X2 [Physeter catodon]
XLOC_002723	6	endonuclease reverse transcriptase [Bos taurus]
XLOC_002950	7	PREDICTED: lipocalin-15-like [Ochotona princeps]
XLOC_003094	2	PREDICTED: carbonyl reductase [NADPH] 1-like isoform X2 [Ovis aries musimon]
XLOC_003215	4	PREDICTED: mucin-2-like [Bos taurus]
XLOC_003299	2	-
XLOC_003358	7	-
XLOC_003390	7	PREDICTED: myomegalin isoform X14 [Bos taurus]
XLOC_003714	2	-
XLOC_004136	2	-
XLOC_004165	4	protamine 2 [Bos taurus]
XLOC_004208	2	-
XLOC_004223	2	hypothetical protein MDA_GLEAN10012073 [Myotis davidii]
XLOC_004343	2	PREDICTED: zinc finger FYVE domain-containing protein 16 isoform X1 [Ovis aries musimon]
XLOC_004423	2	PAOX protein [Bos taurus]
XLOC_004533	7	PREDICTED: glycerophosphodiester phosphodiesterase domain-containing protein 4 isoform X2 [Bos taurus]
XLOC_004607	7	-
XLOC_004721	2	-
XLOC_004774	7	PREDICTED: probable E3 SUMO-protein ligase RNF212 isoform X2 [Bos taurus]
XLOC_005134	2	-
XLOC_005151	4	-
XLOC_005170	7	bitter taste receptor Bota-T2R65A [Bos taurus]
XLOC_005394	2	-
XLOC_005474	4	-
XLOC_005507	6	PREDICTED: bifunctional lysine-specific demethylase and histidyl-hydroxylase MINA isoform X3 [Bison bison bison]
XLOC_005878	4	-
XLOC_005890	2	PREDICTED: serine/arginine repetitive matrix protein 1-like isoform X2 [Bubalus bubalis]
XLOC_005945	2	-
XLOC_006090	7	PREDICTED: LOW QUALITY PROTEIN: SRSF protein kinase 1 [Bubalus bubalis]
XLOC_006116	4	PREDICTED: pituitary tumor-transforming gene 1 protein-interacting protein-like [Bos mutus]
XLOC_006180	6	PREDICTED: F-box only protein 27 isoform X2 [Bos taurus]
XLOC_006272	7	reverse transcriptase-like [Bos taurus]
XLOC_006483	6	T-cell receptor alpha chain V region PHDS58 [Pteropus alecto]
XLOC_006528	7	PREDICTED: transcription factor IIIB 90 kDa subunit isoform X1 [Bos taurus]
XLOC_006598	7	-
XLOC_006642	6	-
XLOC_007057	3	-
XLOC_007264	7	-
XLOC_007405	7	reverse transcriptase-like [Bos taurus]
XLOC_007406	7	rCG63605 [Rattus norvegicus]
XLOC_007508	7	PREDICTED: sperm flagellar protein 1-like isoform X1 [Bos taurus]
XLOC_007645	6	-
XLOC_007685	6	-
XLOC_007695	7	Zinc finger protein 1-like protein, partial [Bos mutus]
XLOC_007697	7	-
XLOC_007698	7	PREDICTED: uncharacterized protein LOC102342427 [Pantholops hodgsonii]
XLOC_007704	3	-
XLOC_007859	0	bitter taste receptor Bota-T2R65A [Bos taurus]
XLOC_007867	4	PREDICTED: dual specificity tyrosine-phosphorylation-regulated kinase 3 [Bos mutus]
XLOC_007973	3	T cell receptor gamma C4 [Bos taurus]
XLOC_008017	0	Taste receptor cell protein 1, partial [Bos mutus]
XLOC_008300	2	PREDICTED: protein FAM47E isoform X9 [Ovis aries musimon]
XLOC_008608	2	-
XLOC_008722	2	-
XLOC_008821	7	PREDICTED: opioid growth factor receptor-like [Ovis aries musimon]
XLOC_008912	4	-
XLOC_009057	4	PREDICTED: synaptotagmin-12 isoform X1 [Ovis aries]
XLOC_009091	7	-
XLOC_009242	2	-
XLOC_009330	7	PREDICTED: uncharacterized protein LOC104970405, partial [Bos taurus]
XLOC_009611	7	-
XLOC_010131	2	-
XLOC_010272	7	PREDICTED: EF-hand calcium-binding domain-containing protein 1-like isoform X2 [Ovis aries]
XLOC_010287	7	-
XLOC_010340	4	-
XLOC_010863	7	-
XLOC_010924	3	-
XLOC_010943	7	TPA: hypothetical protein BOS_20571 [Bos taurus]
XLOC_011024	2	-
XLOC_011089	7	-
XLOC_011225	7	PREDICTED: LOW QUALITY PROTEIN: liprin-alpha-1-like [Bison bison bison]
XLOC_011439	2	PREDICTED: NEDD8-conjugating enzyme UBE2F-like isoform X2 [Pelodiscus sinensis]
XLOC_011453	4	PREDICTED: flagellar attachment zone protein 1 isoform X2 [Equus przewalskii]
XLOC_011588	7	PREDICTED: tyrosine--tRNA ligase, mitochondrial [Vicugna pacos]
XLOC_011852	7	-
XLOC_011997	7	PREDICTED: tubulin alpha-3E chain isoform X1 [Ovis aries]
XLOC_012291	4	-
XLOC_012620	7	PREDICTED: uncharacterized protein LOC100626847 [Sus scrofa]
XLOC_012675	6	-
XLOC_013030	6	-
XLOC_013116	7	PREDICTED: LOW QUALITY PROTEIN: WNK lysine deficient protein kinase 1 [Pantholops hodgsonii]
XLOC_013241	4	-
XLOC_013313	0	-
XLOC_013567	6	-
XLOC_013616	0	PR domain zinc finger protein 12, partial [Bos mutus]
XLOC_013724	4	PREDICTED: E3 ubiquitin-protein ligase Topors-like [Bos taurus]
XLOC_013855	7	-
XLOC_014066	0	CAMPATH-1 antigen precursor [Bos taurus]
XLOC_014291	4	LOC767871 protein [Bos taurus]
XLOC_014364	7	endonuclease/reverse transcriptase [Sus scrofa]
XLOC_014372	7	PREDICTED: zinc finger protein 549-like [Bos taurus]
XLOC_014373	7	Sodium channel protein type 7 subunit alpha, partial [Bos mutus]
XLOC_014473	4	RIKEN cDNA 4931429L15, isoform CRA_b, partial [Mus musculus]
XLOC_014580	7	-
XLOC_014685	7	PREDICTED: LOW QUALITY PROTEIN: protein FAM53A [Bubalus bubalis]
XLOC_014691	7	PREDICTED: uncharacterized protein LOC101906985 isoform X2 [Bos taurus]
XLOC_014700	7	TPA: hypothetical protein BOS_41 [Bos taurus]
XLOC_014830	0	PREDICTED: EF-hand calcium-binding domain-containing protein 1 isoform X5 [Ovis aries musimon]
XLOC_014852	7	-
XLOC_014884	6	-
XLOC_015014	6	-
XLOC_015023	7	PREDICTED: LOW QUALITY PROTEIN: voltage-dependent P/Q-type calcium channel subunit alpha-1A [Colobus angolensis palliatus]
XLOC_015204	7	-
XLOC_015263	7	hypothetical protein EGK_18085, partial [Macaca mulatta]
XLOC_015282	4	-
XLOC_015283	6	-
XLOC_015294	7	PREDICTED: 40S ribosomal protein S3 [Tupaia chinensis]
XLOC_015619	4	-
XLOC_015743	2	-
XLOC_015883	6	PREDICTED: synaptotagmin-12 isoform X1 [Ovis aries]
XLOC_015928	7	PREDICTED: mitogen-activated protein kinase 7-like isoform X2 [Ovis aries musimon]
XLOC_015955	2	-
XLOC_016030	2	-
XLOC_016070	2	hypothetical protein M91_19863, partial [Bos mutus]
XLOC_016112	2	-
XLOC_016395	7	PREDICTED: very low-density lipoprotein receptor-like isoform X1 [Ovis aries]
XLOC_016554	7	PREDICTED: carbonyl reductase [NADPH] 1-like isoform X2 [Ovis aries musimon]
XLOC_016668	7	-
XLOC_016798	7	PREDICTED: maestro heat-like repeat family member 5 isoform X4 [Bos taurus]
XLOC_016799	7	PREDICTED: maestro heat-like repeat family member 5 isoform X2 [Bos taurus]
XLOC_016886	7	-
XLOC_016921	7	zinc finger protein 266 [Bos taurus]
XLOC_017004	2	-
XLOC_017240	4	PREDICTED: probable polypeptide N-acetylgalactosaminyltransferase 8 [Bos mutus]
XLOC_017559	0	PREDICTED: signal transducer CD24 [Bos taurus]
XLOC_017626	7	-
XLOC_017786	4	PREDICTED: mucin-19-like [Bubalus bubalis]
XLOC_017824	4	PREDICTED: uncharacterized protein LOC105606166 [Ovis aries musimon]
XLOC_017856	7	-
XLOC_017865	7	PREDICTED: WD repeat-containing protein 65 [Bison bison bison]
XLOC_018009	7	PREDICTED: beta-citryl-glutamate synthase B isoform X1 [Bubalus bubalis]
XLOC_018121	2	-
XLOC_018127	7	PREDICTED: LOW QUALITY PROTEIN: E3 ubiquitin-protein ligase MARCH11 [Bubalus bubalis]
XLOC_018194	0	PREDICTED: complement factor H-like [Bison bison bison]
XLOC_018210	2	-
XLOC_018528	7	-
XLOC_018757	7	-
XLOC_018774	6	PREDICTED: LOW QUALITY PROTEIN: zinc finger protein Xfin-like [Lipotes vexillifer]
XLOC_019011	7	reverse transcriptase-like [Bos taurus]
XLOC_019318	2	-
XLOC_019374	0	-
XLOC_019443	7	-
XLOC_019640	7	PREDICTED: transducin-like enhancer protein 4 [Bos taurus]
XLOC_019641	7	reverse transcriptase-like [Bos taurus]
XLOC_019670	7	-
XLOC_019780	4	TPA: CTAGE family, member 5-like [Bos taurus]
XLOC_019806	7	-
XLOC_019868	4	-
XLOC_019884	4	-
XLOC_020095	2	-
XLOC_020184	7	-
XLOC_020432	7	-
XLOC_020643	2	-
XLOC_020725	7	-
XLOC_020982	4	PREDICTED: CMP-N-acetylneuraminate-beta-galactosamide-alpha-2,3-sialyltransferase 1-like [Bos taurus]
XLOC_021029	2	hCG2025265, partial [Homo sapiens]
XLOC_021038	4	PREDICTED: peroxisomal N(1)-acetyl-spermine/spermidine oxidase isoform X1 [Bos taurus]
XLOC_021063	7	reverse transcriptase-like [Bos taurus]
XLOC_021669	7	PREDICTED: nuclear pore complex protein Nup88 isoform X1 [Galeopterus variegatus]
XLOC_021679	7	PREDICTED: serine protease 44 [Bos taurus]
XLOC_021806	2	PREDICTED: feline leukemia virus subgroup C receptor-related protein 2 isoform X6 [Ovis aries musimon]
XLOC_021976	6	PREDICTED: serine/threonine-protein phosphatase 4 regulatory subunit 3B [Bos taurus]
XLOC_022158	2	-
XLOC_022296	2	-
XLOC_022340	7	-
XLOC_022593	4	PREDICTED: septin-2 [Capra hircus]
XLOC_022705	3	PREDICTED: LOW QUALITY PROTEIN: cohesin subunit SA-2 [Bison bison bison]
XLOC_022769	7	-
XLOC_022770	7	PREDICTED: E3 ubiquitin-protein ligase HACE1 isoform X4 [Ovis aries]
XLOC_022834	7	PREDICTED: methionine-R-sulfoxide reductase B2, mitochondrial [Octodon degus]
XLOC_022964	0	bitter taste receptor Bota-T2R65A [Bos taurus]
XLOC_023256	7	-
XLOC_023523	7	-
XLOC_023528	7	-
XLOC_023539	0	-
XLOC_023553	2	-
XLOC_023941	7	PREDICTED: proline-rich protein HaeIII subfamily 1-like [Bos mutus]
XLOC_024142	2	-
XLOC_024143	2	-
XLOC_024144	2	-
XLOC_024583	7	PREDICTED: ral guanine nucleotide dissociation stimulator isoform X2 [Equus caballus]
XLOC_024648	4	-
XLOC_024738	4	-
XLOC_024742	4	PREDICTED: peptidyl-prolyl cis-trans isomerase CWC27 homolog isoform X1 [Ovis aries]
XLOC_024747	7	-
XLOC_024749	4	-
XLOC_024937	2	-
XLOC_025222	2	hypothetical protein CB1_000978043 [Camelus ferus]
XLOC_025343	0	-
XLOC_025477	7	PREDICTED: tubulin alpha-3 chain-like [Ochotona princeps]
XLOC_025517	4	-
XLOC_025892	7	-
XLOC_026933	2	-
XLOC_026937	4	-
XLOC_027047	2	-
XLOC_027270	3	PREDICTED: LOW QUALITY PROTEIN: clustered mitochondria protein homolog [Tursiops truncatus]
XLOC_027457	7	-
XLOC_027505	7	PREDICTED: uncharacterized protein DKFZp434B061-like [Ovis aries musimon]
XLOC_027697	7	-
XLOC_027711	4	-
XLOC_027757	2	-
XLOC_027843	4	-
XLOC_027948	6	-
XLOC_027988	7	bitter taste receptor Bota-T2R65A [Bos taurus]
XLOC_028106	2	-
XLOC_028402	2	hCG1990793 [Homo sapiens]
XLOC_028416	2	Sodium channel protein type 7 subunit alpha, partial [Bos mutus]
XLOC_028832	7	-
XLOC_029107	7	PREDICTED: uncharacterized protein LOC105604897 isoform X2 [Ovis aries]
XLOC_029223	2	PREDICTED: acidic leucine-rich nuclear phosphoprotein 32-related protein-like isoform X1 [Ovis aries musimon]
XLOC_029660	7	-
XLOC_029689	7	PREDICTED: liprin-alpha-1-like isoform X7 [Bos taurus]
XLOC_029878	4	eukaryotic translation elongation factor 1 beta 2-like [Bos taurus]
XLOC_029888	7	-
XLOC_029889	7	PREDICTED: leucine zipper protein 2-like, partial [Mustela putorius furo]
XLOC_030081	4	PREDICTED: spermatogenesis-associated protein 31A6-like, partial [Capra hircus]
XLOC_030219	6	PREDICTED: methionine-R-sulfoxide reductase B2, mitochondrial-like [Tursiops truncatus]
XLOC_030363	3	-
XLOC_030388	4	PREDICTED: membrane-spanning 4-domains subfamily A member 12 isoform X6 [Bos taurus]
XLOC_030389	4	PREDICTED: membrane-spanning 4-domains subfamily A member 5-like [Capra hircus]
XLOC_030988	7	PREDICTED: liprin-alpha-1-like [Bos taurus]
XLOC_031013	7	hCG2038158, partial [Homo sapiens]
XLOC_031111	4	-
XLOC_031238	7	-
XLOC_031505	7	PREDICTED: uncharacterized protein LOC789803 isoform X1 [Bos taurus]
XLOC_031584	7	PREDICTED: EF-hand calcium-binding domain-containing protein 1 isoform X5 [Ovis aries musimon]
XLOC_031622	2	-
XLOC_031689	6	PREDICTED: extensin-like [Ovis aries musimon]
XLOC_032137	7	-
XLOC_032198	7	PREDICTED: uncharacterized protein LOC104969954 isoform X1 [Bos taurus]
XLOC_032245	7	hCG2019948, isoform CRA_b, partial [Homo sapiens]
XLOC_032271	7	TPA: Cytochrome c oxidase subunit 8C, mitochondrial-like [Bos taurus]
XLOC_032527	7	-
XLOC_033024	7	reverse transcriptase-like [Bos taurus]
XLOC_033206	7	PREDICTED: inactive serine/threonine-protein kinase TEX14-like isoform X4 [Bos taurus]
XLOC_033280	7	PREDICTED: peroxisomal N(1)-acetyl-spermine/spermidine oxidase isoform X4 [Ovis aries musimon]
XLOC_033343	2	-
XLOC_033403	4	PREDICTED: apolipoprotein L2-like isoform X2 [Bos taurus]
XLOC_033583	2	-
XLOC_033756	2	-
XLOC_033771	4	PREDICTED: mucin-16 isoform X4 [Bos taurus]
XLOC_033967	2	-
XLOC_034368	7	-
XLOC_034539	7	-
XLOC_034695	6	PREDICTED: protein FAM47E isoform X9 [Ovis aries musimon]
XLOC_034697	6	PREDICTED: carbonyl reductase [NADPH] 1-like isoform X2 [Ovis aries musimon]
XLOC_034700	4	PREDICTED: maestro heat-like repeat-containing protein family member 7 isoform X2 [Chlorocebus sabaeus]
XLOC_034742	2	-
XLOC_034746	2	-
XLOC_034874	2	-
XLOC_034990	7	-
XLOC_035166	2	-
XLOC_035200	7	PREDICTED: glycerophosphodiester phosphodiesterase domain-containing protein 4 isoform X1 [Bos taurus]
XLOC_035269	2	-
XLOC_035476	7	PREDICTED: transcription intermediary factor 1-alpha [Bison bison bison]
XLOC_035563	7	-
XLOC_035669	7	TPA: spindle E-like [Bos taurus]
XLOC_035775	7	-
XLOC_035997	4	PREDICTED: dynein heavy chain 6, axonemal [Bison bison bison]
XLOC_036221	6	-
XLOC_036262	3	bitter taste receptor Bota-T2R65A [Bos taurus]
XLOC_036414	0	PREDICTED: complement factor H-like [Bison bison bison]
XLOC_036454	6	PREDICTED: LOW QUALITY PROTEIN: patched domain-containing protein 3-like [Bison bison bison]
XLOC_036646	7	-
XLOC_036828	6	PREDICTED: LOW QUALITY PROTEIN: myotubularin related protein 8 [Chinchilla lanigera]
XLOC_036841	2	PREDICTED: uncharacterized protein LOC105606971 [Ovis aries musimon]
XLOC_036878	4	-
XLOC_037087	2	PREDICTED: chromodomain Y-like protein isoform X1 [Bos taurus]
XLOC_037140	4	-
XLOC_037156	2	-
XLOC_037265	2	-
XLOC_037313	4	-
XLOC_037355	7	PREDICTED: ankyrin repeat domain-containing protein 26-like isoform X4 [Bos taurus]
XLOC_037462	6	-
XLOC_037597	7	PREDICTED: liprin-alpha-1-like isoform X8 [Bos taurus]
XLOC_037702	6	TPA: paraneoplastic antigen MA2-like [Bos taurus]
XLOC_037854	3	-
XLOC_037855	3	TPA: chromosome 14 open reading frame 132-like [Bos taurus]
XLOC_038120	2	PREDICTED: intelectin-1-like [Bison bison bison]
XLOC_038158	7	PREDICTED: uncharacterized protein LOC783947 isoform X4 [Bos taurus]
XLOC_038159	2	Beta-defensin 33 [Bos mutus]
XLOC_038346	2	rCG56954, isoform CRA_a [Rattus norvegicus]
XLOC_038405	0	PREDICTED: 40S ribosomal protein S20-like [Peromyscus maniculatus bairdii]
XLOC_038469	4	PREDICTED: ZNRD1 antisense RNA 1 isoform X1 [Rattus norvegicus]
XLOC_038654	2	-
XLOC_038681	7	PREDICTED: LOW QUALITY PROTEIN: ankyrin repeat domain-containing protein 26-like isoform X1 [Bos taurus]
XLOC_038817	7	-
XLOC_038921	7	-
XLOC_039685	3	PREDICTED: complement C4-B-like, partial [Capra hircus]
XLOC_039934	5	PREDICTED: spore wall protein 2-like [Bos taurus]
XLOC_040025	4	PREDICTED: maestro heat-like repeat family member 5 isoform X1, partial [Bos taurus]
XLOC_040153	4	PREDICTED: maestro heat-like repeat family member 5 isoform X2 [Bos taurus]
XM_005886635	3	PREDICTED: Bos mutus serpin B6 (LOC102267172), transcript variant X2, mRNA
XM_005886657	0	PREDICTED: Bos mutus growth arrest and DNA-damage-inducible, gamma (GADD45G), mRNA
XM_005886668	3	PREDICTED: Bos mutus patatin-like phospholipase domain containing 8 (PNPLA8), transcript variant X1, mRNA
XM_005886706	0	PREDICTED: Bos mutus ribosomal protein L17 (RPL17), transcript variant X1, mRNA
XM_005886712	4	PREDICTED: Bos mutus myosin VB (MYO5B), mRNA
XM_005886752	3	PREDICTED: Bos mutus polyadenylate-binding protein 4 (LOC102283148), mRNA
XM_005886767	7	PREDICTED: Bos mutus protein kinase, membrane associated tyrosine/threonine 1 (PKMYT1), transcript variant X1, mRNA
XM_005886768	2	PREDICTED: Bos mutus protein kinase, membrane associated tyrosine/threonine 1 (PKMYT1), transcript variant X2, mRNA
XM_005886771	7	PREDICTED: Bos mutus 3-phosphoinositide dependent protein kinase 1 (PDPK1), mRNA
XM_005886776	4	PREDICTED: Bos mutus deoxyribonuclease I-like 2 (DNASE1L2), mRNA
XM_005886778	7	PREDICTED: Bos mutus phosphoglycolate phosphatase (PGP), mRNA
XM_005886815	4	PREDICTED: Bos mutus hydroxyacylglutathione hydrolase (HAGH), transcript variant X2, mRNA
XM_005886830	0	PREDICTED: Bos mutus mesothelin (LOC102264328), mRNA
XM_005886866	4	PREDICTED: Bos mutus coiled-coil domain containing 154 (CCDC154), mRNA
XM_005886867	2	PREDICTED: Bos mutus unkempt family zinc finger-like (UNKL), mRNA
XM_005886903	0	PREDICTED: Bos mutus jagged 1 (JAG1), mRNA
XM_005886911	3	PREDICTED: Bos mutus V-set and transmembrane domain-containing protein 1 (LOC102265270), transcript variant X1, mRNA
XM_005886924	7	PREDICTED: Bos mutus ubiquitin specific peptidase 15 (USP15), transcript variant X1, mRNA
XM_005886937	3	PREDICTED: Bos mutus serine carboxypeptidase 1 (SCPEP1), mRNA
XM_005886954	3	PREDICTED: Bos mutus phosphoserine phosphatase (PSPH), transcript variant X1, mRNA
XM_005886983	3	PREDICTED: Bos mutus hydroxy-delta-5-steroid dehydrogenase, 3 beta- and steroid delta-isomerase 7 (HSD3B7), transcript variant X1, mRNA
XM_005886996	0	PREDICTED: Bos mutus protease, serine, 53 (PRSS53), mRNA
XM_005887028	7	PREDICTED: Bos mutus diaphanous-related formin 3 (DIAPH3), mRNA
XM_005887034	4	PREDICTED: Bos mutus spermatogenesis associated 3 (SPATA3), mRNA
XM_005887039	4	PREDICTED: Bos mutus chromosome unknown open reading frame, human C2orf57 (LOC102270807), mRNA
XM_005887091	3	PREDICTED: Bos mutus Mov10 RISC complex RNA helicase (MOV10), transcript variant X3, mRNA
XM_005887106	0	PREDICTED: Bos mutus olfactomedin-like 3 (OLFML3), mRNA
XM_005887118	7	PREDICTED: Bos mutus tripartite motif containing 33 (TRIM33), mRNA
XM_005887119	2	PREDICTED: Bos mutus tachykinin, precursor 1 (TAC1), transcript variant X1, mRNA
XM_005887162	4	PREDICTED: Bos mutus microtubule associated tumor suppressor 1 (MTUS1), transcript variant X4, mRNA
XM_005887164	3	PREDICTED: Bos mutus fibrinogen-like 1 (FGL1), transcript variant X1, mRNA
XM_005887179	0	PREDICTED: Bos mutus parvin, alpha (PARVA), mRNA
XM_005887200	3	PREDICTED: Bos mutus caspase 1, apoptosis-related cysteine peptidase (CASP1), mRNA
XM_005887202	4	PREDICTED: Bos mutus DNA-damage inducible 1 homolog 1 (DDI1), mRNA
XM_005887207	0	PREDICTED: Bos mutus progesterone receptor membrane component 1 (PGRMC1), transcript variant X1, mRNA
XM_005887224	3	PREDICTED: Bos mutus ring finger protein 113A (RNF113A), mRNA
XM_005887237	4	PREDICTED: Bos mutus zinc finger protein 18 (ZNF18), mRNA
XM_005887243	7	PREDICTED: Bos mutus dynein, axonemal, heavy chain 9 (DNAH9), mRNA
XM_005887251	2	PREDICTED: Bos mutus CMT1A duplicated region transcript 4 (CDRT4), transcript variant X1, mRNA
XM_005887271	3	PREDICTED: Bos mutus epsin 2 (EPN2), transcript variant X5, mRNA
XM_005887300	0	PREDICTED: Bos mutus 3'-phosphoadenosine 5'-phosphosulfate synthase 1 (PAPSS1), partial mRNA
XM_005887317	7	PREDICTED: Bos mutus sorting nexin 8 (SNX8), mRNA
XM_005887332	7	PREDICTED: Bos mutus IQ motif containing E (IQCE), mRNA
XM_005887336	4	PREDICTED: Bos mutus sidekick cell adhesion molecule 1 (SDK1), mRNA
XM_005887339	7	PREDICTED: Bos mutus Ras association and DIL domains (RADIL), mRNA
XM_005887373	0	PREDICTED: Bos mutus granzyme A (LOC102277241), mRNA
XM_005887374	0	PREDICTED: Bos mutus glutathione peroxidase 8 (putative) (GPX8), transcript variant X1, mRNA
XM_005887382	7	PREDICTED: Bos mutus DEAD (Asp-Glu-Ala-Asp) box polypeptide 4 (DDX4), mRNA
XM_005887397	0	PREDICTED: Bos mutus aldehyde dehydrogenase 7 family, member A1 (ALDH7A1), mRNA
XM_005887419	4	PREDICTED: Bos mutus dnaJ homolog subfamily B member 6 (LOC102268192), mRNA
XM_005887426	7	PREDICTED: Bos mutus tubulin tyrosine ligase-like family member 7 (TTLL7), mRNA
XM_005887449	3	PREDICTED: Bos mutus somatostatin receptor 3 (SSTR3), mRNA
XM_005887456	4	PREDICTED: Bos mutus testis expressed 33 (TEX33), mRNA
XM_005887481	2	PREDICTED: Bos mutus matrix metallopeptidase 13 (MMP13), mRNA
XM_005887508	7	PREDICTED: Bos mutus HORMA domain containing 2 (HORMAD2), mRNA
XM_005887516	4	PREDICTED: Bos mutus coiled-coil domain containing 157 (CCDC157), mRNA
XM_005887517	7	PREDICTED: Bos mutus SEC14-like lipid binding 2 (SEC14L2), transcript variant X1, mRNA
XM_005887518	4	PREDICTED: Bos mutus SEC14-like lipid binding 2 (SEC14L2), transcript variant X2, mRNA
XM_005887530	3	PREDICTED: Bos mutus amyloid beta (A4) precursor-like protein 2 (APLP2), transcript variant X1, mRNA
XM_005887621	3	PREDICTED: Bos mutus cholinergic receptor, nicotinic, beta 4 (neuronal) (CHRNB4), mRNA
XM_005887622	7	PREDICTED: Bos mutus A kinase (PRKA) anchor protein 4 (AKAP4), transcript variant X1, mRNA
XM_005887623	2	PREDICTED: Bos mutus A kinase (PRKA) anchor protein 4 (AKAP4), transcript variant X2, mRNA
XM_005887631	6	PREDICTED: Bos mutus X antigen family member 5-like (LOC102285381), transcript variant X3, mRNA
XM_005887655	3	PREDICTED: Bos mutus potassium channel, voltage gated Shal related subfamily D, member 1 (KCND1), mRNA
XM_005887657	3	PREDICTED: Bos mutus OTU deubiquitinase 5 (OTUD5), transcript variant X1, mRNA
XM_005887692	3	PREDICTED: Bos mutus diacylglycerol kinase, kappa (DGKK), partial mRNA
XM_005887694	3	PREDICTED: Bos mutus MAGI family member, X-linked (MAGIX), mRNA
XM_005887732	7	PREDICTED: Bos mutus chromosome unknown open reading frame, human C12orf40 (LOC102267349), mRNA
XM_005887742	0	PREDICTED: Bos mutus transcription factor 21 (TCF21), mRNA
XM_005887761	7	PREDICTED: Bos mutus karyopherin alpha 2 (RAG cohort 1, importin alpha 1) (KPNA2), transcript variant X1, mRNA
XM_005887791	2	PREDICTED: Bos mutus putative 60S ribosomal protein L37a (LOC102287856), mRNA
XM_005887811	7	PREDICTED: Bos mutus ubinuclein 1 (UBN1), transcript variant X1, mRNA
XM_005887843	3	PREDICTED: Bos mutus guanine deaminase (GDA), transcript variant X1, mRNA
XM_005887866	3	PREDICTED: Bos mutus chromosome unknown open reading frame, human C5orf22 (LOC102287089), mRNA
XM_005887878	0	PREDICTED: Bos mutus Rho guanine nucleotide exchange factor (GEF) 3 (ARHGEF3), transcript variant X1, mRNA
XM_005887907	4	PREDICTED: Bos mutus tubulin tyrosine ligase-like family member 9 (TTLL9), mRNA
XM_005887964	2	PREDICTED: Bos mutus signal-regulatory protein beta-2 (LOC102267731), transcript variant X2, mRNA
XM_005887966	7	PREDICTED: Bos mutus aurora kinase A (AURKA), transcript variant X1, mRNA
XM_005887971	4	PREDICTED: Bos mutus protein FAM209A (LOC102269593), mRNA
XM_005888030	2	PREDICTED: Bos mutus cylicin, basic protein of sperm head cytoskeleton 2 (CYLC2), mRNA
XM_005888045	3	PREDICTED: Bos mutus arsenite methyltransferase (AS3MT), mRNA
XM_005888056	7	PREDICTED: Bos mutus pleckstrin and Sec7 domain containing (PSD), transcript variant X1, mRNA
XM_005888060	3	PREDICTED: Bos mutus CUE domain containing 2 (CUEDC2), transcript variant X2, mRNA
XM_005888088	7	PREDICTED: Bos mutus deleted in primary ciliary dyskinesia homolog (mouse) (DPCD), mRNA
XM_005888102	7	PREDICTED: Bos mutus SMC5-SMC6 complex localization factor 2 (SLF2), transcript variant X2, mRNA
XM_005888160	6	PREDICTED: Bos mutus spindle apparatus coiled-coil protein 1 (SPDL1), transcript variant X2, mRNA
XM_005888161	3	PREDICTED: Bos mutus dedicator of cytokinesis 2 (DOCK2), mRNA
XM_005888171	4	PREDICTED: Bos mutus HNF1 homeobox B (HNF1B), transcript variant X2, mRNA
XM_005888187	7	PREDICTED: Bos mutus sperm associated antigen 5 (SPAG5), mRNA
XM_005888192	4	PREDICTED: Bos mutus protein interacting with cyclin A1 (PROCA1), transcript variant X1, mRNA
XM_005888224	7	PREDICTED: Bos mutus diazepam-binding inhibitor-like 5 (LOC102277067), transcript variant X3, mRNA
XM_005888225	4	PREDICTED: Bos mutus diazepam-binding inhibitor-like 5 (LOC102277067), transcript variant X2, mRNA
XM_005888268	4	PREDICTED: Bos mutus chromosome unknown open reading frame, human C17orf97 (LOC102265368), mRNA
XM_005888277	0	PREDICTED: Bos mutus matrix metallopeptidase 16 (membrane-inserted) (MMP16), mRNA
XM_005888293	7	PREDICTED: Bos mutus chromosome unknown open reading frame, human C8orf88 (LOC102276124), mRNA
XM_005888301	2	PREDICTED: Bos mutus protein tyrosine phosphatase, receptor type, Q (PTPRQ), partial mRNA
XM_005888321	3	PREDICTED: Bos mutus small integral membrane protein 24-like (LOC102285479), transcript variant X2, mRNA
XM_005888337	7	PREDICTED: Bos mutus small glutamine-rich tetratricopeptide repeat (TPR)-containing, alpha (SGTA), transcript variant X2, mRNA
XM_005888349	4	PREDICTED: Bos mutus IZUMO family member 4 (IZUMO4), mRNA
XM_005888359	7	PREDICTED: Bos mutus ubiquitin-conjugating enzyme E2 D3-like (LOC102271309), mRNA
XM_005888371	0	PREDICTED: Bos mutus prolyl 4-hydroxylase, alpha polypeptide II (P4HA2), transcript variant X2, mRNA
XM_005888391	0	PREDICTED: Bos mutus anti-Mullerian hormone (AMH), mRNA
XM_005888395	7	PREDICTED: Bos mutus leucine rich repeat containing 28 (LRRC28), mRNA
XM_005888420	0	PREDICTED: Bos mutus LIM domain only 4 (LMO4), transcript variant X1, mRNA
XM_005888425	6	PREDICTED: Bos mutus SH3-domain GRB2-like endophilin B1 (SH3GLB1), transcript variant X2, mRNA
XM_005888445	7	PREDICTED: Bos mutus WD repeat domain 63 (WDR63), mRNA
XM_005888448	3	PREDICTED: Bos mutus guanylate-binding protein 4 (LOC102276796), mRNA
XM_005888461	3	PREDICTED: Bos mutus HECT, UBA and WWE domain containing 1, E3 ubiquitin protein ligase (HUWE1), mRNA
XM_005888470	3	PREDICTED: Bos mutus G protein-coupled receptor 173 (GPR173), mRNA
XM_005888513	3	PREDICTED: Bos mutus G-protein signaling modulator 1 (GPSM1), mRNA
XM_005888514	2	PREDICTED: Bos mutus glycosyltransferase 6 domain containing 1 (GLT6D1), mRNA
XM_005888552	4	PREDICTED: Bos mutus family with sequence similarity 71, member A (FAM71A), mRNA
XM_005888553	3	PREDICTED: Bos mutus activating transcription factor 3 (ATF3), transcript variant X1, mRNA
XM_005888563	7	PREDICTED: Bos mutus NIMA-related kinase 2 (NEK2), mRNA
XM_005888595	4	PREDICTED: Bos mutus tetraspanin 6 (TSPAN6), transcript variant X1, mRNA
XM_005888676	3	PREDICTED: Bos mutus alpha thalassemia/mental retardation syndrome X-linked (ATRX), transcript variant X1, mRNA
XM_005888680	7	PREDICTED: Bos mutus fibronectin type III domain containing protein 3C1-like (LOC102280173), mRNA
XM_005888690	7	PREDICTED: Bos mutus DnaJ (Hsp40) homolog, subfamily B, member 12 (DNAJB12), transcript variant X1, mRNA
XM_005888710	3	PREDICTED: Bos mutus CTP synthase 2 (CTPS2), mRNA
XM_005888714	7	PREDICTED: Bos mutus ring finger protein 17 (RNF17), mRNA
XM_005888724	7	PREDICTED: Bos mutus spindle and kinetochore associated complex subunit 3 (SKA3), mRNA
XM_005888731	7	PREDICTED: Bos mutus centromere protein J (CENPJ), mRNA
XM_005888755	0	PREDICTED: Bos mutus carbohydrate (N-acetylglucosamine-6-O) sulfotransferase 2 (CHST2), mRNA
XM_005888771	7	PREDICTED: Bos mutus ATPase, Na+/K+ transporting, beta 3 polypeptide (ATP1B3), mRNA
XM_005888785	3	PREDICTED: Bos mutus gamma-aminobutyric acid (GABA) A receptor, alpha 3 (GABRA3), transcript variant X2, mRNA
XM_005888790	3	PREDICTED: Bos mutus gamma-aminobutyric acid (GABA) A receptor, epsilon (GABRE), mRNA
XM_005888813	2	PREDICTED: Bos mutus myosin light chain, phosphorylatable, fast skeletal muscle (MYLPF), transcript variant X1, mRNA
XM_005888819	2	PREDICTED: Bos mutus PAXIP1 associated glutamate-rich protein 1 (PAGR1), transcript variant X3, mRNA
XM_005888841	4	PREDICTED: Bos mutus actin-related protein T2 (ACTRT2), mRNA
XM_005888897	7	PREDICTED: Bos mutus MORN repeat containing 1 (MORN1), mRNA
XM_005888902	3	PREDICTED: Bos mutus von Willebrand factor A domain containing 1 (VWA1), mRNA
XM_005888904	0	PREDICTED: Bos mutus matrix-remodelling associated 8 (MXRA8), mRNA
XM_005888910	4	PREDICTED: Bos mutus tubulin tyrosine ligase-like family member 10 (TTLL10), mRNA
XM_005888923	7	PREDICTED: Bos mutus forkhead-associated (FHA) phosphopeptide binding domain 1 (FHAD1), mRNA
XM_005888942	0	PREDICTED: Bos mutus isovaleryl-CoA dehydrogenase (IVD), mRNA
XM_005888951	7	PREDICTED: Bos mutus dispatched homolog 2 (Drosophila) (DISP2), mRNA
XM_005888958	7	PREDICTED: Bos mutus ceramide synthase 3 (CERS3), mRNA
XM_005888961	0	PREDICTED: Bos mutus leucine-rich repeat kinase 1 (LRRK1), mRNA
XM_005888970	7	PREDICTED: Bos mutus zinc finger, MYND-type containing 12 (ZMYND12), mRNA
XM_005888984	4	PREDICTED: Bos mutus unc-80 homolog (C. elegans) (UNC80), mRNA
XM_005889003	2	PREDICTED: Bos mutus cystatin-13 (LOC102271766), mRNA
XM_005889010	4	PREDICTED: Bos mutus kizuna centrosomal protein (KIZ), mRNA
XM_005889011	7	PREDICTED: Bos mutus cilia and flagella associated protein 61 (CFAP61), mRNA
XM_005889015	4	PREDICTED: Bos mutus SCP2 sterol-binding domain containing 1 (SCP2D1), mRNA
XM_005889060	7	PREDICTED: Bos mutus NADH dehydrogenase (ubiquinone) complex I, assembly factor 2 (NDUFAF2), mRNA
XM_005889065	3	PREDICTED: Bos mutus suppressor of cytokine signaling 2 (SOCS2), transcript variant X1, mRNA
XM_005889084	3	PREDICTED: Bos mutus pleiomorphic adenoma gene-like 1 (PLAGL1), transcript variant X2, mRNA
XM_005889097	7	PREDICTED: Bos mutus engulfment and cell motility 1 (ELMO1), transcript variant X5, mRNA
XM_005889102	7	PREDICTED: Bos mutus KIAA0895 ortholog (KIAA0895), transcript variant X2, mRNA
XM_005889110	6	PREDICTED: Bos mutus dpy-19-like 2 (C. elegans) (DPY19L2), mRNA
XM_005889120	0	PREDICTED: Bos mutus FK506 binding protein 9, 63 kDa (FKBP9), partial mRNA
XM_005889141	7	PREDICTED: Bos mutus family with sequence similarity 188, member B (FAM188B), mRNA
XM_005889163	2	PREDICTED: Bos mutus short chain dehydrogenase/reductase family 16C, member 5 (SDR16C5), mRNA
XM_005889165	3	PREDICTED: Bos mutus proenkephalin (PENK), transcript variant X1, mRNA
XM_005889169	7	PREDICTED: Bos mutus syndecan binding protein (syntenin) (SDCBP), transcript variant X1, mRNA
XM_005889183	3	PREDICTED: Bos mutus twist family bHLH transcription factor 1 (TWIST1), mRNA
XM_005889186	7	PREDICTED: Bos mutus angiotensin II receptor-associated protein (AGTRAP), transcript variant X2, mRNA
XM_005889193	0	PREDICTED: Bos mutus procollagen-lysine, 2-oxoglutarate 5-dioxygenase 1 (PLOD1), mRNA
XM_005889216	7	PREDICTED: Bos mutus tubulin polyglutamylase complex subunit 2 (TPGS2), mRNA
XM_005889247	3	PREDICTED: Bos mutus dystrobrevin, alpha (DTNA), transcript variant X10, mRNA
XM_005889260	4	PREDICTED: Bos mutus protamine 3 (PRM3), mRNA
XM_005889263	2	PREDICTED: Bos mutus tektin 5 (TEKT5), mRNA
XM_005889265	7	PREDICTED: Bos mutus activating transcription factor 7 interacting protein 2 (ATF7IP2), mRNA
XM_005889286	3	PREDICTED: Bos mutus ankyrin repeat domain 6 (ANKRD6), transcript variant X5, mRNA
XM_005889298	4	PREDICTED: Bos mutus sperm acrosome associated 1 (SPACA1), transcript variant X1, mRNA
XM_005889299	4	PREDICTED: Bos mutus sperm acrosome associated 1 (SPACA1), transcript variant X2, mRNA
XM_005889304	6	PREDICTED: Bos mutus glutamate receptor ionotropic, kainate 2-like (LOC102273202), mRNA
XM_005889314	3	PREDICTED: Bos mutus SH2 domain containing 1A (SH2D1A), transcript variant X1, mRNA
XM_005889318	3	PREDICTED: Bos mutus teneurin transmembrane protein 1 (TENM1), transcript variant X3, mRNA
XM_005889333	3	PREDICTED: Bos mutus transportin 1 (TNPO1), transcript variant X3, mRNA
XM_005889335	4	PREDICTED: Bos mutus histone H2B subacrosomal variant (LOC102282517), mRNA
XM_005889339	5	PREDICTED: Bos mutus microtubule-associated protein 1B (MAP1B), mRNA
XM_005889379	7	PREDICTED: Bos mutus chromosome unknown open reading frame, human C15orf48 (LOC102273674), mRNA
XM_005889393	4	PREDICTED: Bos mutus lysozyme-like protein 1 (LOC102279133), mRNA
XM_005889422	3	PREDICTED: Bos mutus sushi-repeat containing protein, X-linked (SRPX), mRNA
XM_005889424	0	PREDICTED: Bos mutus tetraspanin 7 (TSPAN7), mRNA
XM_005889432	5	PREDICTED: Bos mutus ubiquitin specific peptidase 9, X-linked (USP9X), transcript variant X1, mRNA
XM_005889439	4	PREDICTED: Bos mutus histone H2A-Bbd type 1 (LOC102270543), mRNA
XM_005889454	0	PREDICTED: Bos mutus calcium/calmodulin-dependent serine protein kinase (MAGUK family) (CASK), transcript variant X4, mRNA
XM_005889467	6	PREDICTED: Bos mutus cilia and flagella associated protein 36 (CFAP36), transcript variant X3, mRNA
XM_005889475	0	PREDICTED: Bos mutus ribosomal protein S27a (RPS27A), transcript variant X1, mRNA
XM_005889494	3	PREDICTED: Bos mutus collectin sub-family member 11 (COLEC11), transcript variant X1, mRNA
XM_005889533	4	PREDICTED: Bos mutus ankyrin and armadillo repeat containing (ANKAR), transcript variant X1, mRNA
XM_005889534	2	PREDICTED: Bos mutus ankyrin and armadillo repeat containing (ANKAR), transcript variant X2, mRNA
XM_005889539	0	PREDICTED: Bos mutus collagen, type V, alpha 2 (COL5A2), mRNA
XM_005889546	4	PREDICTED: Bos mutus zinc finger, SWIM-type containing 2 (ZSWIM2), mRNA
XM_005889556	4	PREDICTED: Bos mutus stabilizer of axonemal microtubules 1 (SAXO1), mRNA
XM_005889561	7	PREDICTED: Bos mutus coiled-coil domain containing 171 (CCDC171), transcript variant X1, mRNA
XM_005889569	0	PREDICTED: Bos mutus nuclear factor I/B (NFIB), mRNA
XM_005889573	7	PREDICTED: Bos mutus piwi-like RNA-mediated gene silencing 1 (PIWIL1), mRNA
XM_005889624	3	PREDICTED: Bos mutus vasohibin 1 (VASH1), mRNA
XM_005889637	4	PREDICTED: Bos mutus transition protein 1 (during histone to protamine replacement) (TNP1), mRNA
XM_005889663	7	PREDICTED: Bos mutus tubulin tyrosine ligase-like family member 4 (TTLL4), mRNA
XM_005889677	7	PREDICTED: Bos mutus autophagy related 9A (ATG9A), transcript variant X1, mRNA
XM_005889678	2	PREDICTED: Bos mutus autophagy related 9A (ATG9A), transcript variant X2, mRNA
XM_005889689	2	PREDICTED: Bos mutus regulated endocrine-specific protein 18 (RESP18), mRNA
XM_005889691	3	PREDICTED: Bos mutus desmin (DES), partial mRNA
XM_005889696	0	PREDICTED: Bos mutus chondroitin polymerizing factor (CHPF), mRNA
XM_005889697	0	PREDICTED: Bos mutus inhibin, alpha (INHA), mRNA
XM_005889707	7	PREDICTED: Bos mutus coiled-coil domain containing 108 (CCDC108), mRNA
XM_005889764	7	PREDICTED: Bos mutus mortality factor 4 like 1 (MORF4L1), transcript variant X1, mRNA
XM_005889766	7	PREDICTED: Bos mutus mortality factor 4 like 1 (MORF4L1), transcript variant X3, mRNA
XM_005889780	0	PREDICTED: Bos mutus elastin microfibril interfacer 3 (EMILIN3), mRNA
XM_005889788	4	PREDICTED: Bos mutus cationic amino acid transporter 3-like (LOC102267932), mRNA
XM_005889789	3	PREDICTED: Bos mutus podoplanin (PDPN), mRNA
XM_005889812	7	PREDICTED: Bos mutus solute carrier organic anion transporter family, member 6A1 (SLCO6A1), mRNA
XM_005889816	7	PREDICTED: Bos mutus Rho GTPase activating protein 20 (ARHGAP20), mRNA
XM_005889835	7	PREDICTED: Bos mutus crystallin, beta B2 (CRYBB2), mRNA
XM_005889838	5	PREDICTED: Bos mutus small G protein signaling modulator 1 (SGSM1), mRNA
XM_005889844	7	PREDICTED: Bos mutus aspartate beta-hydroxylase domain containing 2 (ASPHD2), mRNA
XM_005889846	7	PREDICTED: Bos mutus myosin XVIIIB (MYO18B), mRNA
XM_005889847	7	PREDICTED: Bos mutus adrenergic, beta, receptor kinase 2 (ADRBK2), mRNA
XM_005889855	3	PREDICTED: Bos mutus cytoplasmic linker associated protein 1 (CLASP1), transcript variant X3, mRNA
XM_005889873	7	PREDICTED: Bos mutus Williams-Beuren syndrome chromosome region 17 (WBSCR17), mRNA
XM_005889892	3	PREDICTED: Bos mutus NCK adaptor protein 1 (NCK1), transcript variant X2, mRNA
XM_005889903	3	PREDICTED: Bos mutus ring finger protein 111 (RNF111), transcript variant X6, mRNA
XM_005889909	7	PREDICTED: Bos mutus cyclin B2 (CCNB2), mRNA
XM_005889915	0	PREDICTED: Bos mutus fibronectin type III domain containing 3B (FNDC3B), mRNA
XM_005889923	4	PREDICTED: Bos mutus spermatogenesis associated 16 (SPATA16), mRNA
XM_005889940	4	PREDICTED: Bos mutus chromosome unknown open reading frame, human C17orf74 (LOC102269235), mRNA
XM_005889941	4	PREDICTED: Bos mutus spermatid maturation 1 (SPEM1), mRNA
XM_005889967	0	PREDICTED: Bos mutus LIM and senescent cell antigen-like domains 1 (LIMS1), transcript variant X1, mRNA
XM_005889986	7	PREDICTED: Bos mutus cytoskeleton associated protein 2-like (CKAP2L), mRNA
XM_005890022	4	PREDICTED: Bos mutus germ cell associated 1 (GSG1), transcript variant X1, mRNA
XM_005890038	2	PREDICTED: Bos mutus BCL2-like 14 (apoptosis facilitator) (BCL2L14), transcript variant X1, mRNA
XM_005890047	2	PREDICTED: Bos mutus TBC1 domain family, member 23 (TBC1D23), transcript variant X2, mRNA
XM_005890050	7	PREDICTED: Bos mutus leukemia NUP98 fusion partner 1 (LNP1), transcript variant X2, mRNA
XM_005890080	7	PREDICTED: Bos mutus WD repeat domain 41 (WDR41), mRNA
XM_005890113	2	PREDICTED: Bos mutus protein kinase (cAMP-dependent, catalytic) inhibitor beta (PKIB), mRNA
XM_005890114	0	PREDICTED: Bos mutus fatty acid binding protein 7, brain (FABP7), mRNA
XM_005890124	3	PREDICTED: Bos mutus nuclear receptor coactivator 7 (NCOA7), transcript variant X2, mRNA
XM_005890133	3	PREDICTED: Bos mutus insulin receptor substrate 1 (IRS1), mRNA
XM_005890138	7	PREDICTED: Bos mutus mitochondrial fission factor (MFF), transcript variant X3, mRNA
XM_005890148	7	PREDICTED: Bos mutus ArfGAP with FG repeats 1 (AGFG1), transcript variant X3, mRNA
XM_005890152	7	PREDICTED: Bos mutus dynein assembly factor with WDR repeat domains 1 (DAW1), transcript variant X2, mRNA
XM_005890185	7	PREDICTED: Bos mutus coiled-coil domain containing 7 (CCDC7), mRNA
XM_005890204	3	PREDICTED: Bos mutus laminin, alpha 4 (LAMA4), transcript variant X2, mRNA
XM_005890207	3	PREDICTED: Bos mutus laminin, alpha 4 (LAMA4), transcript variant X3, mRNA
XM_005890227	3	PREDICTED: Bos mutus D-aspartate oxidase (DDO), transcript variant X1, mRNA
XM_005890241	6	PREDICTED: Bos mutus hepatocyte growth factor (hepapoietin A; scatter factor) (HGF), transcript variant X2, mRNA
XM_005890249	0	PREDICTED: Bos mutus tropomyosin 1 (alpha) (TPM1), transcript variant X6, mRNA
XM_005890251	0	PREDICTED: Bos mutus tropomyosin 1 (alpha) (TPM1), transcript variant X7, mRNA
XM_005890252	3	PREDICTED: Bos mutus tropomyosin 1 (alpha) (TPM1), transcript variant X8, mRNA
XM_005890325	3	PREDICTED: Bos mutus collagen, type I, alpha 1 (COL1A1), mRNA
XM_005890326	4	PREDICTED: Bos mutus spermatid-specific linker histone H1-like protein (LOC102265389), mRNA
XM_005890327	4	PREDICTED: Bos mutus sarcoglycan, alpha (50kDa dystrophin-associated glycoprotein) (SGCA), mRNA
XM_005890331	0	PREDICTED: Bos mutus integrin, alpha 3 (antigen CD49C, alpha 3 subunit of VLA-3 receptor) (ITGA3), mRNA
XM_005890348	7	PREDICTED: Bos mutus beta-1,4-N-acetyl-galactosaminyl transferase 2 (B4GALNT2), mRNA
XM_005890363	2	PREDICTED: Bos mutus homeobox B5 (HOXB5), mRNA
XM_005890388	2	PREDICTED: Bos mutus homeobox B3 (HOXB3), mRNA
XM_005890420	6	PREDICTED: Bos mutus heat shock 70kDa protein 4 (HSPA4), transcript variant X3, mRNA
XM_005890442	7	PREDICTED: Bos mutus ATPase, aminophospholipid transporter, class I, type 8B, member 3 (ATP8B3), mRNA
XM_005890476	3	PREDICTED: Bos mutus 3-hydroxybutyrate dehydrogenase, type 2 (BDH2), transcript variant X1, mRNA
XM_005890480	7	PREDICTED: Bos mutus solute carrier family 9, subfamily B (NHA1, cation proton antiporter 1), member 1 (SLC9B1), mRNA
XM_005890486	3	PREDICTED: Bos mutus UDP-N-acetylglucosamine pyrophosphorylase 1 (UAP1), transcript variant X3, mRNA
XM_005890509	7	PREDICTED: Bos mutus solute carrier family 26 (anion exchanger), member 8 (SLC26A8), mRNA
XM_005890516	4	PREDICTED: Bos mutus Sad1 and UNC84 domain containing 3 (SUN3), mRNA
XM_005890529	3	PREDICTED: Bos mutus ATP-binding cassette, sub-family B (MDR/TAP), member 7 (ABCB7), transcript variant X2, mRNA
XM_005890537	0	PREDICTED: Bos mutus 60S ribosomal protein L27 (LOC102282611), mRNA
XM_005890557	4	PREDICTED: Bos mutus selenoprotein V (LOC102265014), transcript variant X1, mRNA
XM_005890588	6	PREDICTED: Bos mutus chromosome unknown open reading frame, human C19orf47 (LOC102275683), transcript variant X2, mRNA
XM_005890592	4	PREDICTED: Bos mutus homeodomain interacting protein kinase 4 (HIPK4), mRNA
XM_005890604	0	PREDICTED: Bos mutus melanoma inhibitory activity (MIA), transcript variant X2, mRNA
XM_005890638	7	PREDICTED: Bos mutus phosphodiesterase 6C, cGMP-specific, cone, alpha prime (PDE6C), transcript variant X2, mRNA
XM_005890647	0	PREDICTED: Bos mutus retinol binding protein 4, plasma (RBP4), mRNA
XM_005890650	7	PREDICTED: Bos mutus heat shock transcription factor, X-linked (LOC102273290), mRNA
XM_005890651	7	PREDICTED: Bos mutus heat shock transcription factor, X-linked-like (LOC102273581), mRNA
XM_005890668	6	PREDICTED: Bos mutus brain-derived neurotrophic factor (BDNF), transcript variant X2, mRNA
XM_005890675	7	PREDICTED: Bos mutus glycerophosphodiester phosphodiesterase domain containing 4 (GDPD4), mRNA
XM_005890698	4	PREDICTED: Bos mutus 60S ribosomal protein L10-like (LOC102267375), transcript variant X1, mRNA
XM_005890707	0	PREDICTED: Bos mutus thyroid hormone receptor interactor 10 (TRIP10), transcript variant X1, mRNA
XM_005890713	2	PREDICTED: Bos mutus actin-like 9 (ACTL9), mRNA
XM_005890715	0	PREDICTED: Bos mutus heterogeneous nuclear ribonucleoprotein M (HNRNPM), transcript variant X1, mRNA
XM_005890723	7	PREDICTED: Bos mutus NADH dehydrogenase (ubiquinone) 1 alpha subcomplex, 7, 14.5kDa (NDUFA7), mRNA
XM_005890747	2	PREDICTED: Bos mutus trafficking protein particle complex 5 (TRAPPC5), transcript variant X1, mRNA
XM_005890763	0	PREDICTED: Bos mutus calponin 1, basic, smooth muscle (CNN1), mRNA
XM_005890770	7	PREDICTED: Bos mutus coiled-coil domain containing 151 (CCDC151), transcript variant X1, mRNA
XM_005890780	2	PREDICTED: Bos mutus tetraspanin 16 (TSPAN16), mRNA
XM_005890833	6	PREDICTED: Bos mutus zinc finger and BTB domain containing 37 (ZBTB37), transcript variant X1, mRNA
XM_005890838	4	PREDICTED: Bos mutus uncharacterized LOC102286165 (LOC102286165), mRNA
XM_005890857	7	PREDICTED: Bos mutus family with sequence similarity 170, member A (FAM170A), mRNA
XM_005890882	7	PREDICTED: Bos mutus homeodomain interacting protein kinase 3 (HIPK3), transcript variant X2, mRNA
XM_005890917	6	PREDICTED: Bos mutus uncharacterized LOC102287021 (LOC102287021), mRNA
XM_005890927	6	PREDICTED: Bos mutus liver carboxylesterase (LOC102267380), transcript variant X1, mRNA
XM_005890954	7	PREDICTED: Bos mutus chromosome unknown open reading frame, human C8orf48 (LOC102276626), mRNA
XM_005890956	7	PREDICTED: Bos mutus tumor suppressor candidate 3 (TUSC3), transcript variant X1, mRNA
XM_005890992	4	PREDICTED: Bos mutus ankyrin repeat and SOCS box containing 12 (ASB12), mRNA
XM_005890994	3	PREDICTED: Bos mutus zinc finger, C4H2 domain containing (ZC4H2), transcript variant X1, mRNA
XM_005891027	3	PREDICTED: Bos mutus toll-like receptor 8 (TLR8), mRNA
XM_005891046	3	PREDICTED: Bos mutus carbonic anhydrase X (CA10), mRNA
XM_005891057	4	PREDICTED: Bos mutus chromogranin B (CHGB), mRNA
XM_005891064	0	PREDICTED: Bos mutus ribosomal protein L14 (RPL14), mRNA
XM_005891079	2	PREDICTED: Bos mutus hedgehog acyltransferase-like (HHATL), mRNA
XM_005891121	7	PREDICTED: Bos mutus chromosome unknown open reading frame, human C11orf70 (LOC102271038), transcript variant X1, mRNA
XM_005891158	7	PREDICTED: Bos mutus chromodomain protein, Y-like (CDYL), mRNA
XM_005891187	2	PREDICTED: Bos mutus small G protein signaling modulator 2 (SGSM2), transcript variant X1, mRNA
XM_005891191	7	PREDICTED: Bos mutus platelet-activating factor acetylhydrolase 1b, regulatory subunit 1 (45kDa) (PAFAH1B1), transcript variant X2, mRNA
XM_005891220	3	PREDICTED: Bos mutus E1A binding protein p400 (EP400), mRNA
XM_005891234	3	PREDICTED: Bos mutus InaD-like (Drosophila) (INADL), mRNA
XM_005891239	7	PREDICTED: Bos mutus chromosome unknown open reading frame, human C3orf30 (LOC102265680), mRNA
XM_005891256	2	PREDICTED: Bos mutus amphiregulin (AREG), transcript variant X1, mRNA
XM_005891335	3	PREDICTED: Bos mutus calcium-binding mitochondrial carrier protein SCaMC-1 (LOC102268125), transcript variant X1, mRNA
XM_005891348	7	PREDICTED: Bos mutus dual specificity phosphatase 21 (DUSP21), mRNA
XM_005891361	7	PREDICTED: Bos mutus insulin-like peptide INSL6 (LOC102278413), mRNA
XM_005891365	3	PREDICTED: Bos mutus adenylate kinase 3 (AK3), transcript variant X1, mRNA
XM_005891406	7	PREDICTED: Bos mutus gametogenetin-binding protein 1 (LOC102266829), mRNA
XM_005891452	2	PREDICTED: Bos mutus adhesion G protein-coupled receptor A1 (ADGRA1), mRNA
XM_005891463	6	PREDICTED: Bos mutus zinc finger, MYND-type containing 10 (ZMYND10), transcript variant X1, mRNA
XM_005891470	3	PREDICTED: Bos mutus fucose-1-phosphate guanylyltransferase (FPGT), transcript variant X1, mRNA
XM_005891478	0	PREDICTED: Bos mutus phospholipase A2, group IB (pancreas) (PLA2G1B), mRNA
XM_005891493	7	PREDICTED: Bos mutus ankyrin repeat domain 13A (ANKRD13A), mRNA
XM_005891503	7	PREDICTED: Bos mutus mevalonate kinase (MVK), mRNA
XM_005891525	0	PREDICTED: Bos mutus malignant T cell amplified sequence 1 (MCTS1), transcript variant X2, mRNA
XM_005891556	3	PREDICTED: Bos mutus pleckstrin homology domain containing, family G (with RhoGef domain) member 1 (PLEKHG1), mRNA
XM_005891557	7	PREDICTED: Bos mutus methylenetetrahydrofolate dehydrogenase (NADP+ dependent) 1-like (MTHFD1L), mRNA
XM_005891572	3	PREDICTED: Bos mutus nuclear receptor subfamily 2, group F, member 2 (NR2F2), transcript variant X1, mRNA
XM_005891579	4	PREDICTED: Bos mutus family with sequence similarity 71, member D (FAM71D), transcript variant X2, mRNA
XM_005891604	3	PREDICTED: Bos mutus adrenoceptor alpha 2B (ADRA2B), mRNA
XM_005891621	3	PREDICTED: Bos mutus sema domain, immunoglobulin domain (Ig), transmembrane domain (TM) and short cytoplasmic domain, (semaphorin) 4C (SEMA4C), mRNA
XM_005891694	7	PREDICTED: Bos mutus myotilin (MYOT), transcript variant X1, mRNA
XM_005891710	7	PREDICTED: Bos mutus cell division cycle 25C (CDC25C), mRNA
XM_005891712	7	PREDICTED: Bos mutus family with sequence similarity 53, member C (FAM53C), transcript variant X2, mRNA
XM_005891720	4	PREDICTED: Bos mutus sarcoglycan, delta (35kDa dystrophin-associated glycoprotein) (SGCD), mRNA
XM_005891761	3	PREDICTED: Bos mutus nei-like DNA glycosylase 1 (NEIL1), mRNA
XM_005891785	2	PREDICTED: Bos mutus ubiquitin-conjugating enzyme E2Q family member 2 (UBE2Q2), transcript variant X1, mRNA
XM_005891803	2	PREDICTED: Bos mutus proteasome subunit alpha 6 (PSMA6), transcript variant X3, mRNA
XM_005891826	6	PREDICTED: Bos mutus catenin (cadherin-associated protein), alpha 2 (CTNNA2), transcript variant X1, mRNA
XM_005891859	7	PREDICTED: Bos mutus cilia and flagella associated protein 69 (CFAP69), mRNA
XM_005891891	0	PREDICTED: Bos mutus zinc finger, BED-type containing 6 (ZBED6), mRNA
XM_005891893	0	PREDICTED: Bos mutus zinc finger CCCH-type containing 11A (ZC3H11A), transcript variant X2, mRNA
XM_005891894	0	PREDICTED: Bos mutus zinc finger CCCH-type containing 11A (ZC3H11A), transcript variant X3, mRNA
XM_005891907	3	PREDICTED: Bos mutus zinc finger and BTB domain containing 16 (ZBTB16), mRNA
XM_005891920	7	PREDICTED: Bos mutus mannose receptor, C type 1 (MRC1), mRNA
XM_005891938	3	PREDICTED: Bos mutus toll-like receptor 4 (TLR4), transcript variant X1, mRNA
XM_005891986	0	PREDICTED: Bos mutus snail family zinc finger 2 (SNAI2), mRNA
XM_005891991	6	PREDICTED: Bos mutus opioid receptor, kappa 1 (OPRK1), mRNA
XM_005892015	3	PREDICTED: Bos mutus SWI/SNF related, matrix associated, actin dependent regulator of chromatin, subfamily d, member 1 (SMARCD1), transcript variant X1, mRNA
XM_005892028	3	PREDICTED: Bos mutus methyltransferase-like protein 7A (LOC102270564), mRNA
XM_005892036	7	PREDICTED: Bos mutus ATP-binding cassette sub-family A member 3-like (LOC102273790), partial mRNA
XM_005892056	7	PREDICTED: Bos mutus biogenesis of lysosomal organelles complex-1, subunit 2 (BLOC1S2), transcript variant X1, mRNA
XM_005892063	2	PREDICTED: Bos mutus ATP-binding cassette, sub-family C (CFTR/MRP), member 2 (ABCC2), mRNA
XM_005892068	2	PREDICTED: Bos mutus polycystic kidney disease 2-like 1 (PKD2L1), transcript variant X1, mRNA
XM_005892078	4	PREDICTED: Bos mutus cilia and flagella associated protein 45 (CFAP45), mRNA
XM_005892082	3	PREDICTED: Bos mutus V-set and immunoglobulin domain containing 8 (VSIG8), mRNA
XM_005892125	2	PREDICTED: Bos mutus uncharacterized LOC102278420 (LOC102278420), mRNA
XM_005892149	7	PREDICTED: Bos mutus SHC (Src homology 2 domain containing) family, member 4 (SHC4), mRNA
XM_005892156	3	PREDICTED: Bos mutus fibroblast growth factor 7 (FGF7), mRNA
XM_005892161	7	PREDICTED: Bos mutus family with sequence similarity 227, member B (FAM227B), mRNA
XM_005892188	4	PREDICTED: Bos mutus disintegrin and metalloproteinase domain-containing protein 20 (LOC102271609), mRNA
XM_005892211	0	PREDICTED: Bos mutus histone H2B type 1 (LOC102279439), mRNA
XM_005892232	2	PREDICTED: Bos mutus testis specific, 10 (TSGA10), transcript variant X2, mRNA
XM_005892234	6	PREDICTED: Bos mutus testis specific, 10 (TSGA10), transcript variant X1, mRNA
XM_005892235	4	PREDICTED: Bos mutus testis specific, 10 (TSGA10), transcript variant X4, mRNA
XM_005892261	2	PREDICTED: Bos mutus four and a half LIM domains 5 (FHL5), mRNA
XM_005892277	7	PREDICTED: Bos mutus DEAD (Asp-Glu-Ala-Asp) box helicase 25 (DDX25), mRNA
XM_005892282	7	PREDICTED: Bos mutus SUN domain containing ossification factor (SUCO), transcript variant X1, mRNA
XM_005892309	4	PREDICTED: Bos mutus chromosome unknown open reading frame, human C17orf64 (LOC102265403), mRNA
XM_005892374	7	PREDICTED: Bos mutus inositol(myo)-1(or 4)-monophosphatase 2 (IMPA2), mRNA
XM_005892417	7	PREDICTED: Bos mutus methenyltetrahydrofolate synthetase domain containing (MTHFSD), transcript variant X1, mRNA
XM_005892420	7	PREDICTED: Bos mutus cytochrome c oxidase subunit 4 isoform 1, mitochondrial (LOC102273691), transcript variant X1, mRNA
XM_005892452	3	PREDICTED: Bos mutus Gse1 coiled-coil protein (GSE1), mRNA
XM_005892453	6	PREDICTED: Bos mutus family with sequence similarity 92, member B (FAM92B), mRNA
XM_005892465	2	PREDICTED: Bos mutus cylicin, basic protein of sperm head cytoskeleton 1 (CYLC1), mRNA
XM_005892479	4	PREDICTED: Bos mutus formin 1 (FMN1), transcript variant X2, mRNA
XM_005892527	7	PREDICTED: Bos mutus fragile X mental retardation, autosomal homolog 1 (FXR1), transcript variant X2, mRNA
XM_005892528	3	PREDICTED: Bos mutus fragile X mental retardation, autosomal homolog 1 (FXR1), transcript variant X4, mRNA
XM_005892531	4	PREDICTED: Bos mutus fragile X mental retardation, autosomal homolog 1 (FXR1), transcript variant X7, mRNA
XM_005892537	3	PREDICTED: Bos mutus lysosomal-associated membrane protein 3 (LAMP3), mRNA
XM_005892563	7	PREDICTED: Bos mutus microfibrillar-associated protein 3-like (MFAP3L), mRNA
XM_005892622	4	PREDICTED: Bos mutus histone H2A-Bbd type 1 (LOC102264563), mRNA
XM_005892676	3	PREDICTED: Bos mutus argonaute RISC catalytic component 4 (AGO4), mRNA
XM_005892684	7	PREDICTED: Bos mutus espin (ESPN), partial mRNA
XM_005892702	4	PREDICTED: Bos mutus solute carrier family 2, facilitated glucose transporter member 5 (LOC102266649), mRNA
XM_005892716	5	PREDICTED: Bos mutus phosphogluconate dehydrogenase (PGD), transcript variant X2, mRNA
XM_005892733	2	PREDICTED: Bos mutus theg spermatid protein (THEG), mRNA
XM_005892740	7	PREDICTED: Bos mutus uncharacterized LOC102279062 (LOC102279062), mRNA
XM_005892746	4	PREDICTED: Bos mutus outer dense fiber of sperm tails 3-like 2 (ODF3L2), mRNA
XM_005892765	7	PREDICTED: Bos mutus ring finger protein 180 (RNF180), mRNA
XM_005892838	7	PREDICTED: Bos mutus FK506 binding protein 6, 36kDa (FKBP6), transcript variant X2, mRNA
XM_005892839	7	PREDICTED: Bos mutus FK506 binding protein 6, 36kDa (FKBP6), transcript variant X1, mRNA
XM_005892851	2	PREDICTED: Bos mutus Williams-Beuren syndrome chromosome region 28 (WBSCR28), mRNA
XM_005892864	6	PREDICTED: Bos mutus 2-acylglycerol O-acyltransferase 3-like (LOC102269633), mRNA
XM_005892921	7	PREDICTED: Bos mutus cytochrome c oxidase subunit 7B2, mitochondrial (LOC102265796), mRNA
XM_005892934	7	PREDICTED: Bos mutus minichromosome maintenance domain containing 2 (MCMDC2), mRNA
XM_005892948	2	PREDICTED: Bos mutus DnaJ (Hsp40) homolog, subfamily C, member 5 beta (DNAJC5B), mRNA
XM_005892949	7	PREDICTED: Bos mutus phosphodiesterase 7A (PDE7A), mRNA
XM_005892964	2	PREDICTED: Bos mutus nucleolar protein 4 (NOL4), transcript variant X2, mRNA
XM_005892975	0	PREDICTED: Bos mutus RCSD domain containing 1 (RCSD1), mRNA
XM_005892985	2	PREDICTED: Bos mutus vacuolar protein sorting 13 homolog A (S. cerevisiae) (VPS13A), transcript variant X4, mRNA
XM_005892999	0	PREDICTED: Bos mutus latent transforming growth factor beta binding protein 1 (LTBP1), transcript variant X4, mRNA
XM_005893018	3	PREDICTED: Bos mutus MX dynamin-like GTPase 1 (MX1), transcript variant X2, mRNA
XM_005893090	7	PREDICTED: Bos mutus ral guanine nucleotide dissociation stimulator-like 1 (RGL1), transcript variant X1, mRNA
XM_005893104	0	PREDICTED: Bos mutus influenza virus NS1A binding protein (IVNS1ABP), mRNA
XM_005893114	0	PREDICTED: Bos mutus hemicentin 1 (HMCN1), mRNA
XM_005893150	4	PREDICTED: Bos mutus methylphosphate capping enzyme (MEPCE), transcript variant X3, mRNA
XM_005893162	7	PREDICTED: Bos mutus chromosome unknown open reading frame, human C7orf43 (LOC102268606), partial mRNA
XM_005893201	7	PREDICTED: Bos mutus syntaxin 18 (STX18), mRNA
XM_005893232	0	PREDICTED: Bos mutus lactate dehydrogenase B (LDHB), mRNA
XM_005893266	2	PREDICTED: Bos mutus colony stimulating factor 3 receptor (granulocyte) (CSF3R), mRNA
XM_005893286	0	PREDICTED: Bos mutus ribosomal protein L4 (RPL4), mRNA
XM_005893302	4	PREDICTED: Bos mutus integrin, alpha 11 (ITGA11), mRNA
XM_005893313	4	PREDICTED: Bos mutus thioredoxin domain-containing protein 8 (LOC102265410), mRNA
XM_005893325	4	PREDICTED: Bos mutus actin-like 7A (ACTL7A), mRNA
XM_005893336	7	PREDICTED: Bos mutus kinesin family member 2B (KIF2B), mRNA
XM_005893359	4	PREDICTED: Bos mutus chromosome unknown open reading frame, human C21orf140 (LOC102278984), mRNA
XM_005893367	0	PREDICTED: Bos mutus interferon gamma receptor 2 (interferon gamma transducer 1) (IFNGR2), mRNA
XM_005893384	4	PREDICTED: Bos mutus histone H3.3C-like (LOC102286562), transcript variant X1, mRNA
XM_005893400	3	PREDICTED: Bos mutus heparan-sulfate 6-O-sulfotransferase 2-like (LOC102267772), mRNA
XM_005893415	0	PREDICTED: Bos mutus poly (ADP-ribose) polymerase family, member 9 (PARP9), transcript variant X1, mRNA
XM_005893444	7	PREDICTED: Bos mutus IQ motif and ubiquitin domain containing (IQUB), mRNA
XM_005893449	7	PREDICTED: Bos mutus leiomodin 2 (cardiac) (LMOD2), mRNA
XM_005893468	2	PREDICTED: Bos mutus ankyrin repeat and SOCS box containing 17 (ASB17), transcript variant X1, mRNA
XM_005893477	7	PREDICTED: Bos mutus phospholipase D family, member 6 (PLD6), mRNA
XM_005893482	7	PREDICTED: Bos mutus dynein regulatory complex subunit 3 (DRC3), mRNA
XM_005893507	7	PREDICTED: Bos mutus ClpB homolog, mitochondrial AAA ATPase chaperonin (CLPB), transcript variant X1, mRNA
XM_005893508	4	PREDICTED: Bos mutus ClpB homolog, mitochondrial AAA ATPase chaperonin (CLPB), transcript variant X2, mRNA
XM_005893536	7	PREDICTED: Bos mutus DnaJ (Hsp40) homolog, subfamily B, member 13 (DNAJB13), mRNA
XM_005893537	7	PREDICTED: Bos mutus uncoupling protein 2 (mitochondrial, proton carrier) (UCP2), mRNA
XM_005893575	0	PREDICTED: Bos mutus cannabinoid receptor interacting protein 1 (CNRIP1), mRNA
XM_005893590	0	PREDICTED: Bos mutus annexin A4 (ANXA4), transcript variant X1, mRNA
XM_005893629	4	PREDICTED: Bos mutus TP53 target 5 (TP53TG5), mRNA
XM_005893669	4	PREDICTED: Bos mutus family with sequence similarity 71, member F2 (FAM71F2), transcript variant X2, mRNA
XM_005893687	7	PREDICTED: Bos mutus regulatory factor X, 4 (influences HLA class II expression) (RFX4), transcript variant X3, mRNA
XM_005893714	0	PREDICTED: Bos mutus uncharacterized LOC102268415 (LOC102268415), mRNA
XM_005893720	0	PREDICTED: Bos mutus HHIP-like 1 (HHIPL1), mRNA
XM_005893729	3	PREDICTED: Bos mutus ring finger protein 122 (RNF122), transcript variant X1, mRNA
XM_005893776	7	PREDICTED: Bos mutus tetratricopeptide repeat protein 39B (LOC102266734), mRNA
XM_005893778	0	PREDICTED: Bos mutus complement factor B (CFB), mRNA
XM_005893790	4	PREDICTED: Bos mutus thrombospondin-type laminin G domain and EAR repeats (TSPEAR), mRNA
XM_005893796	3	PREDICTED: Bos mutus laminin, alpha 1 (LAMA1), mRNA
XM_005893821	3	PREDICTED: Bos mutus numb homolog (Drosophila) (NUMB), transcript variant X5, mRNA
XM_005893831	3	PREDICTED: Bos mutus regulator of G-protein signaling 6 (RGS6), transcript variant X3, mRNA
XM_005893852	3	PREDICTED: Bos mutus fibroblast growth factor receptor 1 (FGFR1), transcript variant X3, mRNA
XM_005893856	3	PREDICTED: Bos mutus fibroblast growth factor receptor 1 (FGFR1), transcript variant X6, mRNA
XM_005893879	2	PREDICTED: Bos mutus wingless-type MMTV integration site family, member 3A (WNT3A), mRNA
XM_005893886	7	PREDICTED: Bos mutus protease, serine, 38 (PRSS38), mRNA
XM_005893899	4	PREDICTED: Bos mutus symplekin (SYMPK), transcript variant X1, mRNA
XM_005893909	7	PREDICTED: Bos mutus radial spoke head 6 homolog A (Chlamydomonas) (RSPH6A), mRNA
XM_005893933	7	PREDICTED: Bos mutus isocitrate dehydrogenase 3 (NAD+) beta (IDH3B), transcript variant X4, mRNA
XM_005893934	0	PREDICTED: Bos mutus carboxypeptidase X (M14 family), member 1 (CPXM1), transcript variant X1, mRNA
XM_005893994	7	PREDICTED: Bos mutus Cdk5 and Abl enzyme substrate 2 (CABLES2), mRNA
XM_005894031	7	PREDICTED: Bos mutus FOS-like antigen 1 (FOSL1), mRNA
XM_005894043	7	PREDICTED: Bos mutus K(lysine) acetyltransferase 5 (KAT5), transcript variant X4, mRNA
XM_005894070	2	PREDICTED: Bos mutus transmembrane protein 262 (TMEM262), mRNA
XM_005894072	7	PREDICTED: Bos mutus cell division cycle associated 5 (CDCA5), mRNA
XM_005894079	3	PREDICTED: Bos mutus protein phosphatase 2, regulatory subunit B', beta (PPP2R5B), mRNA
XM_005894102	0	PREDICTED: Bos mutus latent transforming growth factor beta binding protein 3 (LTBP3), mRNA
XM_005894147	7	PREDICTED: Bos mutus atlastin GTPase 3 (ATL3), mRNA
XM_005894167	7	PREDICTED: Bos mutus STT3B, subunit of the oligosaccharyltransferase complex (catalytic) (STT3B), mRNA
XM_005894179	6	PREDICTED: Bos mutus ring finger protein 220 (RNF220), transcript variant X1, mRNA
XM_005894182	4	PREDICTED: Bos mutus transmembrane protein 53 (TMEM53), transcript variant X1, mRNA
XM_005894183	7	PREDICTED: Bos mutus kinesin family member 2C (KIF2C), transcript variant X1, mRNA
XM_005894188	3	PREDICTED: Bos mutus patched 2 (PTCH2), mRNA
XM_005894207	7	PREDICTED: Bos mutus nuclear autoantigenic sperm protein (histone-binding) (NASP), transcript variant X2, mRNA
XM_005894212	2	PREDICTED: Bos mutus phosphoinositide-3-kinase, regulatory subunit 3 (gamma) (PIK3R3), transcript variant X1, mRNA
XM_005894213	3	PREDICTED: Bos mutus phosphoinositide-3-kinase, regulatory subunit 3 (gamma) (PIK3R3), transcript variant X2, mRNA
XM_005894218	4	PREDICTED: Bos mutus protein O-linked mannose N-acetylglucosaminyltransferase 1 (beta 1,2-) (POMGNT1), transcript variant X2, mRNA
XM_005894256	5	PREDICTED: Bos mutus dicer 1, ribonuclease type III (DICER1), transcript variant X1, mRNA
XM_005894257	3	PREDICTED: Bos mutus spectrin repeat containing, nuclear envelope family member 3 (SYNE3), mRNA
XM_005894259	4	PREDICTED: Bos mutus calmin (calponin-like, transmembrane) (CLMN), mRNA
XM_005894266	6	PREDICTED: Bos mutus thyroid stimulating hormone receptor (TSHR), partial mRNA
XM_005894273	7	PREDICTED: Bos mutus hepatoma-derived growth factor (LOC102275319), transcript variant X1, mRNA
XM_005894321	7	PREDICTED: Bos mutus alanyl-tRNA synthetase (AARS), transcript variant X1, mRNA
XM_005894345	4	PREDICTED: Bos mutus LIM and senescent cell antigen-like domains 2 (LIMS2), mRNA
XM_005894353	3	PREDICTED: Bos mutus solute carrier family 37 (glucose-6-phosphate transporter), member 2 (SLC37A2), mRNA
XM_005894358	3	PREDICTED: Bos mutus fasciculation and elongation protein zeta 1 (zygin I) (FEZ1), mRNA
XM_005894389	7	PREDICTED: Bos mutus cilia and flagella associated protein 221 (CFAP221), mRNA
XM_005894396	2	PREDICTED: Bos mutus glutamate receptor, ionotropic, AMPA 1 (GRIA1), transcript variant X7, mRNA
XM_005894419	7	PREDICTED: Bos mutus transmembrane channel-like 7 (TMC7), mRNA
XM_005894424	2	PREDICTED: Bos mutus transmembrane channel-like 5 (TMC5), mRNA
XM_005894436	7	PREDICTED: Bos mutus cilia and flagella associated protein 99 (CFAP99), mRNA
XM_005894442	3	PREDICTED: Bos mutus HGF activator (HGFAC), transcript variant X2, mRNA
XM_005894462	6	PREDICTED: Bos mutus sperm-associated antigen 16 protein (LOC102267687), mRNA
XM_005894471	4	PREDICTED: Bos mutus family with sequence similarity 57, member B (FAM57B), transcript variant X1, mRNA
XM_005894484	2	PREDICTED: Bos mutus SAGA-associated factor 29 homolog (LOC102273706), transcript variant X1, mRNA
XM_005894495	7	PREDICTED: Bos mutus ataxin 2-like (ATXN2L), transcript variant X1, mRNA
XM_005894541	0	PREDICTED: Bos mutus prostaglandin D2 receptor (DP) (PTGDR), mRNA
XM_005894542	0	PREDICTED: Bos mutus 40S ribosomal protein S4, X isoform-like (LOC102265038), mRNA
XM_005894569	4	PREDICTED: Bos mutus ferritin mitochondrial (FTMT), mRNA
XM_005894573	6	PREDICTED: Bos mutus synuclein, alpha interacting protein (SNCAIP), transcript variant X1, mRNA
XM_005894577	0	PREDICTED: Bos mutus peptidylprolyl isomerase C (cyclophilin C) (PPIC), mRNA
XM_005894593	0	PREDICTED: Bos mutus heat shock 10kDa protein 1 (HSPE1), mRNA
XM_005894599	6	PREDICTED: Bos mutus boule-like RNA-binding protein (BOLL), transcript variant X1, mRNA
XM_005894600	6	PREDICTED: Bos mutus boule-like RNA-binding protein (BOLL), transcript variant X2, mRNA
XM_005894602	7	PREDICTED: Bos mutus boule-like RNA-binding protein (BOLL), transcript variant X4, mRNA
XM_005894607	2	PREDICTED: Bos mutus Down syndrome cell adhesion molecule (DSCAM), mRNA
XM_005894617	0	PREDICTED: Bos mutus zinc finger protein, FOG family member 2 (ZFPM2), mRNA
XM_005894619	3	PREDICTED: Bos mutus oxidation resistance 1 (OXR1), transcript variant X2, mRNA
XM_005894622	3	PREDICTED: Bos mutus oxidation resistance 1 (OXR1), transcript variant X5, mRNA
XM_005894632	7	PREDICTED: Bos mutus discs, large homolog 2 (Drosophila) (DLG2), transcript variant X1, mRNA
XM_005894664	4	PREDICTED: Bos mutus androglobin (ADGB), mRNA
XM_005894679	0	PREDICTED: Bos mutus ribosomal protein L5 (RPL5), mRNA
XM_005894705	7	PREDICTED: Bos mutus bromodomain, testis-specific (BRDT), mRNA
XM_005894718	4	PREDICTED: Bos mutus cyclin-dependent kinase inhibitor 2C (p18, inhibits CDK4) (CDKN2C), mRNA
XM_005894719	2	PREDICTED: Bos mutus chromosome unknown open reading frame, human C1orf185 (LOC102272743), mRNA
XM_005894727	7	PREDICTED: Bos mutus nardilysin (N-arginine dibasic convertase) (NRD1), transcript variant X1, mRNA
XM_005894743	3	PREDICTED: Bos mutus zinc finger, CCHC domain containing 11 (ZCCHC11), transcript variant X2, mRNA
XM_005894753	0	PREDICTED: Bos mutus glutathione peroxidase 7 (GPX7), mRNA
XM_005894779	6	PREDICTED: Bos mutus signal transducing adaptor molecule (SH3 domain and ITAM motif) 2 (STAM2), transcript variant X2, mRNA
XM_005894805	7	PREDICTED: Bos mutus dynein, axonemal, heavy chain 2 (DNAH2), mRNA
XM_005894806	3	PREDICTED: Bos mutus tumor necrosis factor (ligand) superfamily, member 12 (TNFSF12), partial mRNA
XM_005894818	3	PREDICTED: Bos mutus transmembrane protein 107 (TMEM107), transcript variant X1, mRNA
XM_005894822	3	PREDICTED: Bos mutus phosphoribosylformylglycinamidine synthase (PFAS), mRNA
XM_005894847	2	PREDICTED: Bos mutus BEN domain containing 7 (BEND7), mRNA
XM_005894868	0	PREDICTED: Bos mutus selenoprotein P, plasma, 1 (SEPP1), mRNA
XM_005894875	3	PREDICTED: Bos mutus myotubularin related protein 11 (MTMR11), transcript variant X2, mRNA
XM_005894905	0	PREDICTED: Bos mutus ADAMTS-like 4 (ADAMTSL4), mRNA
XM_005894910	7	PREDICTED: Bos mutus HORMA domain containing 1 (HORMAD1), transcript variant X1, mRNA
XM_005894933	3	PREDICTED: Bos mutus tropomodulin 4 (muscle) (TMOD4), transcript variant X1, mRNA
XM_005894973	3	PREDICTED: Bos mutus RAR-related orphan receptor C (RORC), transcript variant X1, mRNA
XM_005895003	7	PREDICTED: Bos mutus UDP-glucuronosyltransferase 1-6 (LOC102264665), transcript variant X1, mRNA
XM_005895017	4	PREDICTED: Bos mutus high mobility group box 4 (HMGB4), mRNA
XM_005895032	0	PREDICTED: Bos mutus spermatogenesis associated, serine-rich 2-like (SPATS2L), transcript variant X1, mRNA
XM_005895039	0	PREDICTED: Bos mutus ribosomal protein L27a (RPL27A), transcript variant X1, mRNA
XM_005895041	3	PREDICTED: Bos mutus suppression of tumorigenicity 5 (ST5), transcript variant X2, mRNA
XM_005895043	7	PREDICTED: Bos mutus chromosome unknown open reading frame, human C11orf16 (LOC102276265), mRNA
XM_005895054	4	PREDICTED: Bos mutus serine/threonine-protein kinase 33 (LOC102279840), partial mRNA
XM_005895072	4	PREDICTED: Bos mutus MORN repeat containing 5 (MORN5), transcript variant X2, mRNA
XM_005895089	2	PREDICTED: Bos mutus chromosome unknown open reading frame, human C10orf120 (LOC102267969), mRNA
XM_005895090	2	PREDICTED: Bos mutus CUB and zona pellucida-like domains 1 (CUZD1), mRNA
XM_005895101	7	PREDICTED: Bos mutus toll interacting protein (TOLLIP), mRNA
XM_005895122	0	PREDICTED: Bos mutus interferon-induced transmembrane protein 3 (LOC102278151), mRNA
XM_005895146	6	PREDICTED: Bos mutus WD repeat domain 93 (WDR93), mRNA
XM_005895161	7	PREDICTED: Bos mutus protein regulator of cytokinesis 1 (PRC1), transcript variant X2, mRNA
XM_005895162	7	PREDICTED: Bos mutus protein regulator of cytokinesis 1 (PRC1), transcript variant X3, mRNA
XM_005895171	0	PREDICTED: Bos mutus kinesin family member 7 (KIF7), mRNA
XM_005895205	6	PREDICTED: Bos mutus ATPase, H+ transporting, lysosomal 31kDa, V1 subunit E1 (ATP6V1E1), transcript variant X3, mRNA
XM_005895209	4	PREDICTED: Bos mutus tubulin, alpha 8 (TUBA8), mRNA
XM_005895224	7	PREDICTED: Bos mutus chromosome unknown open reading frame, human C22orf23 (LOC102283864), transcript variant X1, mRNA
XM_005895232	0	PREDICTED: Bos mutus transmembrane protein 184B (TMEM184B), mRNA
XM_005895254	0	PREDICTED: Bos mutus leucine rich repeat containing 17 (LRRC17), mRNA
XM_005895256	4	PREDICTED: Bos mutus coiled-coil domain containing 146 (CCDC146), mRNA
XM_005895277	0	PREDICTED: Bos mutus 3 beta-hydroxysteroid dehydrogenase/Delta 5--_4-isomerase (LOC102274088), transcript variant X2, mRNA
XM_005895285	7	PREDICTED: Bos mutus disintegrin and metalloproteinase domain-containing protein 30 (LOC102276912), mRNA
XM_005895289	4	PREDICTED: Bos mutus sperm associated antigen 17 (SPAG17), mRNA
XM_005895299	2	PREDICTED: Bos mutus nucleophosmin/nucleoplasmin 2 (NPM2), mRNA
XM_005895333	7	PREDICTED: Bos mutus hyaluronidase-4 (LOC102267588), mRNA
XM_005895376	4	PREDICTED: Bos mutus tubby like protein 2 (TULP2), mRNA
XM_005895382	3	PREDICTED: Bos mutus fucosyltransferase 1 (galactoside 2-alpha-L-fucosyltransferase, H blood group) (FUT1), mRNA
XM_005895394	4	PREDICTED: Bos mutus synaptogyrin 4 (SYNGR4), transcript variant X1, mRNA
XM_005895457	0	PREDICTED: Bos mutus matrix metallopeptidase 14 (membrane-inserted) (MMP14), mRNA
XM_005895471	0	PREDICTED: Bos mutus cysteine-rich secretory protein LCCL domain containing 1 (CRISPLD1), transcript variant X1, mRNA
XM_005895480	4	PREDICTED: Bos mutus serum amyloid A-4 protein (LOC102267022), transcript variant X2, mRNA
XM_005895494	3	PREDICTED: Bos mutus GATA binding protein 3 (GATA3), transcript variant X2, mRNA
XM_005895550	3	PREDICTED: Bos mutus MORC family CW-type zinc finger 4 (MORC4), mRNA
XM_005895560	7	PREDICTED: Bos mutus diacylglycerol kinase, eta (DGKH), transcript variant X2, mRNA
XM_005895567	7	PREDICTED: Bos mutus putative RNA exonuclease NEF-sp (LOC102270294), transcript variant X1, mRNA
XM_005895573	4	PREDICTED: Bos mutus protein disulfide isomerase-like, testis expressed (PDILT), mRNA
XM_005895578	7	PREDICTED: Bos mutus dynein, axonemal, heavy chain 3 (DNAH3), partial mRNA
XM_005895597	7	PREDICTED: Bos mutus neural cell adhesion molecule 2 (NCAM2), transcript variant X2, mRNA
XM_005895611	7	PREDICTED: Bos mutus ATPase, H+ transporting, lysosomal 31kDa, V1 subunit E2 (ATP6V1E2), transcript variant X1, mRNA
XM_005895613	7	PREDICTED: Bos mutus phosphatidylinositol glycan anchor biosynthesis, class F (PIGF), transcript variant X2, mRNA
XM_005895642	2	PREDICTED: Bos mutus cytosolic 5'-nucleotidase 1B (LOC102273896), transcript variant X1, mRNA
XM_005895664	4	PREDICTED: Bos mutus FK506 binding protein 1B, 12.6 kDa (FKBP1B), transcript variant X2, mRNA
XM_005895668	4	PREDICTED: Bos mutus profilin family, member 4 (PFN4), mRNA
XM_005895669	4	PREDICTED: Bos mutus family with sequence similarity 228, member B (FAM228B), mRNA
XM_005895681	7	PREDICTED: Bos mutus EFR3 homolog B (EFR3B), mRNA
XM_005895698	7	PREDICTED: Bos mutus dynein regulatory complex subunit 1 (DRC1), transcript variant X1, mRNA
XM_005895703	2	PREDICTED: Bos mutus chromosome unknown open reading frame, human C2orf70 (LOC102265043), mRNA
XM_005895713	4	PREDICTED: Bos mutus ATP/GTP binding protein-like 5 (AGBL5), transcript variant X1, mRNA
XM_005895715	3	PREDICTED: Bos mutus elastin microfibril interfacer 1 (EMILIN1), transcript variant X1, mRNA
XM_005895724	3	PREDICTED: Bos mutus transcription factor 23 (TCF23), mRNA
XM_005895729	4	PREDICTED: Bos mutus DnaJ (Hsp40) homolog, subfamily C, member 5 gamma (DNAJC5G), transcript variant X1, mRNA
XM_005895734	6	PREDICTED: Bos mutus eukaryotic translation initiation factor 2B, subunit 4 delta, 67kDa (EIF2B4), transcript variant X1, mRNA
XM_005895766	4	PREDICTED: Bos mutus proline rich 30 (PRR30), mRNA
XM_005895770	4	PREDICTED: Bos mutus chromosome unknown open reading frame, human C2orf16 (LOC102284042), mRNA
XM_005895773	0	PREDICTED: Bos mutus wntless Wnt ligand secretion mediator (WLS), transcript variant X1, mRNA
XM_005895790	3	PREDICTED: Bos mutus solute carrier family 35 (UDP-GlcA/UDP-GalNAc transporter), member D1 (SLC35D1), mRNA
XM_005895820	0	PREDICTED: Bos mutus microsomal glutathione S-transferase 2 (MGST2), mRNA
XM_005895828	6	PREDICTED: Bos mutus E74-like factor 2 (ets domain transcription factor) (ELF2), transcript variant X2, mRNA
XM_005895836	7	PREDICTED: Bos mutus MGAT4 family, member D (MGAT4D), mRNA
XM_005895853	0	PREDICTED: Bos mutus transmembrane protein 50A (TMEM50A), transcript variant X1, mRNA
XM_005895866	3	PREDICTED: Bos mutus solute carrier family 30 (zinc transporter), member 2 (SLC30A2), transcript variant X1, mRNA
XM_005895874	3	PREDICTED: Bos mutus connector enhancer of kinase suppressor of Ras 1 (CNKSR1), mRNA
XM_005895906	3	PREDICTED: Bos mutus interferon, alpha-inducible protein 6 (IFI6), transcript variant X1, mRNA
XM_005895911	3	PREDICTED: Bos mutus thymocyte selection associated family member 2 (THEMIS2), transcript variant X1, mRNA
XM_005895930	3	PREDICTED: Bos mutus mannosidase, alpha, class 1C, member 1 (MAN1C1), mRNA
XM_005895985	2	PREDICTED: Bos mutus adipogenin (ADIG), mRNA
XM_005895999	3	PREDICTED: Bos mutus neuronatin (NNAT), transcript variant X3, mRNA
XM_005896010	3	PREDICTED: Bos mutus suppressor of glucose, autophagy associated 1 (SOGA1), mRNA
XM_005896026	6	PREDICTED: Bos mutus hexamethylene bis-acetamide inducible 2 (HEXIM2), transcript variant X1, mRNA
XM_005896047	7	PREDICTED: Bos mutus ubiquitin associated and SH3 domain containing B (UBASH3B), mRNA
XM_005896082	2	PREDICTED: Bos mutus polymerase (DNA directed), theta (POLQ), mRNA
XM_005896097	3	PREDICTED: Bos mutus FXYD domain containing ion transport regulator 5 (FXYD5), transcript variant X3, mRNA
XM_005896174	3	PREDICTED: Bos mutus potassium channel, calcium activated intermediate/small conductance subfamily N alpha, member 2 (KCNN2), transcript variant X2, mRNA
XM_005896180	0	PREDICTED: Bos mutus ephrin-B1 (EFNB1), mRNA
XM_005896196	7	PREDICTED: Bos mutus family with sequence similarity 181, member A (FAM181A), mRNA
XM_005896242	4	PREDICTED: Bos mutus lymphoid enhancer-binding factor 1 (LEF1), transcript variant X2, mRNA
XM_005896243	7	PREDICTED: Bos mutus lymphoid enhancer-binding factor 1 (LEF1), transcript variant X3, mRNA
XM_005896247	0	PREDICTED: Bos mutus cytochrome P450 2U1 (LOC102268257), mRNA
XM_005896355	7	PREDICTED: Bos mutus RIB43A domain with coiled-coils 2 (RIBC2), mRNA
XM_005896377	7	PREDICTED: Bos mutus coiled-coil domain containing 65 (CCDC65), mRNA
XM_005896420	4	PREDICTED: Bos mutus dynein heavy chain 8, axonemal (LOC102281056), mRNA
XM_005896468	3	PREDICTED: Bos mutus calcium channel, voltage-dependent, L type, alpha 1D subunit (CACNA1D), transcript variant X1, mRNA
XM_005896483	0	PREDICTED: Bos mutus inter-alpha-trypsin inhibitor heavy chain family, member 4 (ITIH4), mRNA
XM_005896516	3	PREDICTED: Bos mutus ZFP90 zinc finger protein (ZFP90), transcript variant X1, mRNA
XM_005896534	7	PREDICTED: Bos mutus centromere protein T (CENPT), mRNA
XM_005896553	7	PREDICTED: Bos mutus leucine rich repeat containing 36 (LRRC36), mRNA
XM_005896558	4	PREDICTED: Bos mutus KIAA0895-like ortholog (KIAA0895L), mRNA
XM_005896576	6	PREDICTED: Bos mutus coiled-coil domain containing 79 (CCDC79), mRNA
XM_005896602	7	PREDICTED: Bos mutus potassium channel tetramerization domain containing 19 (KCTD19), mRNA
XM_005896644	7	PREDICTED: Bos mutus forkhead box G1 (FOXG1), mRNA
XM_005896649	6	PREDICTED: Bos mutus heterogeneous nuclear ribonucleoprotein K (HNRNPK), transcript variant X2, mRNA
XM_005896653	7	PREDICTED: Bos mutus kinesin-like protein KIF27 (LOC102280023), mRNA
XM_005896690	0	PREDICTED: Bos mutus ring finger protein 135 (RNF135), mRNA
XM_005896693	7	PREDICTED: Bos mutus RAB11 family interacting protein 4 (class II) (RAB11FIP4), mRNA
XM_005896710	3	PREDICTED: Bos mutus AT rich interactive domain 5B (MRF1-like) (ARID5B), transcript variant X2, mRNA
XM_005896715	7	PREDICTED: Bos mutus 2-aminoethanethiol (cysteamine) dioxygenase (ADO), mRNA
XM_005896716	3	PREDICTED: Bos mutus membrane metallo-endopeptidase (MME), transcript variant X1, mRNA
XM_005896741	4	PREDICTED: Bos mutus 5-hydroxytryptamine (serotonin) receptor 2A, G protein-coupled (HTR2A), mRNA
XM_005896748	4	PREDICTED: Bos mutus spermatid associated (SPERT), transcript variant X3, mRNA
XM_005896750	0	PREDICTED: Bos mutus tumor protein, translationally-controlled 1 (TPT1), mRNA
XM_005896775	3	PREDICTED: Bos mutus natural killer cell cytotoxicity receptor 3 ligand 1 (NCR3LG1), mRNA
XM_005896781	4	PREDICTED: Bos mutus SRY (sex determining region Y)-box 6 (SOX6), transcript variant X1, mRNA
XM_005896811	6	PREDICTED: Bos mutus periphilin 1 (PPHLN1), transcript variant X2, mRNA
XM_005896820	3	PREDICTED: Bos mutus contactin 1 (CNTN1), transcript variant X2, mRNA
XM_005896833	4	PREDICTED: Bos mutus cell cycle control protein 50C (LOC102267230), mRNA
XM_005896861	2	PREDICTED: Bos mutus RWD domain containing 1 (RWDD1), mRNA
XM_005896872	3	PREDICTED: Bos mutus transcription factor 4 (TCF4), transcript variant X3, mRNA
XM_005896879	3	PREDICTED: Bos mutus transcription factor 4 (TCF4), transcript variant X8, mRNA
XM_005896918	4	PREDICTED: Bos mutus BPI fold containing family A, member 3 (BPIFA3), mRNA
XM_005896941	7	PREDICTED: Bos mutus glycerophosphodiester phosphodiesterase domain-containing protein 4 (LOC102276646), partial mRNA
XM_005896942	7	PREDICTED: Bos mutus glycerophosphodiester phosphodiesterase domain-containing protein 4 (LOC102276917), mRNA
XM_005896963	7	PREDICTED: Bos mutus DDB1 and CUL4 associated factor 6 (DCAF6), transcript variant X3, mRNA
XM_005897025	4	PREDICTED: Bos mutus dolichyl-diphosphooligosaccharide--protein glycosyltransferase subunit 1 (LOC102281711), mRNA
XM_005897043	4	PREDICTED: Bos mutus calcium-binding protein, spermatid-specific 1 (CABS1), mRNA
XM_005897049	7	PREDICTED: Bos mutus RUN and FYVE domain containing 3 (RUFY3), transcript variant X2, mRNA
XM_005897081	0	PREDICTED: Bos mutus superoxide dismutase 3, extracellular (SOD3), transcript variant X2, mRNA
XM_005897147	3	PREDICTED: Bos mutus transmembrane protein 25 (TMEM25), transcript variant X2, mRNA
XM_005897159	3	PREDICTED: Bos mutus sodium channel, voltage gated, type II beta subunit (SCN2B), mRNA
XM_005897163	3	PREDICTED: Bos mutus FXYD domain-containing ion transport regulator 6 (LOC102275329), mRNA
XM_005897193	0	PREDICTED: Bos mutus dermatopontin (DPT), mRNA
XM_005897202	2	PREDICTED: Bos mutus WD repeat domain 64 (WDR64), mRNA
XM_005897228	7	PREDICTED: Bos mutus DENN/MADD domain containing 1B (DENND1B), mRNA
XM_005897253	0	PREDICTED: Bos mutus exostosin glycosyltransferase 1 (EXT1), mRNA
XM_005897257	0	PREDICTED: Bos mutus mal, T-cell differentiation protein 2 (MAL2), mRNA
XM_005897259	2	PREDICTED: Bos mutus fatty acid binding protein 12 (FABP12), mRNA
XM_005897260	1	PREDICTED: Bos mutus fatty acid binding protein 4, adipocyte (FABP4), transcript variant X1, mRNA
XM_005897267	2	PREDICTED: Bos mutus membrane-associated ring finger (C3HC4) 7, E3 ubiquitin protein ligase (MARCH7), transcript variant X2, mRNA
XM_005897286	3	PREDICTED: Bos mutus fibroblast activation protein, alpha (FAP), transcript variant X2, mRNA
XM_005897297	3	PREDICTED: Bos mutus zinc finger protein 234 (LOC102269370), mRNA
XM_005897320	2	PREDICTED: Bos mutus solute carrier family 36, member 3 (SLC36A3), mRNA
XM_005897403	4	PREDICTED: Bos mutus coiled-coil domain containing 63 (CCDC63), mRNA
XM_005897405	3	PREDICTED: Bos mutus cut-like homeobox 2 (CUX2), mRNA
XM_005897411	7	PREDICTED: Bos mutus citron rho-interacting serine/threonine kinase (CIT), transcript variant X1, mRNA
XM_005897430	2	PREDICTED: Bos mutus solute carrier family 2 (facilitated glucose transporter), member 6 (SLC2A6), transcript variant X1, mRNA
XM_005897438	7	PREDICTED: Bos mutus serine/threonine kinase-like domain containing 1 (STKLD1), mRNA
XM_005897471	4	PREDICTED: Bos mutus chromosome unknown open reading frame, human C9orf135 (LOC102273522), mRNA
XM_005897505	7	PREDICTED: Bos mutus pituitary tumor-transforming 1 (PTTG1), transcript variant X3, mRNA
XM_005897506	7	PREDICTED: Bos mutus pituitary tumor-transforming 1 (PTTG1), transcript variant X4, mRNA
XM_005897522	3	PREDICTED: Bos mutus adrenoceptor alpha 1B (ADRA1B), mRNA
XM_005897525	7	PREDICTED: Bos mutus histone H2B type 1-A (LOC102287433), mRNA
XM_005897526	0	PREDICTED: Bos mutus chromosome unknown open reading frame, human C8orf4 (LOC102288196), mRNA
XM_005897529	4	PREDICTED: Bos mutus disintegrin and metalloproteinase domain-containing protein 18 (LOC102264963), mRNA
XM_005897530	4	PREDICTED: Bos mutus ADAM metallopeptidase domain 2 (ADAM2), mRNA
XM_005897531	4	PREDICTED: Bos mutus ADAM metallopeptidase domain 32 (ADAM32), mRNA
XM_005897582	3	PREDICTED: Bos mutus solute carrier family 2 (facilitated glucose transporter), member 10 (SLC2A10), mRNA
XM_005897662	3	PREDICTED: Bos mutus tumor protein p63 (TP63), transcript variant X2, mRNA
XM_005897671	0	PREDICTED: Bos mutus claudin 1 (CLDN1), mRNA
XM_005897700	4	PREDICTED: Bos mutus SRY (sex determining region Y)-box 5 (SOX5), mRNA
XM_005897711	4	PREDICTED: Bos mutus ankyrin repeat domain 22 (ANKRD22), mRNA
XM_005897720	3	PREDICTED: Bos mutus SH3-domain kinase binding protein 1 (SH3KBP1), transcript variant X1, mRNA
XM_005897752	3	PREDICTED: Bos mutus dpy-19-like 3 (C. elegans) (DPY19L3), mRNA
XM_005897765	3	PREDICTED: Bos mutus potassium channel, sodium activated subfamily T, member 2 (KCNT2), transcript variant X2, mRNA
XM_005897778	3	PREDICTED: Bos mutus tigger transposable element derived 2 (TIGD2), mRNA
XM_005897800	0	PREDICTED: Bos mutus polycystic kidney disease 2 (autosomal dominant) (PKD2), mRNA
XM_005897835	7	PREDICTED: Bos mutus 3-hydroxybutyrate dehydrogenase, type 1 (BDH1), mRNA
XM_005897838	6	PREDICTED: Bos mutus protein phosphatase 1, regulatory (inhibitor) subunit 2 (PPP1R2), transcript variant X3, mRNA
XM_005897875	7	PREDICTED: Bos mutus testis-specific serine/threonine-protein kinase 5 (LOC102276921), mRNA
XM_005897891	0	PREDICTED: Bos mutus ribosomal protein L18a (RPL18A), mRNA
XM_005897927	4	PREDICTED: Bos mutus solute carrier organic anion transporter family, member 5A1 (SLCO5A1), mRNA
XM_005897960	3	PREDICTED: Bos mutus murine retrovirus integration site 1 homolog (MRVI1), transcript variant X1, mRNA
XM_005897982	2	PREDICTED: Bos mutus chromosome unknown open reading frame, human C17orf98 (LOC102285920), mRNA
XM_005898005	0	PREDICTED: Bos mutus erb-b2 receptor tyrosine kinase 2 (ERBB2), mRNA
XM_005898068	3	PREDICTED: Bos mutus synaptopodin 2 (SYNPO2), transcript variant X1, mRNA
XM_005898087	6	PREDICTED: Bos mutus polybromo 1 (PBRM1), transcript variant X5, mRNA
XM_005898094	4	PREDICTED: Bos mutus troponin C type 1 (slow) (TNNC1), mRNA
XM_005898096	4	PREDICTED: Bos mutus PHD finger protein 7 (PHF7), mRNA
XM_005898100	7	PREDICTED: Bos mutus dynein, axonemal, heavy chain 1 (DNAH1), mRNA
XM_005898105	7	PREDICTED: Bos mutus POC1 centriolar protein A (POC1A), transcript variant X1, mRNA
XM_005898118	4	PREDICTED: Bos mutus IQ motif containing F1 (IQCF1), mRNA
XM_005898119	4	PREDICTED: Bos mutus IQ domain-containing protein F5 (LOC102277309), transcript variant X2, mRNA
XM_005898120	4	PREDICTED: Bos mutus IQ motif containing F2 (IQCF2), mRNA
XM_005898131	4	PREDICTED: Bos mutus PDZ domain containing 9 (PDZD9), transcript variant X1, mRNA
XM_005898159	3	PREDICTED: Bos mutus serine/arginine-rich splicing factor 11 (SRSF11), transcript variant X1, mRNA
XM_005898165	7	PREDICTED: Bos mutus cystathionine gamma-lyase (CTH), transcript variant X2, mRNA
XM_005898204	0	PREDICTED: Bos mutus sine oculis binding protein homolog (SOBP), mRNA
XM_005898208	4	PREDICTED: Bos mutus ring finger protein 148 (RNF148), mRNA
XM_005898214	7	PREDICTED: Bos mutus high mobility group AT-hook 1 (HMGA1), partial mRNA
XM_005898217	0	PREDICTED: Bos mutus secreted protein, acidic, cysteine-rich (osteonectin) (SPARC), transcript variant X1, mRNA
XM_005898231	3	PREDICTED: Bos mutus DEK proto-oncogene (DEK), transcript variant X2, mRNA
XM_005898246	0	PREDICTED: Bos mutus family with sequence similarity 60, member A (FAM60A), mRNA
XM_005898250	0	PREDICTED: Bos mutus A kinase (PRKA) anchor protein 5 (AKAP5), mRNA
XM_005898255	2	PREDICTED: Bos mutus coiled-coil domain-containing protein 170 (LOC102276649), mRNA
XM_005898264	0	PREDICTED: Bos mutus ras homolog family member J (RHOJ), mRNA
XM_005898278	3	PREDICTED: Bos mutus RNA binding protein, fox-1 homolog (C. elegans) 2 (RBFOX2), transcript variant X4, mRNA
XM_005898322	6	PREDICTED: Bos mutus inositol-3-phosphate synthase 1 (ISYNA1), transcript variant X3, mRNA
XM_005898343	3	PREDICTED: Bos mutus carboxypeptidase E (CPE), transcript variant X1, mRNA
XM_005898348	2	PREDICTED: Bos mutus kelch-like family member 2 (KLHL2), transcript variant X3, mRNA
XM_005898376	3	PREDICTED: Bos mutus muscleblind-like splicing regulator 1 (MBNL1), transcript variant X5, mRNA
XM_005898382	2	PREDICTED: Bos mutus renin (REN), transcript variant X1, mRNA
XM_005898391	3	PREDICTED: Bos mutus leucine rich repeat neuronal 2 (LRRN2), mRNA
XM_005898412	7	PREDICTED: Bos mutus coiled-coil domain containing 38 (CCDC38), mRNA
XM_005898446	4	PREDICTED: Bos mutus protein FAM71E1 (LOC102264485), mRNA
XM_005898456	7	PREDICTED: Bos mutus ovostatin homolog 2-like (LOC102268072), mRNA
XM_005898478	4	PREDICTED: Bos mutus islet cell autoantigen 1, 69kDa (ICA1), transcript variant X3, mRNA
XM_005898481	7	PREDICTED: Bos mutus missing oocyte, meiosis regulator, homolog (Drosophila) (MIOS), mRNA
XM_005898490	0	PREDICTED: Bos mutus myeloid/lymphoid or mixed-lineage leukemia; translocated to, 3 (MLLT3), mRNA
XM_005898525	0	PREDICTED: Bos mutus thioredoxin interacting protein (TXNIP), mRNA
XM_005898538	7	PREDICTED: Bos mutus nucleoporin 155kDa (NUP155), transcript variant X2, mRNA
XM_005898545	4	PREDICTED: Bos mutus membrane-associated ring finger (C3HC4) 11 (MARCH11), partial mRNA
XM_005898579	3	PREDICTED: Bos mutus interleukin 7 (IL7), transcript variant X2, mRNA
XM_005898615	4	PREDICTED: Bos mutus phenylalanine hydroxylase (PAH), mRNA
XM_005898617	7	PREDICTED: Bos mutus fibrous sheath-interacting protein 2-like (LOC102275334), partial mRNA
XM_005898670	4	PREDICTED: Bos mutus DC-STAMP domain containing 1 (DCST1), mRNA
XM_005898702	4	PREDICTED: Bos mutus misato 1, mitochondrial distribution and morphology regulator (MSTO1), transcript variant X1, mRNA
XM_005898703	7	PREDICTED: Bos mutus misato 1, mitochondrial distribution and morphology regulator (MSTO1), transcript variant X2, mRNA
XM_005898717	0	PREDICTED: Bos mutus lamin A/C (LMNA), transcript variant X1, mRNA
XM_005898732	2	PREDICTED: Bos mutus chaperonin containing TCP1, subunit 3 (gamma) (CCT3), transcript variant X3, mRNA
XM_005898751	3	PREDICTED: Bos mutus neurotrophic tyrosine kinase, receptor, type 1 (NTRK1), transcript variant X1, mRNA
XM_005898763	7	PREDICTED: Bos mutus tripartite motif containing 46 (TRIM46), mRNA
XM_005898772	0	PREDICTED: Bos mutus platelet endothelial aggregation receptor 1 (PEAR1), mRNA
XM_005898859	3	PREDICTED: Bos mutus C-type lectin domain family 1, member A (CLEC1A), transcript variant X1, mRNA
XM_005898889	0	PREDICTED: Bos mutus collectin sub-family member 12 (COLEC12), mRNA
XM_005898890	4	PREDICTED: Bos mutus centrin, EF-hand protein, 1 (CETN1), transcript variant X1, mRNA
XM_005898913	0	PREDICTED: Bos mutus midkine (neurite growth-promoting factor 2) (MDK), mRNA
XM_005898950	7	PREDICTED: Bos mutus proteasome 26S subunit, ATPase 3 (PSMC3), mRNA
XM_005898951	3	PREDICTED: Bos mutus receptor-associated protein of the synapse (RAPSN), transcript variant X1, mRNA
XM_005898968	0	PREDICTED: Bos mutus leucine-rich repeats and immunoglobulin-like domains 3 (LRIG3), mRNA
XM_005898983	3	PREDICTED: Bos mutus acyl-CoA oxidase 2, branched chain (ACOX2), transcript variant X1, mRNA
XM_005899007	4	PREDICTED: Bos mutus coagulation factor XI (F11), mRNA
XM_005899031	7	PREDICTED: Bos mutus ectonucleoside triphosphate diphosphohydrolase 4-like (LOC102277970), mRNA
XM_005899037	3	PREDICTED: Bos mutus HOP homeobox (HOPX), transcript variant X2, mRNA
XM_005899042	2	PREDICTED: Bos mutus signal recognition particle 72kDa (SRP72), transcript variant X2, mRNA
XM_005899052	4	PREDICTED: Bos mutus phosducin-like 2 (PDCL2), mRNA
XM_005899056	0	PREDICTED: Bos mutus insulin-like growth factor binding protein 7 (IGFBP7), partial mRNA
XM_005899070	7	PREDICTED: Bos mutus EP300 interacting inhibitor of differentiation 3 (EID3), mRNA
XM_005899087	5	PREDICTED: Bos mutus 5'-nucleotidase, ecto (CD73) (NT5E), partial mRNA
XM_005899128	4	PREDICTED: Bos mutus testin LIM domain protein (TES), mRNA
XM_005899148	0	PREDICTED: Bos mutus septin 11 (SEPT11), transcript variant X2, mRNA
XM_005899149	3	PREDICTED: Bos mutus septin 11 (SEPT11), transcript variant X3, mRNA
XM_005899160	7	PREDICTED: Bos mutus ADP-ribosyltransferase 3 (ART3), mRNA
XM_005899161	3	PREDICTED: Bos mutus chemokine (C-X-C motif) ligand 11 (CXCL11), mRNA
XM_005899174	7	PREDICTED: Bos mutus cyclin N-terminal domain containing 1 (CNTD1), mRNA
XM_005899192	7	PREDICTED: Bos mutus PSMC3 interacting protein (PSMC3IP), transcript variant X1, mRNA
XM_005899239	3	PREDICTED: Bos mutus FK506 binding protein 10, 65 kDa (FKBP10), mRNA
XM_005899246	3	PREDICTED: Bos mutus oligophrenin 1 (OPHN1), mRNA
XM_005899250	2	PREDICTED: Bos mutus G protein-coupled receptor 18 (GPR18), transcript variant X1, mRNA
XM_005899255	7	PREDICTED: Bos mutus propionyl CoA carboxylase, alpha polypeptide (PCCA), transcript variant X1, mRNA
XM_005899258	6	PREDICTED: Bos mutus propionyl CoA carboxylase, alpha polypeptide (PCCA), transcript variant X4, mRNA
XM_005899276	3	PREDICTED: Bos mutus TBC1 (tre-2/USP6, BUB2, cdc16) domain family, member 1 (TBC1D1), partial mRNA
XM_005899278	3	PREDICTED: Bos mutus Nik related kinase (NRK), mRNA
XM_005899297	4	PREDICTED: Bos mutus calpastatin (CAST), transcript variant X2, mRNA
XM_005899303	4	PREDICTED: Bos mutus spermatogenesis associated 9 (SPATA9), transcript variant X2, mRNA
XM_005899306	2	PREDICTED: Bos mutus family with sequence similarity 81, member B (FAM81B), mRNA
XM_005899345	3	PREDICTED: Bos mutus regucalcin (RGN), transcript variant X1, mRNA
XM_005899346	3	PREDICTED: Bos mutus regucalcin (RGN), transcript variant X2, mRNA
XM_005899373	4	PREDICTED: Bos mutus outer dense fiber of sperm tails 1 (ODF1), mRNA
XM_005899391	4	PREDICTED: Bos mutus chromosome unknown open reading frame, human C10orf82 (LOC102272871), mRNA
XM_005899407	6	PREDICTED: Bos mutus NudC domain containing 3 (NUDCD3), transcript variant X2, mRNA
XM_005899434	3	PREDICTED: Bos mutus casein kinase I isoform epsilon (LOC102286770), transcript variant X1, mRNA
XM_005899439	7	PREDICTED: Bos mutus DNA meiotic recombinase 1 (DMC1), transcript variant X1, mRNA
XM_005899449	0	PREDICTED: Bos mutus ribosomal protein L3 (RPL3), mRNA
XM_005899454	7	PREDICTED: Bos mutus ENTH domain containing 1 (ENTHD1), mRNA
XM_005899464	7	PREDICTED: Bos mutus family with sequence similarity 227, member A (FAM227A), mRNA
XM_005899474	4	PREDICTED: Bos mutus capping protein (actin filament) muscle Z-line, alpha 3 (CAPZA3), mRNA
XM_005899475	2	PREDICTED: Bos mutus phospholipase C, zeta 1 (PLCZ1), mRNA
XM_005899479	3	PREDICTED: Bos mutus aminocarboxymuconate semialdehyde decarboxylase (ACMSD), transcript variant X1, mRNA
XM_005899499	4	PREDICTED: Bos mutus centrosomal protein 57kDa (CEP57), mRNA
XM_005899502	0	PREDICTED: Bos mutus mastermind-like transcriptional coactivator 2 (MAML2), mRNA
XM_005899608	7	PREDICTED: Bos mutus rhophilin associated tail protein 1-like (ROPN1L), transcript variant X1, mRNA
XM_005899627	2	PREDICTED: Bos mutus ubiquitin-conjugating enzyme E2 variant 1 (LOC102274101), transcript variant X2, mRNA
XM_005899634	6	PREDICTED: Bos mutus spalt-like transcription factor 4 (SALL4), mRNA
XM_005899638	3	PREDICTED: Bos mutus family with sequence similarity 65, member C (FAM65C), mRNA
XM_005899643	3	PREDICTED: Bos mutus potassium channel, voltage gated Shab related subfamily B, member 1 (KCNB1), mRNA
XM_005899645	6	PREDICTED: Bos mutus ATP-binding cassette, sub-family A (ABC1), member 13 (ABCA13), mRNA
XM_005899686	7	PREDICTED: Bos mutus ligase III, DNA, ATP-dependent (LIG3), transcript variant X2, mRNA
XM_005899688	7	PREDICTED: Bos mutus chaperonin containing TCP1, subunit 6B (zeta 2) (CCT6B), transcript variant X1, mRNA
XM_005899732	4	PREDICTED: Bos mutus centrin-4 (LOC102285446), mRNA
XM_005899741	0	PREDICTED: Bos mutus dystrophin (DMD), transcript variant X5, mRNA
XM_005899760	6	PREDICTED: Bos mutus putative RNA-binding protein Luc7-like 2 (LOC102269563), transcript variant X2, mRNA
XM_005899781	7	PREDICTED: Bos mutus chromosome unknown open reading frame, human C5orf47 (LOC102276284), transcript variant X1, mRNA
XM_005899787	0	PREDICTED: Bos mutus hexosaminidase B (beta polypeptide) (HEXB), mRNA
XM_005899852	2	PREDICTED: Bos mutus ubiquitin specific peptidase 1 (USP1), transcript variant X3, mRNA
XM_005899880	2	PREDICTED: Bos mutus ADP-ribosylation factor-like 2 binding protein (ARL2BP), transcript variant X2, mRNA
XM_005899888	0	PREDICTED: Bos mutus adhesion G protein-coupled receptor G1 (ADGRG1), transcript variant X1, mRNA
XM_005899891	4	PREDICTED: Bos mutus dynein regulatory complex subunit 7 (DRC7), transcript variant X1, mRNA
XM_005899897	2	PREDICTED: Bos mutus testis, prostate and placenta expressed (TEPP), mRNA
XM_005899901	7	PREDICTED: Bos mutus protease, serine, 54 (PRSS54), mRNA
XM_005899907	5	PREDICTED: Bos mutus NDRG family member 4 (NDRG4), transcript variant X2, mRNA
XM_005899916	7	PREDICTED: Bos mutus liver carboxylesterase (LOC102269282), partial mRNA
XM_005900017	0	PREDICTED: Bos mutus phosphoglucomutase 5 (PGM5), mRNA
XM_005900139	4	PREDICTED: Bos mutus uncharacterized LOC102267036 (LOC102267036), transcript variant X1, mRNA
XM_005900142	6	PREDICTED: Bos mutus TAF8 RNA polymerase II, TATA box binding protein (TBP)-associated factor, 43kDa (TAF8), transcript variant X2, mRNA
XM_005900262	3	PREDICTED: Bos mutus forkhead box O1 (FOXO1), mRNA
XM_005900283	0	PREDICTED: Bos mutus actin binding LIM protein 1 (ABLIM1), transcript variant X1, mRNA
XM_005900293	3	PREDICTED: Bos mutus brain expressed, X-linked 5 (BEX5), transcript variant X2, mRNA
XM_005900294	3	PREDICTED: Bos mutus armadillo repeat containing, X-linked 2 (ARMCX2), mRNA
XM_005900351	0	PREDICTED: Bos mutus SIX homeobox 5 (SIX5), partial mRNA
XM_005900378	7	PREDICTED: Bos mutus serine active site containing 1 (SERAC1), mRNA
XM_005900403	7	PREDICTED: Bos mutus synaptojanin 2 (SYNJ2), mRNA
XM_005900413	4	PREDICTED: Bos mutus 1-acylglycerol-3-phosphate O-acyltransferase 4 (AGPAT4), partial mRNA
XM_005900419	3	PREDICTED: Bos mutus ubiquinol-cytochrome-c reductase complex assembly factor 1 (LOC102285639), transcript variant X2, mRNA
XM_005900431	7	PREDICTED: Bos mutus nuclear receptor coactivator 6 (NCOA6), transcript variant X2, mRNA
XM_005900439	4	PREDICTED: Bos mutus chromosome unknown open reading frame, human C20orf173 (LOC102267708), mRNA
XM_005900460	7	PREDICTED: Bos mutus tropomodulin 2 (neuronal) (TMOD2), transcript variant X1, mRNA
XM_005900470	4	PREDICTED: Bos mutus ubiquitin specific peptidase 50 (USP50), mRNA
XM_005900499	7	PREDICTED: Bos mutus OTU deubiquitinase 4 (OTUD4), mRNA
XM_005900553	3	PREDICTED: Bos mutus RAB2B, member RAS oncogene family (RAB2B), transcript variant X2, mRNA
XM_005900563	4	PREDICTED: Bos mutus tubulin polymerization-promoting protein family member 2 (TPPP2), mRNA
XM_005900580	6	PREDICTED: Bos mutus synaptonemal complex central element protein 2 (SYCE2), transcript variant X3, mRNA
XM_005900603	7	PREDICTED: Bos mutus mitochondrial import inner membrane translocase subunit Tim23 (LOC102273731), transcript variant X1, mRNA
XM_005900611	4	PREDICTED: Bos mutus chromosome unknown open reading frame, human C10orf53 (LOC102275531), mRNA
XM_005900616	4	PREDICTED: Bos mutus leucine rich repeat containing 18 (LRRC18), mRNA
XM_005900621	3	PREDICTED: Bos mutus mitogen-activated protein kinase 8 (MAPK8), transcript variant X2, mRNA
XM_005900622	3	PREDICTED: Bos mutus mitogen-activated protein kinase 8 (MAPK8), transcript variant X3, mRNA
XM_005900632	7	PREDICTED: Bos mutus protein tyrosine phosphatase, non-receptor type 20 (PTPN20), mRNA
XM_005900647	7	PREDICTED: Bos mutus heat shock transcription factor family member 5 (HSF5), mRNA
XM_005900652	7	PREDICTED: Bos mutus testis expressed 14 (TEX14), transcript variant X2, mRNA
XM_005900659	7	PREDICTED: Bos mutus tripartite motif containing 37 (TRIM37), mRNA
XM_005900668	7	PREDICTED: Bos mutus protein phosphatase, Mg2+/Mn2+ dependent, 1E (PPM1E), mRNA
XM_005900673	3	PREDICTED: Bos mutus cysteine and glycine-rich protein 3 (cardiac LIM protein) (CSRP3), transcript variant X2, mRNA
XM_005900683	7	PREDICTED: Bos mutus L-lactate dehydrogenase C chain (LOC102274105), transcript variant X1, mRNA
XM_005900686	7	PREDICTED: Bos mutus L-lactate dehydrogenase C chain (LOC102274105), transcript variant X3, mRNA
XM_005900687	7	PREDICTED: Bos mutus L-lactate dehydrogenase A chain (LOC102274962), transcript variant X1, mRNA
XM_005900730	2	PREDICTED: Bos mutus chromosome unknown open reading frame, human C7orf72 (LOC102287918), mRNA
XM_005900735	7	PREDICTED: Bos mutus leucine rich repeat containing 6 (LRRC6), mRNA
XM_005900754	7	PREDICTED: Bos mutus PHD finger protein 24 (PHF24), mRNA
XM_005900765	4	PREDICTED: Bos mutus RUN and SH3 domain containing 2 (RUSC2), transcript variant X1, mRNA
XM_005900769	7	PREDICTED: Bos mutus carbonic anhydrase IX (CA9), mRNA
XM_005900809	3	PREDICTED: Bos mutus chemokine (C-X-C motif) receptor 3 (CXCR3), mRNA
XM_005900810	3	PREDICTED: Bos mutus O-linked N-acetylglucosamine (GlcNAc) transferase (OGT), transcript variant X1, mRNA
XM_005900811	3	PREDICTED: Bos mutus O-linked N-acetylglucosamine (GlcNAc) transferase (OGT), transcript variant X2, mRNA
XM_005900814	3	PREDICTED: Bos mutus non-POU domain containing, octamer-binding (NONO), transcript variant X1, mRNA
XM_005900820	0	PREDICTED: Bos mutus gap junction protein, beta 1, 32kDa (GJB1), transcript variant X1, mRNA
XM_005900828	0	PREDICTED: Bos mutus forkhead box O4 (FOXO4), transcript variant X1, mRNA
XM_005900835	3	PREDICTED: Bos mutus solute carrier family 7 (cationic amino acid transporter, y+ system), member 3 (SLC7A3), mRNA
XM_005900843	0	PREDICTED: Bos mutus mediator complex subunit 12 (MED12), mRNA
XM_005900896	5	PREDICTED: Bos mutus lactotransferrin (LTF), transcript variant X1, mRNA
XM_005900902	7	PREDICTED: Bos mutus protease, serine, 45 (PRSS45), mRNA
XM_005900906	4	PREDICTED: Bos mutus protease, serine, 46 (PRSS46), mRNA
XM_005900912	3	PREDICTED: Bos mutus EPH receptor B6 (EPHB6), mRNA
XM_005900923	2	PREDICTED: Bos mutus EH-domain containing 2 (EHD2), transcript variant X2, mRNA
XM_005900924	7	PREDICTED: Bos mutus zinc finger protein 541 (ZNF541), mRNA
XM_005900953	4	PREDICTED: Bos mutus synapse differentiation inducing 1 (SYNDIG1), mRNA
XM_005900977	0	PREDICTED: Bos mutus Niemann-Pick disease, type C2 (NPC2), mRNA
XM_005901003	7	PREDICTED: Bos mutus KIAA1324-like ortholog (KIAA1324L), transcript variant X1, mRNA
XM_005901020	3	PREDICTED: Bos mutus TAF7-like RNA polymerase II, TATA box binding protein (TBP)-associated factor, 50kDa (TAF7L), mRNA
XM_005901022	0	PREDICTED: Bos mutus ribosomal protein L36a (RPL36A), transcript variant X2, mRNA
XM_005901029	3	PREDICTED: Bos mutus armadillo repeat containing, X-linked 4 (ARMCX4), mRNA
XM_005901065	4	PREDICTED: Bos mutus protease, serine, 37 (PRSS37), mRNA
XM_005901077	7	PREDICTED: Bos mutus astrotactin 2 (ASTN2), transcript variant X1, mRNA
XM_005901091	0	PREDICTED: Bos mutus collagen alpha-1(XXVII) chain-like (LOC102284061), partial mRNA
XM_005901115	5	PREDICTED: Bos mutus piezo-type mechanosensitive ion channel component 2 (PIEZO2), mRNA
XM_005901145	4	PREDICTED: Bos mutus solute carrier family 22, member 14 (SLC22A14), mRNA
XM_005901170	7	PREDICTED: Bos mutus MORN repeat containing 4 (MORN4), transcript variant X2, mRNA
XM_005901177	3	PREDICTED: Bos mutus zinc finger, FYVE domain containing 27 (ZFYVE27), transcript variant X3, mRNA
XM_005901180	0	PREDICTED: Bos mutus secreted frizzled-related protein 5 (SFRP5), mRNA
XM_005901209	3	PREDICTED: Bos mutus solute carrier family 39 (zinc transporter), member 10 (SLC39A10), transcript variant X2, mRNA
XM_005901216	7	PREDICTED: Bos mutus dynein, axonemal, heavy chain 7 (DNAH7), mRNA
XM_005901224	7	PREDICTED: Bos mutus family with sequence similarity 216, member A (FAM216A), transcript variant X2, mRNA
XM_005901253	7	PREDICTED: Bos mutus kelch-like family member 7 (KLHL7), mRNA
XM_005901254	4	PREDICTED: Bos mutus nucleoporin like 2 (NUPL2), mRNA
XM_005901256	7	PREDICTED: Bos mutus mitochondrial assembly of ribosomal large subunit 1 (MALSU1), mRNA
XM_005901275	0	PREDICTED: Bos mutus phospholipase A2, group IVA (cytosolic, calcium-dependent) (PLA2G4A), mRNA
XM_005901280	7	PREDICTED: Bos mutus protein tyrosine phosphatase, non-receptor type 14 (PTPN14), mRNA
XM_005901291	2	PREDICTED: Bos mutus secretoglobin family 1D member (LOC102277418), transcript variant X2, mRNA
XM_005901305	7	PREDICTED: Bos mutus mechanistic target of rapamycin (serine/threonine kinase) (MTOR), mRNA
XM_005901339	4	PREDICTED: Bos mutus protease-associated domain containing 1 (PRADC1), mRNA
XM_005901393	0	PREDICTED: Bos mutus basic, immunoglobulin-like variable motif containing (BIVM), mRNA
XM_005901434	0	PREDICTED: Bos mutus protein kinase, cAMP-dependent, regulatory, type II, beta (PRKAR2B), mRNA
XM_005901438	2	PREDICTED: Bos mutus ataxin 7-like 1 (ATXN7L1), transcript variant X2, mRNA
XM_005901439	4	PREDICTED: Bos mutus ataxin 7-like 1 (ATXN7L1), transcript variant X3, mRNA
XM_005901444	4	PREDICTED: Bos mutus SRSF protein kinase 2 (SRPK2), transcript variant X1, mRNA
XM_005901474	4	PREDICTED: Bos mutus chromosome unknown open reading frame, human C19orf44 (LOC102265444), mRNA
XM_005901479	3	PREDICTED: Bos mutus otospiralin (OTOS), transcript variant X2, mRNA
XM_005901484	7	PREDICTED: Bos mutus high density lipoprotein binding protein (HDLBP), transcript variant X2, mRNA
XM_005901532	7	PREDICTED: Bos mutus PIH1 domain containing 2 (PIH1D2), mRNA
XM_005901537	7	PREDICTED: Bos mutus protein phosphatase 2, regulatory subunit A, beta (PPP2R1B), transcript variant X1, mRNA
XM_005901542	7	PREDICTED: Bos mutus chromosome unknown open reading frame, human C11orf88 (LOC102286210), mRNA
XM_005901555	4	PREDICTED: Bos mutus axonemal dynein light chain domain containing 1 (AXDND1), mRNA
XM_005901556	7	PREDICTED: Bos mutus tudor domain containing 5 (TDRD5), mRNA
XM_005901561	7	PREDICTED: Bos mutus centrosomal protein 350kDa (CEP350), transcript variant X1, mRNA
XM_005901583	4	PREDICTED: Bos mutus sushi domain containing 2 (SUSD2), mRNA
XM_005901585	7	PREDICTED: Bos mutus glutathione S-transferase theta-1 (LOC102276661), transcript variant X1, mRNA
XM_005901602	6	PREDICTED: Bos mutus popeye domain containing 3 (POPDC3), mRNA
XM_005901613	6	PREDICTED: Bos mutus chloride intracellular channel 6 (CLIC6), mRNA
XM_005901619	3	PREDICTED: Bos mutus EGF-like-domain, multiple 8 (EGFL8), mRNA
XM_005901641	7	PREDICTED: Bos mutus armadillo repeat containing 3 (ARMC3), mRNA
XM_005901643	4	PREDICTED: Bos mutus sperm associated antigen 6 (SPAG6), transcript variant X1, mRNA
XM_005901669	7	PREDICTED: Bos mutus osteosarcoma amplified 9, endoplasmic reticulum lectin (OS9), transcript variant X3, mRNA
XM_005901679	0	PREDICTED: Bos mutus Rho guanine nucleotide exchange factor (GEF) 25 (ARHGEF25), transcript variant X2, mRNA
XM_005901735	4	PREDICTED: Bos mutus regulatory factor X, 2 (influences HLA class II expression) (RFX2), transcript variant X1, mRNA
XM_005901766	0	PREDICTED: Bos mutus plasminogen activator, tissue (PLAT), transcript variant X1, mRNA
XM_005901777	7	PREDICTED: Bos mutus GINS complex subunit 4 (Sld5 homolog) (GINS4), mRNA
XM_005901790	0	PREDICTED: Bos mutus interferon regulatory factor 2 binding protein 2 (IRF2BP2), transcript variant X1, mRNA
XM_005901792	3	PREDICTED: Bos mutus leucine rich repeat neuronal 3 (LRRN3), mRNA
XM_005901814	7	PREDICTED: Bos mutus prostaglandin F synthase 2 (LOC102272022), mRNA
XM_005901817	0	PREDICTED: Bos mutus dihydrodiol dehydrogenase 3 (LOC102272882), mRNA
XM_005901847	7	PREDICTED: Bos mutus serine/threonine-protein kinase MRCK alpha (LOC102282013), mRNA
XM_005901854	7	PREDICTED: Bos mutus tetratricopeptide repeat domain 16 (TTC16), mRNA
XM_005901858	0	PREDICTED: Bos mutus ribosomal protein L12 (RPL12), transcript variant X2, mRNA
XM_005901861	4	PREDICTED: Bos mutus solute carrier family 2 (facilitated glucose transporter), member 8 (SLC2A8), transcript variant X1, mRNA
XM_005901869	7	PREDICTED: Bos mutus ras-specific guanine nucleotide-releasing factor RalGPS1 (LOC102264499), mRNA
XM_005901871	7	PREDICTED: Bos mutus transmembrane protease, serine 15 (TMPRSS15), transcript variant X2, mRNA
XM_005901876	3	PREDICTED: Bos mutus ribonuclease, RNase A family, 4 (RNASE4), transcript variant X1, mRNA
XM_005901917	3	PREDICTED: Bos mutus cytosolic 10-formyltetrahydrofolate dehydrogenase (LOC102285357), partial mRNA
XM_005901938	6	PREDICTED: Bos mutus coiled-coil domain containing 175 (CCDC175), mRNA
XM_005901942	4	PREDICTED: Bos mutus ADP-ribosylation factor-like 14 effector protein-like (ARL14EPL), mRNA
XM_005901961	4	PREDICTED: Bos mutus serine/threonine-protein kinase 33 (LOC102277704), mRNA
XM_005901979	5	PREDICTED: Bos mutus ubiquitin carboxyl-terminal esterase L1 (ubiquitin thiolesterase) (UCHL1), transcript variant X2, mRNA
XM_005901985	2	PREDICTED: Bos mutus RNA binding motif protein 47 (RBM47), transcript variant X2, mRNA
XM_005901995	0	PREDICTED: Bos mutus immunoglobulin superfamily, member 3 (IGSF3), mRNA
XM_005902031	2	PREDICTED: Bos mutus sel-1 suppressor of lin-12-like 2 (C. elegans) (SEL1L2), mRNA
XM_005902064	3	PREDICTED: Bos mutus lymphoid-restricted membrane protein (LOC102287832), mRNA
XM_005902080	7	PREDICTED: Bos mutus gametocyte specific factor 1 (GTSF1), mRNA
XM_005902088	0	PREDICTED: Bos mutus heterogeneous nuclear ribonucleoprotein A1 (HNRNPA1), transcript variant X2, mRNA
XM_005902113	7	PREDICTED: Bos mutus activating transcription factor 7 (ATF7), transcript variant X3, mRNA
XM_005902116	7	PREDICTED: Bos mutus poly(rC) binding protein 2 (PCBP2), transcript variant X3, mRNA
XM_005902137	7	PREDICTED: Bos mutus extra spindle pole bodies like 1, separase (ESPL1), mRNA
XM_005902155	3	PREDICTED: Bos mutus keratin 8, type II (KRT8), mRNA
XM_005902191	4	PREDICTED: Bos mutus ring finger protein (C3H2C3 type) 6 (RNF6), mRNA
XM_005902201	7	PREDICTED: Bos mutus spermatid nuclear transition protein 3 (LOC102280322), mRNA
XM_005902203	4	PREDICTED: Bos mutus testis specific, 13 (TSGA13), mRNA
XM_005902215	3	PREDICTED: Bos mutus syntaxin 16 (STX16), transcript variant X2, mRNA
XM_005902218	0	PREDICTED: Bos mutus neuroendocrine secretory protein 55 (LOC102286123), mRNA
XM_005902227	0	PREDICTED: Bos mutus pleckstrin homology-like domain, family B, member 2 (PHLDB2), transcript variant X2, mRNA
XM_005902269	0	PREDICTED: Bos mutus ribosomal protein S6 (RPS6), mRNA
XM_005902303	0	PREDICTED: Bos mutus lipoprotein lipase (LPL), transcript variant X2, mRNA
XM_005902304	3	PREDICTED: Bos mutus lipoprotein lipase (LPL), transcript variant X4, mRNA
XM_005902334	2	PREDICTED: Bos mutus spermatogenesis and centriole associated 1-like (SPATC1L), transcript variant X1, mRNA
XM_005902348	0	PREDICTED: Bos mutus eukaryotic translation elongation factor 1 alpha 1 (EEF1A1), mRNA
XM_005902378	7	PREDICTED: Bos mutus coiled-coil domain containing 181 (CCDC181), transcript variant X2, mRNA
XM_005902441	3	PREDICTED: Bos mutus transmembrane 4 L six family member 18 (TM4SF18), transcript variant X1, mRNA
XM_005902464	4	PREDICTED: Bos mutus single-pass membrane protein with coiled-coil domains 2 (SMCO2), mRNA
XM_005902468	2	PREDICTED: Bos mutus regulator of G-protein signaling 3 (RGS3), transcript variant X1, mRNA
XM_005902474	7	PREDICTED: Bos mutus chromosome unknown open reading frame, human C9orf43 (LOC102277508), mRNA
XM_005902498	4	PREDICTED: Bos mutus diacylglycerol O-acyltransferase 2 (DGAT2), mRNA
XM_005902500	7	PREDICTED: Bos mutus PIH1 domain containing 3 (PIH1D3), mRNA
XM_005902557	0	PREDICTED: Bos mutus protein kinase domain containing, cytoplasmic (PKDCC), mRNA
XM_005902566	3	PREDICTED: Bos mutus amyloid beta (A4) precursor protein (APP), partial mRNA
XM_005902572	2	PREDICTED: Bos mutus sperm-associated acrosin inhibitor (LOC102270211), mRNA
XM_005902586	7	PREDICTED: Bos mutus mitogen-activated protein kinase-activated protein kinase 5 (MAPKAPK5), transcript variant X2, mRNA
XM_005902591	6	PREDICTED: Bos mutus retinal G protein coupled receptor (RGR), transcript variant X2, mRNA
XM_005902606	0	PREDICTED: Bos mutus PNN-interacting serine/arginine-rich protein (PNISR), transcript variant X2, mRNA
XM_005902617	2	PREDICTED: Bos mutus T-cell immunoglobulin and mucin domain-containing protein 4 (LOC102284255), mRNA
XM_005902621	7	PREDICTED: Bos mutus dynein, axonemal, assembly factor 1 (DNAAF1), mRNA
XM_005902622	3	PREDICTED: Bos mutus hydroxysteroid dehydrogenase like 1 (HSDL1), transcript variant X1, mRNA
XM_005902626	4	PREDICTED: Bos mutus oxidative stress induced growth inhibitor 1 (OSGIN1), mRNA
XM_005902630	7	PREDICTED: Bos mutus adenosine deaminase domain containing 2 (ADAD2), mRNA
XM_005902647	0	PREDICTED: Bos mutus collagen, type XXI, alpha 1 (COL21A1), mRNA
XM_005902703	7	PREDICTED: Bos mutus limb development membrane protein 1 (LMBR1), mRNA
XM_005902704	4	PREDICTED: Bos mutus ring finger protein 32 (RNF32), mRNA
XM_005902710	3	PREDICTED: Bos mutus neuronal regeneration related protein (NREP), mRNA
XM_005902735	4	PREDICTED: Bos mutus DPY30 domain containing 2 (DYDC2), transcript variant X2, mRNA
XM_005902737	7	PREDICTED: Bos mutus DPY30 domain containing 1 (DYDC1), transcript variant X1, mRNA
XM_005902743	6	PREDICTED: Bos mutus chromosome unknown open reading frame, human C9orf9 (LOC102281171), transcript variant X1, mRNA
XM_005902771	0	PREDICTED: Bos mutus allograft inflammatory factor 1-like (AIF1L), mRNA
XM_005902794	3	PREDICTED: Bos mutus regulator of G-protein signaling 10 (RGS10), transcript variant X1, mRNA
XM_005902805	0	PREDICTED: Bos mutus sterile alpha motif domain-containing protein 9 (LOC102275351), mRNA
XM_005902849	2	PREDICTED: Bos mutus histone H1oo (LOC102266874), partial mRNA
XM_005902856	2	PREDICTED: Bos mutus testis expressed 36 (TEX36), mRNA
XM_005902869	4	PREDICTED: Bos mutus family with sequence similarity 221, member A (FAM221A), transcript variant X2, mRNA
XM_005902887	4	PREDICTED: Bos mutus chromosome unknown open reading frame, human C6orf163 (LOC102280238), mRNA
XM_005902928	4	PREDICTED: Bos mutus ankyrin repeat domain 61 (ANKRD61), mRNA
XM_005902950	7	PREDICTED: Bos mutus SMAD specific E3 ubiquitin protein ligase 1 (SMURF1), mRNA
XM_005902986	7	PREDICTED: Bos mutus cell division cycle associated 2 (CDCA2), mRNA
XM_005903021	4	PREDICTED: Bos mutus aquaporin 7 (AQP7), mRNA
XM_005903033	2	PREDICTED: Bos mutus chromosome unknown open reading frame, human C9orf24 (LOC102274224), transcript variant X1, mRNA
XM_005903035	4	PREDICTED: Bos mutus chromosome unknown open reading frame, human C9orf24 (LOC102274224), transcript variant X2, mRNA
XM_005903039	7	PREDICTED: Bos mutus dynein, axonemal, intermediate chain 1 (DNAI1), mRNA
XM_005903054	7	PREDICTED: Bos mutus FERM domain containing 3 (FRMD3), transcript variant X2, mRNA
XM_005903109	0	PREDICTED: Bos mutus adaptor-related protein complex 1, sigma 2 subunit (AP1S2), transcript variant X2, mRNA
XM_005903114	0	PREDICTED: Bos mutus c-fos induced growth factor (vascular endothelial growth factor D) (FIGF), mRNA
XM_005903117	3	PREDICTED: Bos mutus ankyrin repeat and SOCS box containing 11, E3 ubiquitin protein ligase (ASB11), transcript variant X1, mRNA
XM_005903138	3	PREDICTED: Bos mutus GRB2-associated binding protein 1 (GAB1), transcript variant X1, mRNA
XM_005903168	3	PREDICTED: Bos mutus fibroblast growth factor 12 (FGF12), transcript variant X1, mRNA
XM_005903187	2	PREDICTED: Bos mutus hepatocyte nuclear factor 4, alpha (HNF4A), transcript variant X1, mRNA
XM_005903188	7	PREDICTED: Bos mutus hepatocyte nuclear factor 4, alpha (HNF4A), transcript variant X2, mRNA
XM_005903204	3	PREDICTED: Bos mutus lipin 1 (LPIN1), transcript variant X2, mRNA
XM_005903207	3	PREDICTED: Bos mutus protein GREB1 (LOC102279299), partial mRNA
XM_005903210	7	PREDICTED: Bos mutus C2 calcium-dependent domain containing 3 (C2CD3), transcript variant X3, mRNA
XM_005903213	7	PREDICTED: Bos mutus protein phosphatase methylesterase 1 (PPME1), transcript variant X3, mRNA
XM_005903222	7	PREDICTED: Bos mutus X-ray radiation resistance associated 1 (XRRA1), transcript variant X1, mRNA
XM_005903223	4	PREDICTED: Bos mutus X-ray radiation resistance associated 1 (XRRA1), transcript variant X2, mRNA
XM_005903231	0	PREDICTED: Bos mutus serpin peptidase inhibitor, clade H (heat shock protein 47), member 1, (collagen binding protein 1) (SERPINH1), mRNA
XM_005903301	3	PREDICTED: Bos mutus prolyl endopeptidase-like (PREPL), transcript variant X1, mRNA
XM_005903335	7	PREDICTED: Bos mutus GTP-binding nuclear protein Ran-like (LOC102271928), mRNA
XM_005903404	7	PREDICTED: Bos mutus synaptonemal complex central element protein 3 (SYCE3), transcript variant X1, mRNA
XM_005903405	7	PREDICTED: Bos mutus synaptonemal complex central element protein 3 (SYCE3), transcript variant X2, mRNA
XM_005903410	4	PREDICTED: Bos mutus acrosin (ACR), mRNA
XM_005903468	3	PREDICTED: Bos mutus embryonic ectoderm development (EED), transcript variant X1, mRNA
XM_005903472	7	PREDICTED: Bos mutus phosphatidylinositol binding clathrin assembly protein (PICALM), transcript variant X2, mRNA
XM_005903476	7	PREDICTED: Bos mutus coiled-coil domain containing 83 (CCDC83), mRNA
XM_005903575	7	PREDICTED: Bos mutus coiled-coil domain containing 87 (CCDC87), mRNA
XM_005903598	6	PREDICTED: Bos mutus phosphate carrier protein, mitochondrial (LOC102276499), mRNA
XM_005903607	3	PREDICTED: Bos mutus procollagen-lysine, 2-oxoglutarate 5-dioxygenase 2 (PLOD2), mRNA
XM_005903617	4	PREDICTED: Bos mutus WW domain binding protein 11 (WBP11), transcript variant X2, mRNA
XM_005903626	2	PREDICTED: Bos mutus phospholipase B domain containing 1 (PLBD1), mRNA
XM_005903647	2	PREDICTED: Bos mutus adherens junctions associated protein 1 (AJAP1), mRNA
XM_005903671	0	PREDICTED: Bos mutus poly(A) polymerase alpha (PAPOLA), transcript variant X3, mRNA
XM_005903699	4	PREDICTED: Bos mutus glutathione S-transferase omega-2 (LOC102288026), mRNA
XM_005903704	6	PREDICTED: Bos mutus cilia and flagella associated protein 43 (CFAP43), mRNA
XM_005903710	4	PREDICTED: Bos mutus cilia and flagella associated protein 58 (CFAP58), mRNA
XM_005903729	4	PREDICTED: Bos mutus coiled-coil domain containing 185 (CCDC185), mRNA
XM_005903742	6	PREDICTED: Bos mutus dynein, axonemal, heavy chain 14 (DNAH14), mRNA
XM_005903747	7	PREDICTED: Bos mutus cullin-1 (LOC102277514), partial mRNA
XM_005903748	3	PREDICTED: Bos mutus boLa class II histocompatibility antigen, DQB*0101 beta chain (LOC102277803), mRNA
XM_005903749	0	PREDICTED: Bos mutus 60S ribosomal protein L39 (LOC102278084), mRNA
XM_005903754	3	PREDICTED: Bos mutus versican (VCAN), transcript variant X2, mRNA
XM_005903762	0	PREDICTED: Bos mutus ribosomal protein S23 (RPS23), mRNA
XM_005903779	0	PREDICTED: Bos mutus leucine-rich repeats and calponin homology (CH) domain containing 2 (LRCH2), transcript variant X1, mRNA
XM_005903841	4	PREDICTED: Bos mutus fructose-1,6-bisphosphatase 1 (FBP1), mRNA
XM_005903848	4	PREDICTED: Bos mutus glucosaminyl (N-acetyl) transferase 3, mucin type (GCNT3), mRNA
XM_005903855	4	PREDICTED: Bos mutus CAP-GLY domain containing linker protein family, member 4 (CLIP4), transcript variant X2, mRNA
XM_005903857	7	PREDICTED: Bos mutus speedy/RINGO cell cycle regulator family member A (SPDYA), mRNA
XM_005903928	3	PREDICTED: Bos mutus WD repeat domain 20 (WDR20), transcript variant X5, mRNA
XM_005903950	4	PREDICTED: Bos mutus roundabout guidance receptor 3 (ROBO3), mRNA
XM_005903956	7	PREDICTED: Bos mutus ras homolog family member V (RHOV), mRNA
XM_005903967	5	PREDICTED: Bos mutus TYRO3 protein tyrosine kinase (TYRO3), mRNA
XM_005903983	2	PREDICTED: Bos mutus calpain 3 (CAPN3), transcript variant X2, mRNA
XM_005904011	4	PREDICTED: Bos mutus BCL2-associated athanogene 5 (BAG5), transcript variant X1, mRNA
XM_005904012	4	PREDICTED: Bos mutus BCL2-associated athanogene 5 (BAG5), transcript variant X2, mRNA
XM_005904023	0	PREDICTED: Bos mutus ribosomal protein S4, X-linked (RPS4X), mRNA
XM_005904036	0	PREDICTED: Bos mutus spermidine/spermine N1-acetyltransferase 1 (SAT1), mRNA
XM_005904041	4	PREDICTED: Bos mutus tetraspanin 19 (TSPAN19), transcript variant X1, mRNA
XM_005904046	4	PREDICTED: Bos mutus family with sequence similarity 135, member B (FAM135B), mRNA
XM_005904069	0	PREDICTED: Bos mutus transmembrane protein 246 (TMEM246), mRNA
XM_005904103	7	PREDICTED: Bos mutus family with sequence similarity 104, member A (FAM104A), mRNA
XM_005904118	7	PREDICTED: Bos mutus leucine-rich repeat and IQ domain-containing protein 1 (LOC102279681), partial mRNA
XM_005904151	7	PREDICTED: Bos mutus coiled-coil domain containing 105 (CCDC105), mRNA
XM_005904186	7	PREDICTED: Bos mutus BCL2-associated athanogene 6 (BAG6), transcript variant X1, mRNA
XM_005904199	4	PREDICTED: Bos mutus chromosome unknown open reading frame, human C6orf25 (LOC102283229), transcript variant X2, mRNA
XM_005904210	4	PREDICTED: Bos mutus heat shock 70kDa protein 1-like (HSPA1L), mRNA
XM_005904220	4	PREDICTED: Bos mutus glycerol kinase 2 (LOC102265541), mRNA
XM_005904241	7	PREDICTED: Bos mutus amyotrophic lateral sclerosis 2 (juvenile) chromosome region, candidate 12 (ALS2CR12), mRNA
XM_005904242	0	PREDICTED: Bos mutus caspase 8, apoptosis-related cysteine peptidase (CASP8), mRNA
XM_005904245	6	PREDICTED: Bos mutus amyotrophic lateral sclerosis 2 (juvenile) chromosome region, candidate 11 (ALS2CR11), mRNA
XM_005904257	7	PREDICTED: Bos mutus islet cell autoantigen 1,69kDa-like (ICA1L), mRNA
XM_005904291	4	PREDICTED: Bos mutus spermatogenesis associated 18 (SPATA18), mRNA
XM_005904311	0	PREDICTED: Bos mutus teashirt zinc finger homeobox 1 (TSHZ1), mRNA
XM_005904379	0	PREDICTED: Bos mutus ribosomal protein L30 (RPL30), transcript variant X1, mRNA
XM_005904386	0	PREDICTED: Bos mutus odd-skipped related transciption factor 2 (OSR2), transcript variant X3, mRNA
XM_005904391	7	PREDICTED: Bos mutus regulator of G-protein signaling 22 (RGS22), mRNA
XM_005904398	6	PREDICTED: Bos mutus drebrin-like (DBNL), transcript variant X4, mRNA
XM_005904404	2	PREDICTED: Bos mutus monooxygenase, DBH-like 1 (MOXD1), mRNA
XM_005904407	7	PREDICTED: Bos mutus interleukin 12A (IL12A), mRNA
XM_005904433	0	PREDICTED: Bos mutus SH3 domain binding glutamate-rich protein like (SH3BGRL), mRNA
XM_005904443	3	PREDICTED: Bos mutus transmembrane protein 86B (TMEM86B), mRNA
XM_005904467	4	PREDICTED: Bos mutus cerebellar degeneration-related protein 2, 62kDa (CDR2), mRNA
XM_005904477	0	PREDICTED: Bos mutus SPARC-like 1 (hevin) (SPARCL1), mRNA
XM_005904482	4	PREDICTED: Bos mutus IQ motif containing G (IQCG), mRNA
XM_005904498	7	PREDICTED: Bos mutus RAN binding protein 9 (RANBP9), mRNA
XM_005904537	7	PREDICTED: Bos mutus rRNA/tRNA 2'-O-methyltransferase fibrillarin-like protein 1 (LOC102271463), partial mRNA
XM_005904543	3	PREDICTED: Bos mutus creatine kinase, mitochondrial 2 (sarcomeric) (CKMT2), transcript variant X1, mRNA
XM_005904551	4	PREDICTED: Bos mutus spermatogenesis associated 19 (SPATA19), mRNA
XM_005904565	4	PREDICTED: Bos mutus barrier to autointegration factor 2 (BANF2), mRNA
XM_005904585	3	PREDICTED: Bos mutus tyrosine-protein kinase TXK (LOC102264794), mRNA
XM_005904638	4	PREDICTED: Bos mutus sperm acrosome associated 7 (SPACA7), mRNA
XM_005904639	4	PREDICTED: Bos mutus testis expressed 29 (TEX29), mRNA
XM_005904642	0	PREDICTED: Bos mutus collagen, type IV, alpha 2 (COL4A2), partial mRNA
XM_005904643	0	PREDICTED: Bos mutus collagen, type IV, alpha 1 (COL4A1), mRNA
XM_005904701	4	PREDICTED: Bos mutus MORN repeat containing 3 (MORN3), mRNA
XM_005904705	3	PREDICTED: Bos mutus calcium/calmodulin-dependent protein kinase kinase 2, beta (CAMKK2), transcript variant X1, mRNA
XM_005904722	0	PREDICTED: Bos mutus ras homolog family member F (in filopodia) (RHOF), mRNA
XM_005904749	7	PREDICTED: Bos mutus FAST kinase domains 2 (FASTKD2), transcript variant X2, mRNA
XM_005904774	2	PREDICTED: Bos mutus catenin alpha-3 (LOC102275069), mRNA
XM_005904788	2	PREDICTED: Bos mutus G protein-coupled receptor 87 (GPR87), transcript variant X2, mRNA
XM_005904795	3	PREDICTED: Bos mutus eukaryotic translation initiation factor 2A, 65kDa (EIF2A), transcript variant X2, mRNA
XM_005904800	7	PREDICTED: Bos mutus glutamate-rich 6 (ERICH6), mRNA
XM_005904820	2	PREDICTED: Bos mutus acrosomal vesicle protein 1 (ACRV1), transcript variant X1, mRNA
XM_005904826	0	PREDICTED: Bos mutus angiopoietin-like 2 (ANGPTL2), mRNA
XM_005904829	7	PREDICTED: Bos mutus ras-specific guanine nucleotide-releasing factor RalGPS1 (LOC102268178), mRNA
XM_005904830	4	PREDICTED: Bos mutus eukaryotic translation elongation factor 1 gamma (EEF1G), transcript variant X1, mRNA
XM_005904842	7	PREDICTED: Bos mutus guanine nucleotide binding protein (G protein), gamma 3 (GNG3), mRNA
XM_005904854	3	PREDICTED: Bos mutus WD repeat domain 74 (WDR74), transcript variant X2, mRNA
XM_005904869	7	PREDICTED: Bos mutus zinc finger and BTB domain containing 3 (ZBTB3), mRNA
XM_005904879	2	PREDICTED: Bos mutus succinyl-CoA:3-ketoacid coenzyme A transferase 2, mitochondrial (LOC102282768), mRNA
XM_005904885	3	PREDICTED: Bos mutus granzyme H (LOC102285754), transcript variant X1, mRNA
XM_005904917	2	PREDICTED: Bos mutus testis-specific serine kinase 4 (TSSK4), transcript variant X1, mRNA
XM_005904918	7	PREDICTED: Bos mutus testis-specific serine kinase 4 (TSSK4), transcript variant X2, mRNA
XM_005904982	4	PREDICTED: Bos mutus dickkopf-like 1 (DKKL1), transcript variant X2, mRNA
XM_005905005	4	PREDICTED: Bos mutus testis-specific serine kinase substrate (TSKS), transcript variant X1, mRNA
XM_005905006	2	PREDICTED: Bos mutus testis-specific serine kinase substrate (TSKS), transcript variant X2, mRNA
XM_005905015	4	PREDICTED: Bos mutus IZUMO family member 2 (IZUMO2), mRNA
XM_005905025	7	PREDICTED: Bos mutus solute carrier family 6, member 16 (SLC6A16), mRNA
XM_005905041	4	PREDICTED: Bos mutus family with sequence similarity 71, member E1 (FAM71E1), partial mRNA
XM_005905061	0	PREDICTED: Bos mutus retinoic acid receptor responder (tazarotene induced) 2 (RARRES2), transcript variant X1, mRNA
XM_005905112	2	PREDICTED: Bos mutus cysteine-rich secretory protein 3 (LOC102268466), mRNA
XM_005905113	4	PREDICTED: Bos mutus phosphoglycerate kinase 2 (PGK2), mRNA
XM_005905131	4	PREDICTED: Bos mutus chromosome unknown open reading frame, human C5orf49 (LOC102273827), mRNA
XM_005905136	3	PREDICTED: Bos mutus 1-aminocyclopropane-1-carboxylate synthase homolog (Arabidopsis)(non-functional) (ACCS), transcript variant X1, mRNA
XM_005905245	2	PREDICTED: Bos mutus family with sequence similarity 71, member F1 (FAM71F1), transcript variant X1, mRNA
XM_005905246	4	PREDICTED: Bos mutus family with sequence similarity 71, member F1 (FAM71F1), transcript variant X2, mRNA
XM_005905248	0	PREDICTED: Bos mutus calumenin (CALU), transcript variant X1, mRNA
XM_005905266	0	PREDICTED: Bos mutus smoothened, frizzled class receptor (SMO), partial mRNA
XM_005905276	7	PREDICTED: Bos mutus kelch domain containing 10 (KLHDC10), mRNA
XM_005905284	4	PREDICTED: Bos mutus centrosomal protein 41kDa (CEP41), transcript variant X1, mRNA
XM_005905290	0	PREDICTED: Bos mutus kielin/chordin-like protein (KCP), mRNA
XM_005905321	4	PREDICTED: Bos mutus sodium channel, non voltage gated 1 beta subunit (SCNN1B), mRNA
XM_005905332	4	PREDICTED: Bos mutus membrane-associated ring finger (C3HC4) 10, E3 ubiquitin protein ligase (MARCH10), mRNA
XM_005905344	3	PREDICTED: Bos mutus microtubule-associated protein tau (MAPT), transcript variant X2, mRNA
XM_005905349	7	PREDICTED: Bos mutus microtubule-associated protein tau (MAPT), transcript variant X8, mRNA
XM_005905352	7	PREDICTED: Bos mutus corticotropin releasing hormone receptor 1 (CRHR1), mRNA
XM_005905373	3	PREDICTED: Bos mutus pyrroline-5-carboxylate reductase 1 (PYCR1), transcript variant X2, mRNA
XM_005905384	0	PREDICTED: Bos mutus solute carrier family 25 (mitochondrial carrier; dicarboxylate transporter), member 10 (SLC25A10), transcript variant X2, mRNA
XM_005905413	2	PREDICTED: Bos mutus SWI/SNF-related, matrix-associated actin-dependent regulator of chromatin, subfamily a, containing DEAD/H box 1 (SMARCAD1), transcript variant X2, mRNA
XM_005905462	2	PREDICTED: Bos mutus collagen, type II, alpha 1 (COL2A1), transcript variant X2, mRNA
XM_005905471	7	PREDICTED: Bos mutus coiled-coil domain containing 184 (CCDC184), mRNA
XM_005905473	4	PREDICTED: Bos mutus chromosome unknown open reading frame, human C12orf54 (LOC102287467), mRNA
XM_005905521	2	PREDICTED: Bos mutus 40S ribosomal protein S11 (LOC102282866), mRNA
XM_005905537	3	PREDICTED: Bos mutus solute carrier family 25 (mitochondrial carrier; phosphate carrier), member 3 (SLC25A3), transcript variant X4, mRNA
XM_005905567	4	PREDICTED: Bos mutus spermatogenic leucine zipper 1 (SPZ1), mRNA
XM_005905587	0	PREDICTED: Bos mutus cadherin 11, type 2, OB-cadherin (osteoblast) (CDH11), mRNA
XM_005905592	4	PREDICTED: Bos mutus pyruvate kinase, muscle (PKM), transcript variant X1, mRNA
XM_005905620	0	PREDICTED: Bos mutus transcription factor 12 (TCF12), transcript variant X4, mRNA
XM_005905636	0	PREDICTED: Bos mutus cell cycle progression 1 (CCPG1), transcript variant X2, mRNA
XM_005905642	7	PREDICTED: Bos mutus meiosis-specific nuclear structural 1 (MNS1), mRNA
XM_005905644	4	PREDICTED: Bos mutus chromosome unknown open reading frame, human C15orf65 (LOC102278647), mRNA
XM_005905655	2	PREDICTED: Bos mutus maestro heat-like repeat family member 7 (MROH7), mRNA
XM_005905671	7	PREDICTED: Bos mutus primary cilia formation (PIFO), transcript variant X1, mRNA
XM_005905720	4	PREDICTED: Bos mutus general transcription factor IIA, 1-like (GTF2A1L), mRNA
XM_005905732	0	PREDICTED: Bos mutus ZFP36 ring finger protein-like 1 (ZFP36L1), mRNA
XM_005905737	2	PREDICTED: Bos mutus DDB1 and CUL4 associated factor 5 (DCAF5), transcript variant X2, mRNA
XM_005905777	7	PREDICTED: Bos mutus late histone H2B.L4 (LOC102276782), mRNA
XM_005905802	3	PREDICTED: Bos mutus stimulated by retinoic acid 6 (STRA6), transcript variant X2, mRNA
XM_005905875	3	PREDICTED: Bos mutus matrix metallopeptidase 19 (MMP19), transcript variant X1, mRNA
XM_005905920	7	PREDICTED: Bos mutus KIAA1524 ortholog (KIAA1524), mRNA
XM_005905951	2	PREDICTED: Bos mutus N-ethylmaleimide-sensitive factor (NSF), transcript variant X2, mRNA
XM_005905953	7	PREDICTED: Bos mutus wingless-type MMTV integration site family, member 3 (WNT3), mRNA
XM_005905989	7	PREDICTED: Bos mutus coiled-coil domain containing 180 (CCDC180), mRNA
XM_005906044	7	PREDICTED: Bos mutus proline, glutamate and leucine rich protein 1 (PELP1), mRNA
XM_005906059	4	PREDICTED: Bos mutus chromosome unknown open reading frame, human C17orf107 (LOC102265750), mRNA
XM_005906069	4	PREDICTED: Bos mutus enolase 3 (beta, muscle) (ENO3), transcript variant X1, mRNA
XM_005906106	7	PREDICTED: Bos mutus glutamic-oxaloacetic transaminase 1-like 1 (GOT1L1), mRNA
XM_005906127	7	PREDICTED: Bos mutus cytochrome c oxidase subunit 6B2 (LOC102286900), mRNA
XM_005906128	2	PREDICTED: Bos mutus transmembrane protein 190 (TMEM190), mRNA
XM_005906160	2	PREDICTED: Bos mutus matrilin 1, cartilage matrix protein (MATN1), mRNA
XM_005906187	2	PREDICTED: Bos mutus adhesion G protein-coupled receptor B2 (ADGRB2), transcript variant X2, mRNA
XM_005906197	0	PREDICTED: Bos mutus coiled-coil domain containing 28B (CCDC28B), mRNA
XM_005906227	7	PREDICTED: Bos mutus adenylate kinase 2 (AK2), transcript variant X1, mRNA
XM_005906246	2	PREDICTED: Bos mutus prominin-1 (LOC102278370), partial mRNA
XM_005906248	7	PREDICTED: Bos mutus tudor domain containing 6 (TDRD6), mRNA
XM_005906263	6	PREDICTED: Bos mutus GTPase IMAP family member 7 (LOC102284086), transcript variant X2, mRNA
XM_005906290	0	PREDICTED: Bos mutus WW domain containing transcription regulator 1 (WWTR1), mRNA
XM_005906322	0	PREDICTED: Bos mutus ATPase, Ca++ transporting, plasma membrane 1 (ATP2B1), transcript variant X3, mRNA
XM_005906353	2	PREDICTED: Bos mutus hexokinase domain containing 1 (HKDC1), mRNA
XM_005906361	4	PREDICTED: Bos mutus cell division cycle 14A (CDC14A), transcript variant X1, mRNA
XM_005906370	4	PREDICTED: Bos mutus IZUMO family member 3 (IZUMO3), transcript variant X1, mRNA
XM_005906379	3	PREDICTED: Bos mutus cytohesin 1 interacting protein (CYTIP), mRNA
XM_005906399	7	PREDICTED: Bos mutus chromosome unknown open reading frame, human C5orf52 (LOC102283990), transcript variant X1, mRNA
XM_005906401	7	PREDICTED: Bos mutus dual specificity phosphatase 18 (DUSP18), mRNA
XM_005906403	7	PREDICTED: Bos mutus oxysterol-binding protein 2-like (LOC102285016), partial mRNA
XM_005906413	4	PREDICTED: Bos mutus membrane-spanning 4-domains, subfamily A, member 4A (MS4A4A), transcript variant X1, mRNA
XM_005906416	7	PREDICTED: Bos mutus non-SMC condensin II complex, subunit D3 (NCAPD3), mRNA
XM_005906420	2	PREDICTED: Bos mutus membrane-spanning 4-domains, subfamily A, member 14 (MS4A14), mRNA
XM_005906444	3	PREDICTED: Bos mutus four and a half LIM domains 2 (FHL2), transcript variant X2, mRNA
XM_005906452	6	PREDICTED: Bos mutus partitioning defective 3 homolog (LOC102276028), transcript variant X3, mRNA
XM_005906455	4	PREDICTED: Bos mutus cAMP responsive element modulator (CREM), transcript variant X1, mRNA
XM_005906457	7	PREDICTED: Bos mutus cAMP responsive element modulator (CREM), transcript variant X5, mRNA
XM_005906475	2	PREDICTED: Bos mutus abl-interactor 1 (ABI1), transcript variant X5, mRNA
XM_005906495	7	PREDICTED: Bos mutus mitochondrial ribosomal protein S18C (MRPS18C), transcript variant X1, mRNA
XM_005906524	4	PREDICTED: Bos mutus coiled-coil domain containing 160 (CCDC160), mRNA
XM_005906538	7	PREDICTED: Bos mutus transmembrane protein 108 (TMEM108), mRNA
XM_005906558	4	PREDICTED: Bos mutus chromosome unknown open reading frame, human C4orf51 (LOC102265756), mRNA
XM_005906631	3	PREDICTED: Bos mutus RNA binding motif protein 26 (RBM26), transcript variant X2, mRNA
XM_005906632	3	PREDICTED: Bos mutus RNA binding motif protein 26 (RBM26), transcript variant X3, mRNA
XM_005906640	7	PREDICTED: Bos mutus IQ motif containing K (IQCK), mRNA
XM_005906643	7	PREDICTED: Bos mutus ATP-binding cassette sub-family A member 3-like (LOC102268848), partial mRNA
XM_005906656	4	PREDICTED: Bos mutus EF-hand domain family, member B (EFHB), mRNA
XM_005906667	2	PREDICTED: Bos mutus F-box protein 39 (FBXO39), mRNA
XM_005906669	7	PREDICTED: Bos mutus gamma-glutamyltransferase 6 (GGT6), transcript variant X1, mRNA
XM_005906687	7	PREDICTED: Bos mutus spermatogenesis associated 22 (SPATA22), transcript variant X1, mRNA
XM_005906697	7	PREDICTED: Bos mutus germ cell associated 2 (haspin) (GSG2), partial mRNA
XM_005906721	4	PREDICTED: Bos mutus chromosome unknown open reading frame, human C2orf81 (LOC102267548), mRNA
XM_005906746	3	PREDICTED: Bos mutus sema domain, immunoglobulin domain (Ig), transmembrane domain (TM) and short cytoplasmic domain, (semaphorin) 4F (SEMA4F), transcript variant X3, mRNA
XM_005906777	4	PREDICTED: Bos mutus dynein heavy chain 8, axonemal (LOC102285669), mRNA
XM_005906783	4	PREDICTED: Bos mutus transmembrane protein 217 (TMEM217), mRNA
XM_005906784	7	PREDICTED: Bos mutus Pim-1 proto-oncogene, serine/threonine kinase (PIM1), mRNA
XM_005906803	0	PREDICTED: Bos mutus sprouty RTK signaling antagonist 2 (SPRY2), mRNA
XM_005906848	3	PREDICTED: Bos mutus nuclear factor of activated T-cells, cytoplasmic 1 (LOC102286049), mRNA
XM_005906868	2	PREDICTED: Bos mutus spermatogenesis-associated protein 31D1 (LOC102269959), mRNA
XM_005906882	2	PREDICTED: Bos mutus ubiquilin 3 (UBQLN3), mRNA
XM_005906893	7	PREDICTED: Bos mutus synaptonemal complex central element protein 1 (SYCE1), mRNA
XM_005906906	7	PREDICTED: Bos mutus coiled-coil domain containing 24 (CCDC24), mRNA
XM_005906917	3	PREDICTED: Bos mutus solute carrier family 1 (glial high affinity glutamate transporter), member 3 (SLC1A3), transcript variant X1, mRNA
XM_005906926	7	PREDICTED: Bos mutus ATP/GTP binding protein-like 3 (AGBL3), mRNA
XM_005906937	6	PREDICTED: Bos mutus ATP-binding cassette, sub-family F (GCN20), member 1 (ABCF1), transcript variant X1, mRNA
XM_005906938	7	PREDICTED: Bos mutus ATP-binding cassette, sub-family F (GCN20), member 1 (ABCF1), transcript variant X2, mRNA
XM_005906956	7	PREDICTED: Bos mutus flotillin 1 (FLOT1), transcript variant X2, mRNA
XM_005906970	7	PREDICTED: Bos mutus CDC28 protein kinase regulatory subunit 2 (CKS2), mRNA
XM_005907017	3	PREDICTED: Bos mutus flavin containing monooxygenase 5 (FMO5), mRNA
XM_005907026	3	PREDICTED: Bos mutus PX domain containing 1 (PXDC1), mRNA
XM_005907059	2	PREDICTED: Bos mutus FANCD2 opposite strand (FANCD2OS), transcript variant X1, mRNA
XM_005907064	6	PREDICTED: Bos mutus cell death-inducing DFFA-like effector c (CIDEC), transcript variant X1, mRNA
XM_005907081	7	PREDICTED: Bos mutus THUMP domain containing 3 (THUMPD3), mRNA
XM_005907082	6	PREDICTED: Bos mutus SLIT-ROBO Rho GTPase activating protein 3 (SRGAP3), mRNA
XM_005907104	6	PREDICTED: Bos mutus integrin-linked kinase (ILK), transcript variant X2, mRNA
XM_005907129	4	PREDICTED: Bos mutus chromosome unknown open reading frame, human C11orf42 (LOC102285767), mRNA
XM_005907132	7	PREDICTED: Bos mutus dynein heavy chain domain 1 (DNHD1), mRNA
XM_005907136	7	PREDICTED: Bos mutus C-type lectin domain family 2 member F-like (LOC102264527), mRNA
XM_005907168	7	PREDICTED: Bos mutus testis expressed 101 (TEX101), mRNA
XM_005907193	4	PREDICTED: Bos mutus hypothetical protein (LOC102282034), partial mRNA
XM_005907211	4	PREDICTED: Bos mutus forkhead box M1 (FOXM1), transcript variant X2, mRNA
XM_005907252	7	PREDICTED: Bos mutus tigger transposable element derived 4 (TIGD4), mRNA
XM_005907274	0	PREDICTED: Bos mutus serum deprivation response (SDPR), partial mRNA
XM_005907278	2	PREDICTED: Bos mutus tubulin tyrosine ligase-like family member 2 (TTLL2), mRNA
XM_005907287	4	PREDICTED: Bos mutus glutathione S-transferase C-terminal domain-containing protein-like (LOC102265193), partial mRNA
XM_005907305	2	PREDICTED: Bos mutus chromosome unknown open reading frame, human C2orf73 (LOC102269498), mRNA
XM_005907339	4	PREDICTED: Bos mutus radial spoke head 14 homolog (Chlamydomonas) (RSPH14), mRNA
XM_005907342	7	PREDICTED: Bos mutus stromal cell-derived factor 2-like 1 (SDF2L1), mRNA
XM_005907354	7	PREDICTED: Bos mutus polycystic kidney disease and receptor for egg jelly-related protein (LOC102286907), mRNA
XM_005907482	3	PREDICTED: Bos mutus guanine nucleotide binding protein (G protein), beta polypeptide 3 (GNB3), transcript variant X1, mRNA
XM_005907483	7	PREDICTED: Bos mutus cell division cycle-associated protein 3 (LOC102281949), mRNA
XM_005907487	7	PREDICTED: Bos mutus leucine rich repeat containing 23 (LRRC23), transcript variant X1, mRNA
XM_005907517	7	PREDICTED: Bos mutus chromosome unknown open reading frame, human C8orf89 (LOC102268655), transcript variant X1, mRNA
XM_005907527	6	PREDICTED: Bos mutus zinc finger protein 385B (ZNF385B), transcript variant X1, mRNA
XM_005907550	4	PREDICTED: Bos mutus coiled-coil domain containing 42 (CCDC42), transcript variant X1, mRNA
XM_005907558	6	PREDICTED: Bos mutus cilia and flagella associated protein 52 (CFAP52), transcript variant X1, mRNA
XM_005907560	3	PREDICTED: Bos mutus trefoil factor 2 (TFF2), mRNA
XM_005907566	6	PREDICTED: Bos mutus radial spoke head 1 homolog (Chlamydomonas) (RSPH1), transcript variant X2, mRNA
XM_005907577	7	PREDICTED: Bos mutus heat shock transcription factor 2 binding protein (HSF2BP), mRNA
XM_005907606	4	PREDICTED: Bos mutus glycoprotein A33 (transmembrane) (GPA33), mRNA
XM_005907628	3	PREDICTED: Bos mutus legumain (LGMN), mRNA
XM_005907637	0	PREDICTED: Bos mutus receptor-type tyrosine-protein phosphatase mu (LOC102284001), mRNA
XM_005907643	6	PREDICTED: Bos mutus regulatory associated protein of MTOR, complex 1 (RPTOR), transcript variant X2, mRNA
XM_005907657	7	PREDICTED: Bos mutus ATP-binding cassette sub-family A member 3-like (LOC102266332), mRNA
XM_005907661	3	PREDICTED: Bos mutus ets variant 4 (ETV4), transcript variant X1, mRNA
XM_005907675	7	PREDICTED: Bos mutus N-acetylglutamate synthase (NAGS), mRNA
XM_005907680	4	PREDICTED: Bos mutus ankyrin repeat and SOCS box containing 16 (ASB16), mRNA
XM_005907707	6	PREDICTED: Bos mutus methyl-CpG binding domain protein 1 (MBD1), transcript variant X3, mRNA
XM_005907716	3	PREDICTED: Bos mutus methyl-CpG binding domain protein 1 (MBD1), transcript variant X15, mRNA
XM_005907721	0	PREDICTED: Bos mutus methylcytosine dioxygenase TET2 (LOC102284097), partial mRNA
XM_005907735	7	PREDICTED: Bos mutus ATP-binding cassette, sub-family F (GCN20), member 2 (ABCF2), transcript variant X1, mRNA
XM_005907808	3	PREDICTED: Bos mutus four and a half LIM domains 1 (FHL1), transcript variant X7, mRNA
XM_005907834	0	PREDICTED: Bos mutus potassium channel, voltage gated subfamily E regulatory beta subunit 4 (KCNE4), mRNA
XM_005907851	3	PREDICTED: Bos mutus EPH receptor B1 (EPHB1), mRNA
XM_005907853	7	PREDICTED: Bos mutus lactate dehydrogenase A-like 6B (LDHAL6B), transcript variant X1, mRNA
XM_005907877	2	PREDICTED: Bos mutus centromere protein N (CENPN), transcript variant X2, mRNA
XM_005907884	3	PREDICTED: Bos mutus beta-carotene oxygenase 1 (BCO1), mRNA
XM_005907894	3	PREDICTED: Bos mutus RNA binding motif protein, X-linked (RBMX), mRNA
XM_005907907	3	PREDICTED: Bos mutus sodium channel, voltage gated, type VII alpha subunit (SCN7A), mRNA
XM_005907916	7	PREDICTED: Bos mutus dual specificity phosphatase 4 (DUSP4), mRNA
XM_005907937	7	PREDICTED: Bos mutus hematological and neurological expressed 1 (HN1), transcript variant X3, mRNA
XM_005907971	4	PREDICTED: Bos mutus exocyst complex component 7 (EXOC7), transcript variant X1, mRNA
XM_005907974	3	PREDICTED: Bos mutus exocyst complex component 7 (EXOC7), transcript variant X4, mRNA
XM_005907999	7	PREDICTED: Bos mutus forkhead box J1 (FOXJ1), partial mRNA
XM_005908007	7	PREDICTED: Bos mutus ST6 (alpha-N-acetyl-neuraminyl-2,3-beta-galactosyl-1,3)-N-acetylgalactosaminide alpha-2,6-sialyltransferase 2 (ST6GALNAC2), transcript variant X2, mRNA
XM_005908043	3	PREDICTED: Bos mutus NKG2D ligand 2 (LOC102269969), transcript variant X2, mRNA
XM_005908075	7	PREDICTED: Bos mutus katanin p60 subunit A-like 2 (KATNAL2), mRNA
XM_005908077	7	PREDICTED: Bos mutus protein inhibitor of activated STAT, 2 (PIAS2), transcript variant X2, mRNA
XM_005908082	7	PREDICTED: Bos mutus transcription elongation factor B polypeptide 3 (LOC102282977), mRNA
XM_005908100	0	PREDICTED: Bos mutus neuroblastoma 1, DAN family BMP antagonist (NBL1), transcript variant X2, mRNA
XM_005908121	3	PREDICTED: Bos mutus GTPase IMAP family member 4-like (LOC102272511), partial mRNA
XM_005908154	6	PREDICTED: Bos mutus SEC62 homolog, preprotein translocation factor (SEC62), transcript variant X2, mRNA
XM_005908164	4	PREDICTED: Bos mutus leucine rich repeat containing 34 (LRRC34), mRNA
XM_005908168	6	PREDICTED: Bos mutus MDS1 and EVI1 complex locus (MECOM), transcript variant X4, mRNA
XM_005908193	7	PREDICTED: Bos mutus uncharacterized LOC102273771 (LOC102273771), mRNA
XM_005908197	3	PREDICTED: Bos mutus RNA binding motif protein 42 (RBM42), transcript variant X3, mRNA
XM_005908202	7	PREDICTED: Bos mutus zinc finger and BTB domain containing 32 (ZBTB32), mRNA
XM_005908241	2	PREDICTED: Bos mutus WD repeat domain 87 (WDR87), transcript variant X2, mRNA
XM_005908273	6	PREDICTED: Bos mutus Yip1 interacting factor homolog B (S. cerevisiae) (YIF1B), mRNA
XM_005908283	0	PREDICTED: Bos mutus SWI/SNF related, matrix associated, actin dependent regulator of chromatin, subfamily a, member 1 (SMARCA1), transcript variant X3, mRNA
XM_005908288	0	PREDICTED: Bos mutus zinc finger, DHHC-type containing 9 (ZDHHC9), mRNA
XM_005908290	3	PREDICTED: Bos mutus UTP14A small subunit (SSU) processome component (UTP14A), transcript variant X1, mRNA
XM_005908330	3	PREDICTED: Bos mutus cytoplasmic FMR1 interacting protein 2 (CYFIP2), transcript variant X2, mRNA
XM_005908336	4	PREDICTED: Bos mutus SRY (sex determining region Y)-box 30 (SOX30), partial mRNA
XM_005908341	7	PREDICTED: Bos mutus adenosine deaminase domain containing 1 (testis-specific) (ADAD1), mRNA
XM_005908359	7	PREDICTED: Bos mutus ATP-binding cassette, sub-family C (CFTR/MRP), member 12 (ABCC12), mRNA
XM_005908362	4	PREDICTED: Bos mutus protein cordon-bleu (LOC102279612), mRNA
XM_005908413	7	PREDICTED: Bos mutus sterile alpha motif domain containing 15 (SAMD15), mRNA
XM_005908448	3	PREDICTED: Bos mutus adenylate kinase 1 (AK1), transcript variant X2, mRNA
XM_005908458	3	PREDICTED: Bos mutus solute carrier family 25 (mitochondrial carrier; phosphate carrier), member 25 (SLC25A25), transcript variant X3, mRNA
XM_005908481	3	PREDICTED: Bos mutus spectrin, alpha, non-erythrocytic 1 (SPTAN1), transcript variant X2, mRNA
XM_005908482	3	PREDICTED: Bos mutus spectrin, alpha, non-erythrocytic 1 (SPTAN1), transcript variant X3, mRNA
XM_005908483	3	PREDICTED: Bos mutus spectrin, alpha, non-erythrocytic 1 (SPTAN1), transcript variant X4, mRNA
XM_005908486	7	PREDICTED: Bos mutus zinc finger, DHHC-type containing 12 (ZDHHC12), mRNA
XM_005908509	7	PREDICTED: Bos mutus developmentally regulated GTP binding protein 1 (DRG1), mRNA
XM_005908567	3	PREDICTED: Bos mutus bridging integrator 1 (BIN1), transcript variant X9, mRNA
XM_005908573	4	PREDICTED: Bos mutus chromosome unknown open reading frame, human C2orf88 (LOC102276421), mRNA
XM_005908612	7	PREDICTED: Bos mutus NIMA-related kinase 11 (NEK11), mRNA
XM_005908621	7	PREDICTED: Bos mutus Leber congenital amaurosis 5-like (LCA5L), mRNA
XM_005908622	0	PREDICTED: Bos mutus SH3 domain binding glutamate-rich protein (SH3BGR), mRNA
XM_005908640	7	PREDICTED: Bos mutus zinc finger, MYND-type containing 19 (ZMYND19), mRNA
XM_005908713	3	PREDICTED: Bos mutus solute carrier family 44, member 3 (SLC44A3), transcript variant X3, mRNA
XM_005908715	0	PREDICTED: Bos mutus calponin 3, acidic (CNN3), transcript variant X1, mRNA
XM_005908724	0	PREDICTED: Bos mutus cathepsin C (CTSC), transcript variant X1, mRNA
XM_005908748	6	PREDICTED: Bos mutus phosphoribosyl pyrophosphate synthetase 1-like 1 (PRPS1L1), mRNA
XM_005908752	7	PREDICTED: Bos mutus hydrolethalus syndrome 1 (HYLS1), transcript variant X1, mRNA
XM_005908776	3	PREDICTED: Bos mutus phytanoyl-CoA dioxygenase domain containing 1 (PHYHD1), transcript variant X1, mRNA
XM_005908784	7	PREDICTED: Bos mutus N-terminal Xaa-Pro-Lys N-methyltransferase 1 (NTMT1), transcript variant X1, mRNA
XM_005908790	3	PREDICTED: Bos mutus formin binding protein 1 (FNBP1), mRNA
XM_005908810	3	PREDICTED: Bos mutus bromodomain and WD repeat domain containing 3 (BRWD3), transcript variant X1, mRNA
XM_005908816	7	PREDICTED: Bos mutus ubiquitin (LOC102281112), mRNA
XM_005908830	6	PREDICTED: Bos mutus multidrug resistance-associated protein 4 (LOC102285781), mRNA
XM_005908883	0	PREDICTED: Bos mutus transmembrane protein 176A (TMEM176A), transcript variant X1, mRNA
XM_005908884	0	PREDICTED: Bos mutus transmembrane protein 176B (TMEM176B), transcript variant X1, mRNA
XM_005908889	4	PREDICTED: Bos mutus NADH dehydrogenase (ubiquinone) Fe-S protein 8, 23kDa (NADH-coenzyme Q reductase) (NDUFS8), transcript variant X2, mRNA
XM_005908898	7	PREDICTED: Bos mutus metallothionein-like 5, testis-specific (tesmin) (MTL5), mRNA
XM_005908929	3	PREDICTED: Bos mutus armadillo repeat containing 8 (ARMC8), transcript variant X4, mRNA
XM_005908952	4	PREDICTED: Bos mutus coiled-coil domain containing 70 (CCDC70), mRNA
XM_005908966	7	PREDICTED: Bos mutus disintegrin and metalloproteinase domain-containing protein 1a (LOC102266247), mRNA
XM_005908968	4	PREDICTED: Bos mutus lipase, hormone-sensitive (LIPE), transcript variant X2, mRNA
XM_005908991	7	PREDICTED: Bos mutus DMRT-like family C2 (DMRTC2), transcript variant X1, mRNA
XM_005908993	7	PREDICTED: Bos mutus LY6/PLAUR domain containing 4 (LYPD4), mRNA
XM_005909008	4	PREDICTED: Bos mutus zinc and ring finger 4 (ZNRF4), mRNA
XM_005909024	6	PREDICTED: Bos mutus histone H2A-Bbd type 2/3 (LOC102284755), mRNA
XM_005909047	6	PREDICTED: Bos mutus interleukin 22 (IL22), transcript variant X1, mRNA
XM_005909072	3	PREDICTED: Bos mutus plexin B3 (PLXNB3), mRNA
XM_005909077	3	PREDICTED: Bos mutus host cell factor C1 (HCFC1), mRNA
XM_005909081	6	PREDICTED: Bos mutus transketolase-like 1 (TKTL1), transcript variant X1, mRNA
XM_005909086	7	PREDICTED: Bos mutus tetratricopeptide repeat domain 29 (TTC29), partial mRNA
XM_005909103	7	PREDICTED: Bos mutus thioredoxin reductase 3 (TXNRD3), mRNA
XM_005909108	3	PREDICTED: Bos mutus chemokine (C-X-C motif) ligand 10 (CXCL10), mRNA
XM_005909119	7	PREDICTED: Bos mutus THAP domain containing 6 (THAP6), partial mRNA
XM_005909134	2	PREDICTED: Bos mutus EF-hand calcium binding domain 9 (EFCAB9), transcript variant X1, mRNA
XM_005909225	4	PREDICTED: Bos mutus kelch domain containing 9 (KLHDC9), mRNA
XM_005909298	3	PREDICTED: Bos mutus sorbin and SH3 domain containing 2 (SORBS2), transcript variant X3, mRNA
XM_005909310	4	PREDICTED: Bos mutus LRP2 binding protein (LRP2BP), mRNA
XM_005909313	6	PREDICTED: Bos mutus cilia and flagella associated protein 97 (CFAP97), transcript variant X2, mRNA
XM_005909327	7	PREDICTED: Bos mutus t-complex-associated-testis-expressed 3 (TCTE3), mRNA
XM_005909371	6	PREDICTED: Bos mutus coiled-coil domain containing 36 (CCDC36), transcript variant X1, mRNA
XM_005909385	3	PREDICTED: Bos mutus galanin receptor 1 (GALR1), mRNA
XM_005909424	2	PREDICTED: Bos mutus DnaJ (Hsp40) homolog, subfamily B, member 7 (DNAJB7), mRNA
XM_005909468	4	PREDICTED: Bos mutus betaine--homocysteine S-methyltransferase 1 (LOC102286920), transcript variant X1, mRNA
XM_005909477	3	PREDICTED: Bos mutus solute carrier family 41 (magnesium transporter), member 1 (SLC41A1), mRNA
XM_005909502	0	PREDICTED: Bos mutus chordin (CHRD), transcript variant X1, mRNA
XM_005909532	0	PREDICTED: Bos mutus ATP-binding cassette, sub-family C (CFTR/MRP), member 5 (ABCC5), transcript variant X3, mRNA
XM_005909552	3	PREDICTED: Bos mutus transmembrane protein 119 (TMEM119), mRNA
XM_005909567	6	PREDICTED: Bos mutus zinc finger, AN1-type domain 4 (ZFAND4), mRNA
XM_005909571	2	PREDICTED: Bos mutus S100 calcium binding protein A12 (S100A12), transcript variant X5, mRNA
XM_005909577	4	PREDICTED: Bos mutus late cornified envelope-like proline-rich 1 (LELP1), mRNA
XM_005909594	3	PREDICTED: Bos mutus fibronectin 1 (FN1), transcript variant X1, mRNA
XM_005909598	0	PREDICTED: Bos mutus fibronectin 1 (FN1), transcript variant X7, mRNA
XM_005909601	3	PREDICTED: Bos mutus fibronectin 1 (FN1), transcript variant X12, mRNA
XM_005909602	6	PREDICTED: Bos mutus sperm associated antigen 16 (SPAG16), partial mRNA
XM_005909621	4	PREDICTED: Bos mutus ATP-binding cassette sub-family A member 3 (LOC102264932), partial mRNA
XM_005909643	7	PREDICTED: Bos mutus GLI pathogenesis-related 1 like 1 (GLIPR1L1), mRNA
XM_005909650	6	PREDICTED: Bos mutus solute carrier family 25, member 38 (SLC25A38), transcript variant X2, mRNA
XM_005909661	3	PREDICTED: Bos mutus cyclin-dependent kinase 18 (CDK18), mRNA
XM_005909664	4	PREDICTED: Bos mutus LEM domain containing 1 (LEMD1), mRNA
XM_005909671	7	PREDICTED: Bos mutus one cut homeobox 1 (ONECUT1), mRNA
XM_005909703	0	PREDICTED: Bos mutus paraoxonase 2 (PON2), mRNA
XM_005909712	2	PREDICTED: Bos mutus mitotic spindle positioning (MISP), mRNA
XM_005909723	0	PREDICTED: Bos mutus follistatin-like 3 (secreted glycoprotein) (FSTL3), mRNA
XM_005909726	7	PREDICTED: Bos mutus azurocidin 1 (AZU1), mRNA
XM_005909733	4	PREDICTED: Bos mutus gametocyte specific factor 1-like (GTSF1L), transcript variant X1, mRNA
XM_005909753	6	PREDICTED: Bos mutus dual specificity phosphatase DUPD1 (LOC102284019), mRNA
XM_005909760	3	PREDICTED: Bos mutus spectrin, beta, erythrocytic (SPTB), mRNA
XM_005909779	7	PREDICTED: Bos mutus occludin/ELL domain containing 1 (OCEL1), transcript variant X2, mRNA
XM_005909782	3	PREDICTED: Bos mutus anoctamin 8 (ANO8), mRNA
XM_005909796	0	PREDICTED: Bos mutus solute carrier family 22, member 17 (SLC22A17), transcript variant X1, mRNA
XM_005909797	0	PREDICTED: Bos mutus embryonal Fyn-associated substrate (EFS), transcript variant X1, mRNA
XM_005909812	7	PREDICTED: Bos mutus maelstrom spermatogenic transposon silencer (MAEL), transcript variant X1, mRNA
XM_005909820	7	PREDICTED: Bos mutus mitochondrial carrier 2 (MTCH2), mRNA
XM_005909822	7	PREDICTED: Bos mutus ATP/GTP binding protein-like 2 (AGBL2), mRNA
XM_005909825	0	PREDICTED: Bos mutus CDC-like kinase 1 (CLK1), mRNA
XM_005909863	7	PREDICTED: Bos mutus Ral GEF with PH domain and SH3 binding motif 2 (RALGPS2), transcript variant X1, mRNA
XM_005909865	4	PREDICTED: Bos mutus testis expressed 35 (TEX35), mRNA
XM_005909868	7	PREDICTED: Bos mutus endoplasmic reticulum oxidoreductase beta (ERO1B), mRNA
XM_005909886	7	PREDICTED: Bos mutus zinc finger protein 280B (ZNF280B), transcript variant X2, mRNA
XM_005909899	3	PREDICTED: Bos mutus arylsulfatase D (LOC102285788), partial mRNA
XM_005909924	7	PREDICTED: Bos mutus testis expressed 30 (TEX30), transcript variant X2, mRNA
XM_005909927	4	PREDICTED: Bos mutus coiled-coil domain containing 168 (CCDC168), mRNA
XM_005909946	7	PREDICTED: Bos mutus prokineticin 2 (PROK2), transcript variant X2, mRNA
XM_005909967	0	PREDICTED: Bos mutus growth factor receptor-bound protein 10 (GRB10), mRNA
XM_005910052	7	PREDICTED: Bos mutus G patch domain containing 2 (GPATCH2), transcript variant X1, mRNA
XM_005910054	7	PREDICTED: Bos mutus ecto-ADP-ribosyltransferase 5 (LOC102265495), partial mRNA
XM_005910082	7	PREDICTED: Bos mutus cilia and flagella associated protein 70 (CFAP70), mRNA
XM_005910086	3	PREDICTED: Bos mutus decorin (DCN), transcript variant X1, mRNA
XM_005910087	0	PREDICTED: Bos mutus decorin (DCN), transcript variant X2, mRNA
XM_005910090	3	PREDICTED: Bos mutus lumican (LUM), transcript variant X1, mRNA
XM_005910096	4	PREDICTED: Bos mutus serine/threonine/tyrosine kinase 1 (STYK1), mRNA
XM_005910156	0	PREDICTED: Bos mutus histone H2B type 2-E (LOC102278771), mRNA
XM_005910171	4	PREDICTED: Bos mutus EH domain binding protein 1 (EHBP1), transcript variant X3, mRNA
XM_005910182	4	PREDICTED: Bos mutus coiled-coil domain containing 54 (CCDC54), transcript variant X1, mRNA
XM_005910195	2	PREDICTED: Bos mutus retinaldehyde binding protein 1 (RLBP1), mRNA
XM_005910196	4	PREDICTED: Bos mutus abhydrolase domain containing 2 (ABHD2), mRNA
XM_005910203	7	PREDICTED: Bos mutus POM121 transmembrane nucleoporin-like 2 (POM121L2), mRNA
XM_005910249	7	PREDICTED: Bos mutus lysine (K)-specific demethylase 4D (KDM4D), mRNA
XM_005910257	7	PREDICTED: Bos mutus ataxin 3 (ATXN3), transcript variant X3, mRNA
XM_005910276	4	PREDICTED: Bos mutus TBC1 domain family, member 21 (TBC1D21), transcript variant X3, mRNA
XM_005910281	3	PREDICTED: Bos mutus nuclear factor of activated T-cells, cytoplasmic, calcineurin-dependent 4 (NFATC4), transcript variant X1, mRNA
XM_005910301	4	PREDICTED: Bos mutus chromosome unknown open reading frame, human C4orf17 (LOC102267383), mRNA
XM_005910324	7	PREDICTED: Bos mutus dynein, axonemal, heavy chain 17 (DNAH17), mRNA
XM_005910326	7	PREDICTED: Bos mutus baculoviral IAP repeat containing 5 (BIRC5), transcript variant X1, mRNA
XM_005910333	3	PREDICTED: Bos mutus transmembrane channel-like 8 (TMC8), mRNA
XM_005910350	4	PREDICTED: Bos mutus protein cordon-bleu (LOC102265020), mRNA
XM_005910365	7	PREDICTED: Bos mutus patched domain-containing protein 3 (LOC102270365), partial mRNA
XM_005910372	7	PREDICTED: Bos mutus acyl-CoA binding domain containing 7 (ACBD7), mRNA
XM_005910400	0	PREDICTED: Bos mutus homeobox D4 (HOXD4), mRNA
XM_005910428	4	PREDICTED: Bos mutus testis-specific serine kinase 6 (TSSK6), mRNA
XM_005910434	4	PREDICTED: Bos mutus cartilage intermediate layer protein 2 (CILP2), mRNA
XM_005910446	3	PREDICTED: Bos mutus protein GREB1 (LOC102273388), partial mRNA
XM_005910447	7	PREDICTED: Bos mutus interferon induced transmembrane protein 5 (IFITM5), mRNA
XM_005910466	4	PREDICTED: Bos mutus spermatogenesis associated 4 (SPATA4), transcript variant X1, mRNA
XM_005910467	7	PREDICTED: Bos mutus ankyrin repeat and SOCS box containing 5 (ASB5), mRNA
XM_005910482	7	PREDICTED: Bos mutus BRCA1-A complex subunit RAP80 (LOC102286169), partial mRNA
XM_005910507	0	PREDICTED: Bos mutus GTPase, IMAP family member 8 (GIMAP8), mRNA
XM_005910522	4	PREDICTED: Bos mutus hypothetical protein (LOC102275963), transcript variant X1, mRNA
XM_005910531	7	PREDICTED: Bos mutus dynein, axonemal, heavy chain 6 (DNAH6), partial mRNA
XM_005910549	3	PREDICTED: Bos mutus 2-hydroxyacyl-CoA lyase 1 (HACL1), transcript variant X3, mRNA
XM_005910592	6	PREDICTED: Bos mutus Fc receptor-like protein 2 (LOC102274744), mRNA
XM_005910597	2	PREDICTED: Bos mutus chromosome unknown open reading frame, human C8orf74 (LOC102276347), mRNA
XM_005910604	2	PREDICTED: Bos mutus gamma-aminobutyric acid (GABA) A receptor, gamma 2 (GABRG2), transcript variant X2, mRNA
XM_005910614	2	PREDICTED: Bos mutus N-acetyllactosaminide alpha-1,3-galactosyltransferase (LOC102282618), mRNA
XM_005910615	0	PREDICTED: Bos mutus N-acetyllactosaminide alpha-1,3-galactosyltransferase (LOC102282898), mRNA
XM_005910618	7	PREDICTED: Bos mutus tubulin tyrosine ligase-like family member 1 (TTLL1), mRNA
XM_005910637	2	PREDICTED: Bos mutus desumoylating isopeptidase 2 (DESI2), transcript variant X2, mRNA
XM_005910645	7	PREDICTED: Bos mutus chromosome unknown open reading frame, human C1orf101 (LOC102271330), mRNA
XM_005910647	2	PREDICTED: Bos mutus dedicator of cytokinesis 10 (DOCK10), transcript variant X2, mRNA
XM_005910695	0	PREDICTED: Bos mutus calsyntenin 3 (CLSTN3), transcript variant X1, mRNA
XM_005910725	0	PREDICTED: Bos mutus HtrA serine peptidase 3 (HTRA3), mRNA
XM_005910733	7	PREDICTED: Bos mutus chondroitin sulfate proteoglycan 5 (neuroglycan C) (CSPG5), mRNA
XM_005910738	7	PREDICTED: Bos mutus kinesin family member 9 (KIF9), mRNA
XM_005910759	6	PREDICTED: Bos mutus TBCC domain containing 1 (TBCCD1), transcript variant X1, mRNA
XM_005910764	6	PREDICTED: Bos mutus eukaryotic translation initiation factor 4A2 (EIF4A2), transcript variant X1, mRNA
XM_005910835	7	PREDICTED: Bos mutus late histone H2B.L4 (LOC102271042), mRNA
XM_005910838	0	PREDICTED: Bos mutus collagen, type IV, alpha 5 (COL4A5), transcript variant X2, mRNA
XM_005910845	3	PREDICTED: Bos mutus insulin receptor substrate 4 (IRS4), mRNA
XM_005910888	4	PREDICTED: Bos mutus BTB (POZ) domain containing 17 (BTBD17), mRNA
XM_005910921	3	PREDICTED: Bos mutus laminin, beta 1 (LAMB1), mRNA
XM_005910938	7	PREDICTED: Bos mutus RAD54-like 2 (S. cerevisiae) (RAD54L2), mRNA
XM_005910972	3	PREDICTED: Bos mutus casein kinase 1, gamma 3 (CSNK1G3), transcript variant X2, mRNA
XM_005910982	3	PREDICTED: Bos mutus NKG2-A/NKG2-B type II integral membrane protein (LOC102279719), transcript variant X2, mRNA
XM_005910999	7	PREDICTED: Bos mutus tripartite motif containing 69 (TRIM69), transcript variant X1, mRNA
XM_005911001	6	PREDICTED: Bos mutus chromosome unknown open reading frame, human C15orf43 (LOC102284958), partial mRNA
XM_005911031	3	PREDICTED: Bos mutus transmembrane protein 47 (TMEM47), mRNA
XM_005911032	4	PREDICTED: Bos mutus chromosome unknown open reading frame, human C14orf79 (LOC102272442), mRNA
XM_005911049	0	PREDICTED: Bos mutus heat shock 70 kDa protein 1B (LOC102278697), partial mRNA
XM_005911088	2	PREDICTED: Bos mutus ADP-ribosylation factor GTPase activating protein 1 (ARFGAP1), transcript variant X1, mRNA
XM_005911090	6	PREDICTED: Bos mutus ADP-ribosylation factor GTPase activating protein 1 (ARFGAP1), transcript variant X4, mRNA
XM_005911094	2	PREDICTED: Bos mutus sodium channel, voltage gated, type IV alpha subunit (SCN4A), mRNA
XM_005911100	7	PREDICTED: Bos mutus intercellular adhesion molecule 5 (LOC102272263), mRNA
XM_005911125	2	PREDICTED: Bos mutus intestinal-type alkaline phosphatase (LOC102280102), mRNA
XM_005911135	2	PREDICTED: Bos mutus RUN domain and cysteine-rich domain containing, Beclin 1-interacting protein (RUBCN), transcript variant X2, mRNA
XM_005911153	6	PREDICTED: Bos mutus KIAA1210 ortholog (KIAA1210), partial mRNA
XM_005911154	7	PREDICTED: Bos mutus uncharacterized LOC102268963 (LOC102268963), mRNA
XM_005911157	2	PREDICTED: Bos mutus serine protease 58 (LOC102270085), transcript variant X1, mRNA
XM_005911158	2	PREDICTED: Bos mutus probable inactive serine protease 58 (LOC102270368), mRNA
XM_005911159	7	PREDICTED: Bos mutus leucine rich repeat containing 49 (LRRC49), transcript variant X1, mRNA
XM_005911211	4	PREDICTED: Bos mutus family with sequence similarity 71, member B (FAM71B), mRNA
XM_005911228	7	PREDICTED: Bos mutus cyclic nucleotide gated channel alpha 3 (CNGA3), mRNA
XM_005911323	7	PREDICTED: Bos mutus stathmin-like 3 (STMN3), mRNA
XM_005911393	0	PREDICTED: Bos mutus non-specific lipid-transfer protein (LOC102283573), partial mRNA
XM_005911414	3	PREDICTED: Bos mutus myelin oligodendrocyte glycoprotein (MOG), transcript variant X5, mRNA
XM_005911424	7	PREDICTED: Bos mutus DnaJ (Hsp40) homolog, subfamily C, member 21 (DNAJC21), partial mRNA
XM_005911457	7	PREDICTED: Bos mutus polycystic kidney disease and receptor for egg jelly-related protein-like (LOC102283008), partial mRNA
XM_005911461	4	PREDICTED: Bos mutus disintegrin and metalloproteinase domain-containing protein 25-like (LOC102284963), partial mRNA
XM_005911472	3	PREDICTED: Bos mutus cytosolic 10-formyltetrahydrofolate dehydrogenase-like (LOC102265689), partial mRNA
XM_005911488	0	PREDICTED: Bos mutus pleckstrin 2 (PLEK2), mRNA
XM_005911506	3	PREDICTED: Bos mutus ubiquitin D (UBD), transcript variant X1, mRNA
XM_005911521	6	PREDICTED: Bos mutus ubiquitin associated protein 2-like (UBAP2L), transcript variant X3, mRNA
XM_005911522	3	PREDICTED: Bos mutus ubiquitin associated protein 2-like (UBAP2L), transcript variant X5, mRNA
XM_005911613	3	PREDICTED: Bos mutus ribonuclease 4-like (LOC102285996), partial mRNA
XM_005911672	4	PREDICTED: Bos mutus ubiquilin-3 (LOC102272225), mRNA
XM_005911699	3	PREDICTED: Bos mutus shisa family member 3 (SHISA3), mRNA
XM_005911719	7	PREDICTED: Bos mutus interleukin 4 induced 1 (IL4I1), mRNA
XM_005911725	7	PREDICTED: Bos mutus ring finger protein 38 (RNF38), mRNA
XM_005911744	7	PREDICTED: Bos mutus zinc finger protein 672 (ZNF672), mRNA
XM_005911749	7	PREDICTED: Bos mutus RIMS-binding protein 3B (LOC102277472), mRNA
XM_005911759	7	PREDICTED: Bos mutus WD repeat domain 78 (WDR78), mRNA
XM_005911810	7	PREDICTED: Bos mutus heat shock 70kDa protein 2 (HSPA2), mRNA
XM_005911823	4	PREDICTED: Bos mutus signal peptide peptidase like 2C (SPPL2C), mRNA
XM_005911841	7	PREDICTED: Bos mutus suppressor of cytokine signaling 7 (SOCS7), partial mRNA
XM_005911860	3	PREDICTED: Bos mutus ubiquitin specific peptidase 11 (USP11), mRNA
XM_005911904	4	PREDICTED: Bos mutus chromosome unknown open reading frame, human C7orf34 (LOC102275631), mRNA
XM_005911923	7	PREDICTED: Bos mutus chromosome unknown open reading frame, human C14orf142 (LOC102278568), mRNA
XM_005911964	7	PREDICTED: Bos mutus mitochondrial rRNA methyltransferase 1 (MRM1), mRNA
XM_005911994	0	PREDICTED: Bos mutus eukaryotic translation initiation factor 2, subunit 3 gamma, 52kDa (EIF2S3), mRNA
XM_005912004	7	PREDICTED: Bos mutus solute carrier family 2 (facilitated glucose transporter), member 3 (SLC2A3), mRNA
XM_014476267	3	PREDICTED: Bos mutus peroxidasin (PXDN), mRNA
XM_014476289	7	PREDICTED: Bos mutus glycerophosphodiester phosphodiesterase domain-containing protein 4-like (LOC102278578), partial mRNA
XM_014476290	4	PREDICTED: Bos mutus ubiquitin specific peptidase 49 (USP49), partial mRNA
XM_014476322	3	PREDICTED: Bos mutus SH3-domain GRB2-like 2 (SH3GL2), mRNA
XM_014476325	4	PREDICTED: Bos mutus tetratricopeptide repeat domain 39B (TTC39B), transcript variant X2, mRNA
XM_014476340	0	PREDICTED: Bos mutus spondin 2, extracellular matrix protein (SPON2), mRNA
XM_014476379	2	PREDICTED: Bos mutus chromosome unknown open reading frame, human C2orf74 (LOC102274722), mRNA
XM_014476382	7	PREDICTED: Bos mutus cilia and flagella associated protein 161 (CFAP161), transcript variant X1, mRNA
XM_014476401	6	PREDICTED: Bos mutus src kinase-associated phosphoprotein 2-B (LOC106700575), mRNA
XM_014476417	3	PREDICTED: Bos mutus myotubularin related protein 1 (MTMR1), transcript variant X2, mRNA
XM_014476426	6	PREDICTED: Bos mutus RAB guanine nucleotide exchange factor (GEF) 1 (RABGEF1), transcript variant X3, mRNA
XM_014476436	4	PREDICTED: Bos mutus uncharacterized LOC106700579 (LOC106700579), mRNA
XM_014476462	2	PREDICTED: Bos mutus germ cell associated 1 (GSG1), transcript variant X2, mRNA
XM_014476463	7	PREDICTED: Bos mutus glutamate receptor, ionotropic, N-methyl D-aspartate 2B (GRIN2B), mRNA
XM_014476476	6	PREDICTED: Bos mutus adhesion G protein-coupled receptor G7 (ADGRG7), transcript variant X2, mRNA
XM_014476494	4	PREDICTED: Bos mutus BTB (POZ) domain containing 16 (BTBD16), mRNA
XM_014476498	2	PREDICTED: Bos mutus ADP-ribosylation factor-like 5B (ARL5B), transcript variant X2, mRNA
XM_014476527	7	PREDICTED: Bos mutus calcium/calmodulin-dependent protein kinase IV (CAMK4), mRNA
XM_014476549	7	PREDICTED: Bos mutus cyclin-dependent kinase-like 3 (CDKL3), transcript variant X1, mRNA
XM_014476550	4	PREDICTED: Bos mutus cyclin-dependent kinase-like 3 (CDKL3), transcript variant X2, mRNA
XM_014476568	7	PREDICTED: Bos mutus calcium channel, voltage-dependent, beta subunit associated regulatory protein (CBARP), mRNA
XM_014476576	2	PREDICTED: Bos mutus receptor accessory protein 6 (REEP6), transcript variant X2, mRNA
XM_014476594	7	PREDICTED: Bos mutus 40S ribosomal protein S4, X isoform (LOC102268953), transcript variant X2, mRNA
XM_014476597	7	PREDICTED: Bos mutus peroxisomal, testis specific 1 (PXT1), mRNA
XM_014476610	3	PREDICTED: Bos mutus leucine rich repeat and fibronectin type III domain containing 1 (LRFN1), partial mRNA
XM_014476612	7	PREDICTED: Bos mutus delta-like 3 (Drosophila) (DLL3), mRNA
XM_014476631	3	PREDICTED: Bos mutus Fc fragment of IgG binding protein (FCGBP), mRNA
XM_014476636	7	PREDICTED: Bos mutus placental protein 13-like (LOC102273010), mRNA
XM_014476677	0	PREDICTED: Bos mutus fibrillin 3 (FBN3), mRNA
XM_014476690	7	PREDICTED: Bos mutus uncharacterized protein C6orf132-like (LOC106700616), mRNA
XM_014476702	4	PREDICTED: Bos mutus ELF1 homolog, elongation factor 1 (ELOF1), transcript variant X3, mRNA
XM_014476716	2	PREDICTED: Bos mutus peroxisomal biogenesis factor 11 gamma (PEX11G), transcript variant X6, mRNA
XM_014476724	3	PREDICTED: Bos mutus kelch-like family member 20 (KLHL20), transcript variant X3, mRNA
XM_014476745	7	PREDICTED: Bos mutus F-box protein 43 (FBXO43), mRNA
XM_014476746	2	PREDICTED: Bos mutus ets homologous factor (EHF), transcript variant X2, mRNA
XM_014476753	7	PREDICTED: Bos mutus AKT interacting protein (AKTIP), transcript variant X2, mRNA
XM_014476756	3	PREDICTED: Bos mutus glutathione S-transferase A2 (LOC102287938), partial mRNA
XM_014476775	3	PREDICTED: Bos mutus N-myc proto-oncogene protein (LOC102287886), mRNA
XM_014476793	7	PREDICTED: Bos mutus centrosomal protein 126kDa (CEP126), mRNA
XM_014476826	3	PREDICTED: Bos mutus SP110 nuclear body protein (SP110), mRNA
XM_014476836	4	PREDICTED: Bos mutus NME/NM23 family member 8 (NME8), mRNA
XM_014476868	6	PREDICTED: Bos mutus adenylate kinase 3 (AK3), transcript variant X3, mRNA
XM_014476872	7	PREDICTED: Bos mutus F-box and WD repeat domain containing 5 (FBXW5), partial mRNA
XM_014476894	7	PREDICTED: Bos mutus carboxypeptidase, vitellogenic-like (CPVL), mRNA
XM_014476931	4	PREDICTED: Bos mutus T-cell lymphoma invasion and metastasis 2 (TIAM2), mRNA
XM_014476938	0	PREDICTED: Bos mutus nuclear receptor subfamily 2, group F, member 2 (NR2F2), transcript variant X3, mRNA
XM_014476942	4	PREDICTED: Bos mutus family with sequence similarity 71, member D (FAM71D), transcript variant X1, mRNA
XM_014476951	7	PREDICTED: Bos mutus family with sequence similarity 178, member B (FAM178B), mRNA
XM_014476956	7	PREDICTED: Bos mutus BUB1 mitotic checkpoint serine/threonine kinase (BUB1), mRNA
XM_014476968	3	PREDICTED: Bos mutus complement component 4 binding protein, alpha (C4BPA), transcript variant X1, mRNA
XM_014476992	2	PREDICTED: Bos mutus myotilin (MYOT), transcript variant X2, mRNA
XM_014477045	7	PREDICTED: Bos mutus liprin-alpha-1-like (LOC102281883), mRNA
XM_014477056	6	PREDICTED: Bos mutus serine protease 40 (LOC102284872), mRNA
XM_014477063	2	PREDICTED: Bos mutus EF-hand calcium binding domain 1 (EFCAB1), transcript variant X3, mRNA
XM_014477111	2	PREDICTED: Bos mutus centrosomal protein 152kDa (CEP152), transcript variant X2, mRNA
XM_014477114	7	PREDICTED: Bos mutus centrosomal protein 44kDa (CEP44), transcript variant X2, mRNA
XM_014477127	4	PREDICTED: Bos mutus histone H2B type 1-M (LOC102278875), transcript variant X2, mRNA
XM_014477149	0	PREDICTED: Bos mutus T-box 2 (TBX2), mRNA
XM_014477168	7	PREDICTED: Bos mutus lipoxygenase homology domains 1 (LOXHD1), transcript variant X3, mRNA
XM_014477174	4	PREDICTED: Bos mutus RNA (guanine-7-) methyltransferase (RNMT), transcript variant X3, mRNA
XM_014477175	7	PREDICTED: Bos mutus cell death-inducing DFFA-like effector a (CIDEA), transcript variant X2, mRNA
XM_014477178	3	PREDICTED: Bos mutus solute carrier family 14 (urea transporter), member 1 (Kidd blood group) (SLC14A1), transcript variant X2, mRNA
XM_014477196	3	PREDICTED: Bos mutus differentially expressed in FDCP 8 homolog (mouse) (DEF8), mRNA
XM_014477197	7	PREDICTED: Bos mutus spire-type actin nucleation factor 2 (SPIRE2), mRNA
XM_014477335	3	PREDICTED: Bos mutus adaptor-related protein complex 1, sigma 1 subunit (AP1S1), transcript variant X2, mRNA
XM_014477336	0	PREDICTED: Bos mutus heat shock 27kDa protein 1 (HSPB1), mRNA
XM_014477351	4	PREDICTED: Bos mutus transmembrane protein 144 (TMEM144), partial mRNA
XM_014477365	6	PREDICTED: Bos mutus ubiquitin-conjugating enzyme E2A (UBE2A), transcript variant X2, mRNA
XM_014477367	3	PREDICTED: Bos mutus latent transforming growth factor beta binding protein 1 (LTBP1), transcript variant X2, mRNA
XM_014477383	7	PREDICTED: Bos mutus SHC SH2 domain-binding protein 1-like protein (LOC102274557), partial mRNA
XM_014477393	7	PREDICTED: Bos mutus stromal antigen 3 (STAG3), mRNA
XM_014477402	2	PREDICTED: Bos mutus family with sequence similarity 200, member A (FAM200A), mRNA
XM_014477422	0	PREDICTED: Bos mutus vav 3 guanine nucleotide exchange factor (VAV3), mRNA
XM_014477425	7	PREDICTED: Bos mutus organic solute carrier partner 1 (OSCP1), mRNA
XM_014477473	3	PREDICTED: Bos mutus solute carrier family 15 member 2 (LOC102277873), transcript variant X1, mRNA
XM_014477483	7	PREDICTED: Bos mutus Wiskott-Aldrich syndrome-like (WASL), transcript variant X2, mRNA
XM_014477488	7	PREDICTED: Bos mutus liprin-alpha-1-like (LOC102266560), mRNA
XM_014477526	2	PREDICTED: Bos mutus trophoblast Kunitz domain protein 1-like (LOC102265130), mRNA
XM_014477543	4	PREDICTED: Bos mutus fascin actin-bundling protein 3, testicular (FSCN3), mRNA
XM_014477554	4	PREDICTED: Bos mutus poliovirus receptor-related 3 (PVRL3), mRNA
XM_014477591	6	PREDICTED: Bos mutus leucine zipper-EF-hand containing transmembrane protein 2 (LETM2), transcript variant X2, mRNA
XM_014477599	0	PREDICTED: Bos mutus zinc finger protein 354B (LOC102274283), transcript variant X1, mRNA
XM_014477620	7	PREDICTED: Bos mutus testis expressed 15 (TEX15), mRNA
XM_014477632	0	PREDICTED: Bos mutus early B-cell factor 4 (EBF4), mRNA
XM_014477635	0	PREDICTED: Bos mutus ADAM metallopeptidase domain 33 (ADAM33), mRNA
XM_014477656	7	PREDICTED: Bos mutus histamine receptor H3 (HRH3), mRNA
XM_014477662	4	PREDICTED: Bos mutus cation channel, sperm associated 1 (CATSPER1), mRNA
XM_014477678	3	PREDICTED: Bos mutus F-box and leucine-rich repeat protein 18 (FBXL18), mRNA
XM_014477687	7	PREDICTED: Bos mutus ovo-like zinc finger 1 (OVOL1), mRNA
XM_014477718	2	PREDICTED: Bos mutus protein O-linked mannose N-acetylglucosaminyltransferase 1 (beta 1,2-) (POMGNT1), transcript variant X5, mRNA
XM_014477785	3	PREDICTED: Bos mutus C-type lectin domain family 18 member A (LOC102266169), mRNA
XM_014477796	7	PREDICTED: Bos mutus HRAS-like suppressor family, member 5 (HRASLS5), mRNA
XM_014477803	6	PREDICTED: Bos mutus basic proline-rich protein-like (LOC106700781), transcript variant X2, mRNA
XM_014477821	4	PREDICTED: Bos mutus G protein-coupled receptor kinase 4 (GRK4), mRNA
XM_014477847	4	PREDICTED: Bos mutus aldolase A, fructose-bisphosphate (ALDOA), transcript variant X2, mRNA
XM_014477849	6	PREDICTED: Bos mutus family with sequence similarity 57, member B (FAM57B), transcript variant X2, mRNA
XM_014477856	2	PREDICTED: Bos mutus tripartite motif containing 9 (TRIM9), transcript variant X2, mRNA
XM_014477865	7	PREDICTED: Bos mutus carbonic anhydrase XII (CA12), transcript variant X2, mRNA
XM_014477892	3	PREDICTED: Bos mutus coiled-coil domain containing 90B (CCDC90B), transcript variant X2, mRNA
XM_014477902	7	PREDICTED: Bos mutus centrosomal protein 72kDa (CEP72), mRNA
XM_014477904	0	PREDICTED: Bos mutus uronyl-2-sulfotransferase (UST), mRNA
XM_014477939	7	PREDICTED: Bos mutus outer dense fiber of sperm tails 4 (ODF4), mRNA
XM_014477957	4	PREDICTED: Bos mutus coiled-coil domain containing 152 (CCDC152), mRNA
XM_014477971	3	PREDICTED: Bos mutus aryl hydrocarbon receptor nuclear translocator (ARNT), transcript variant X2, mRNA
XM_014477977	7	PREDICTED: Bos mutus pleckstrin homology domain containing, family O member 1 (PLEKHO1), transcript variant X1, mRNA
XM_014477995	4	PREDICTED: Bos mutus myeloid/lymphoid or mixed-lineage leukemia; translocated to, 11 (MLLT11), transcript variant X2, mRNA
XM_014477998	7	PREDICTED: Bos mutus maestro heat-like repeat family member 2A (MROH2A), partial mRNA
XM_014478011	6	PREDICTED: Bos mutus cancer/testis antigen 2-like (LOC106700809), mRNA
XM_014478020	4	PREDICTED: Bos mutus phosphoseryl-tRNA kinase (PSTK), transcript variant X1, mRNA
XM_014478021	2	PREDICTED: Bos mutus protein FAM24B (LOC102267689), transcript variant X2, mRNA
XM_014478022	4	PREDICTED: Bos mutus family with sequence similarity 24, member A (FAM24A), transcript variant X1, mRNA
XM_014478041	3	PREDICTED: Bos mutus tetraspanin 4 (TSPAN4), transcript variant X3, mRNA
XM_014478050	7	PREDICTED: Bos mutus ELOVL fatty acid elongase 4 (ELOVL4), mRNA
XM_014478059	2	PREDICTED: Bos mutus RAD52 homolog, DNA repair protein (RAD52), transcript variant X2, mRNA
XM_014478088	0	PREDICTED: Bos mutus bone morphogenetic protein 1 (BMP1), mRNA
XM_014478128	6	PREDICTED: Bos mutus synaptogyrin 4 (SYNGR4), transcript variant X2, mRNA
XM_014478129	2	PREDICTED: Bos mutus sphingosine kinase 2 (SPHK2), transcript variant X2, mRNA
XM_014478153	7	PREDICTED: Bos mutus melanoma inhibitory activity protein 3-like (LOC106700828), mRNA
XM_014478154	7	PREDICTED: Bos mutus putative RNA exonuclease NEF-sp (LOC102270294), transcript variant X2, mRNA
XM_014478165	3	PREDICTED: Bos mutus protein tyrosine phosphatase, receptor type, f polypeptide (PTPRF), interacting protein (liprin), alpha 4 (PPFIA4), transcript variant X2, mRNA
XM_014478178	2	PREDICTED: Bos mutus zinc and ring finger 3 (ZNRF3), mRNA
XM_014478184	6	PREDICTED: Bos mutus mortality factor 4 like 2 (MORF4L2), transcript variant X1, mRNA
XM_014478200	2	PREDICTED: Bos mutus serpin B6 (LOC102267172), transcript variant X3, mRNA
XM_014478213	6	PREDICTED: Bos mutus ATP/GTP binding protein-like 5 (AGBL5), transcript variant X2, mRNA
XM_014478216	3	PREDICTED: Bos mutus EMI domain containing 1 (EMID1), transcript variant X1, mRNA
XM_014478218	3	PREDICTED: Bos mutus EMI domain containing 1 (EMID1), transcript variant X2, mRNA
XM_014478222	7	PREDICTED: Bos mutus DnaJ (Hsp40) homolog, subfamily C, member 5 gamma (DNAJC5G), transcript variant X2, mRNA
XM_014478236	4	PREDICTED: Bos mutus CDGSH iron sulfur domain 1 (CISD1), transcript variant X2, mRNA
XM_014478237	7	PREDICTED: Bos mutus CDGSH iron sulfur domain 1 (CISD1), transcript variant X3, mRNA
XM_014478240	7	PREDICTED: Bos mutus splicing factor 3a, subunit 1, 120kDa (SF3A1), transcript variant X2, mRNA
XM_014478248	3	PREDICTED: Bos mutus selenoprotein N, 1 (SEPN1), mRNA
XM_014478261	6	PREDICTED: Bos mutus progestin and adipoQ receptor family member VII (PAQR7), transcript variant X3, mRNA
XM_014478262	7	PREDICTED: Bos mutus progestin and adipoQ receptor family member VII (PAQR7), transcript variant X4, mRNA
XM_014478286	4	PREDICTED: Bos mutus ribophorin II (RPN2), transcript variant X1, mRNA
XM_014478288	7	PREDICTED: Bos mutus spermatogenesis-associated protein 21 (LOC102271059), mRNA
XM_014478332	7	PREDICTED: Bos mutus ecto-NOX disulfide-thiol exchanger 1 (ENOX1), mRNA
XM_014478377	0	PREDICTED: Bos mutus folate hydrolase 1B (FOLH1B), mRNA
XM_014478400	3	PREDICTED: Bos mutus granulocyte-macrophage colony-stimulating factor receptor subunit alpha-like (LOC106700860), mRNA
XM_014478402	0	PREDICTED: Bos mutus solute carrier family 25 (mitochondrial carrier; adenine nucleotide translocator), member 6 (SLC25A6), mRNA
XM_014478435	4	PREDICTED: Bos mutus uncharacterized LOC106700866 (LOC106700866), mRNA
XM_014478437	7	PREDICTED: Bos mutus leucine zipper protein 2 (LUZP2), transcript variant X2, mRNA
XM_014478446	3	PREDICTED: Bos mutus musculoskeletal, embryonic nuclear protein 1 (MUSTN1), transcript variant X1, mRNA
XM_014478465	0	PREDICTED: Bos mutus integrin, alpha 6 (ITGA6), mRNA
XM_014478475	6	PREDICTED: Bos mutus zinc finger protein 821 (ZNF821), transcript variant X2, mRNA
XM_014478484	3	PREDICTED: Bos mutus thymidine kinase 2, mitochondrial (TK2), transcript variant X2, mRNA
XM_014478491	6	PREDICTED: Bos mutus translin-associated factor X interacting protein 1 (TSNAXIP1), mRNA
XM_014478527	7	PREDICTED: Bos mutus sperm acrosome associated 3 (SPACA3), transcript variant X2, mRNA
XM_014478538	7	PREDICTED: Bos mutus leucine rich repeat containing 63 (LRRC63), mRNA
XM_014478547	4	PREDICTED: Bos mutus SRY (sex determining region Y)-box 6 (SOX6), transcript variant X2, mRNA
XM_014478576	7	PREDICTED: Bos mutus transmembrane protein 230 (LOC102278990), mRNA
XM_014478589	3	PREDICTED: Bos mutus interferon, gamma-inducible protein 16 (IFI16), mRNA
XM_014478600	3	PREDICTED: Bos mutus collagen, type XV, alpha 1 (COL15A1), partial mRNA
XM_014478648	2	PREDICTED: Bos mutus transmembrane protease, serine 13 (TMPRSS13), mRNA
XM_014478667	3	PREDICTED: Bos mutus transmembrane protein 59 (TMEM59), transcript variant X4, mRNA
XM_014478678	4	PREDICTED: Bos mutus interferon-inducible GTPase 5 (LOC102272755), mRNA
XM_014478699	0	PREDICTED: Bos mutus ribosomal protein L9 (RPL9), transcript variant X1, mRNA
XM_014478708	6	PREDICTED: Bos mutus X antigen family member 5-like (LOC102285381), transcript variant X1, mRNA
XM_014478722	3	PREDICTED: Bos mutus hephaestin (HEPH), mRNA
XM_014478741	7	PREDICTED: Bos mutus pituitary tumor-transforming 1 (PTTG1), transcript variant X1, mRNA
XM_014478742	6	PREDICTED: Bos mutus pituitary tumor-transforming 1 (PTTG1), transcript variant X2, mRNA
XM_014478744	6	PREDICTED: Bos mutus pituitary tumor-transforming 1 (PTTG1), transcript variant X6, mRNA
XM_014478745	7	PREDICTED: Bos mutus pituitary tumor-transforming 1 (PTTG1), transcript variant X7, mRNA
XM_014478771	4	PREDICTED: Bos mutus chromosome unknown open reading frame, human C6orf10 (LOC102265607), mRNA
XM_014478783	7	PREDICTED: Bos mutus tubulin tyrosine ligase-like family member 5 (TTLL5), mRNA
XM_014478790	0	PREDICTED: Bos mutus FYVE, RhoGEF and PH domain containing 1 (FGD1), mRNA
XM_014478791	3	PREDICTED: Bos mutus guanine nucleotide binding protein-like 3 (nucleolar)-like (GNL3L), transcript variant X2, mRNA
XM_014478793	0	PREDICTED: Bos mutus MAGE-like protein 2 (LOC102282031), mRNA
XM_014478794	3	PREDICTED: Bos mutus interleukin 1 receptor accessory protein (IL1RAP), transcript variant X2, mRNA
XM_014478795	7	PREDICTED: Bos mutus tetratricopeptide repeat domain 23-like (TTC23L), partial mRNA
XM_014478796	3	PREDICTED: Bos mutus BOLA class I histocompatibility antigen, alpha chain BL3-6-like (LOC102275624), mRNA
XM_014478807	7	PREDICTED: Bos mutus phosphatidylinositol glycan anchor biosynthesis, class Y (PIGY), mRNA
XM_014478811	3	PREDICTED: Bos mutus tyrosine kinase, non-receptor, 2 (TNK2), mRNA
XM_014478825	2	PREDICTED: Bos mutus WD repeat domain 53 (WDR53), transcript variant X2, mRNA
XM_014478826	0	PREDICTED: Bos mutus nuclear receptor binding protein 2 (NRBP2), mRNA
XM_014478857	3	PREDICTED: Bos mutus nuclear receptor coactivator 2 (NCOA2), mRNA
XM_014478867	0	PREDICTED: Bos mutus RNA-binding region (RNP1, RRM) containing 3 (RNPC3), transcript variant X1, mRNA
XM_014478873	7	PREDICTED: Bos mutus chromosome unknown open reading frame, human C17orf96 (LOC102281062), mRNA
XM_014478876	7	PREDICTED: Bos mutus leucine rich repeat containing 46 (LRRC46), transcript variant X2, mRNA
XM_014478894	7	PREDICTED: Bos mutus zona pellucida binding protein 2 (ZPBP2), transcript variant X1, mRNA
XM_014478907	2	PREDICTED: Bos mutus IQ domain-containing protein F5-like (LOC102277888), transcript variant X1, mRNA
XM_014478908	4	PREDICTED: Bos mutus IQ domain-containing protein F5-like (LOC102277888), transcript variant X2, mRNA
XM_014478926	6	PREDICTED: Bos mutus sorting nexin 3 (SNX3), transcript variant X2, mRNA
XM_014478934	6	PREDICTED: Bos mutus melanoma-associated antigen G1-like (LOC102274617), mRNA
XM_014478936	3	PREDICTED: Bos mutus secreted protein, acidic, cysteine-rich (osteonectin) (SPARC), transcript variant X2, mRNA
XM_014478996	7	PREDICTED: Bos mutus cell division cycle 20 (CDC20), mRNA
XM_014479004	3	PREDICTED: Bos mutus muscleblind-like splicing regulator 1 (MBNL1), transcript variant X6, mRNA
XM_014479006	3	PREDICTED: Bos mutus muscleblind-like splicing regulator 1 (MBNL1), transcript variant X8, mRNA
XM_014479007	3	PREDICTED: Bos mutus muscleblind-like splicing regulator 1 (MBNL1), transcript variant X9, mRNA
XM_014479016	7	PREDICTED: Bos mutus liprin-alpha-1-like (LOC102277689), partial mRNA
XM_014479038	3	PREDICTED: Bos mutus T-lymphocyte surface antigen Ly-9-like (LOC106700948), mRNA
XM_014479058	2	PREDICTED: Bos mutus family with sequence similarity 134, member B (FAM134B), mRNA
XM_014479066	7	PREDICTED: Bos mutus tudor domain containing 9 (TDRD9), partial mRNA
XM_014479085	7	PREDICTED: Bos mutus SUB1 homolog, transcriptional regulator (SUB1), transcript variant X2, mRNA
XM_014479094	7	PREDICTED: Bos mutus polyamine-modulated factor 1 (LOC102270398), mRNA
XM_014479095	4	PREDICTED: Bos mutus TSSK6 activating co-chaperone (TSACC), mRNA
XM_014479097	3	PREDICTED: Bos mutus lamin A/C (LMNA), transcript variant X4, mRNA
XM_014479112	7	PREDICTED: Bos mutus flavin adenine dinucleotide synthetase 1 (FLAD1), transcript variant X1, mRNA
XM_014479125	4	PREDICTED: Bos mutus chromosome unknown open reading frame, human C3orf20 (LOC102280977), mRNA
XM_014479141	7	PREDICTED: Bos mutus chromosome unknown open reading frame, human C16orf71 (LOC102276599), mRNA
XM_014479142	7	PREDICTED: Bos mutus cytochrome P450 2C31-like (LOC102268262), mRNA
XM_014479149	7	PREDICTED: Bos mutus laminin, alpha 3 (LAMA3), transcript variant X1, mRNA
XM_014479152	7	PREDICTED: Bos mutus chromosome unknown open reading frame, human C18orf8 (LOC102287440), mRNA
XM_014479166	7	PREDICTED: Bos mutus heterogeneous nuclear ribonucleoprotein F (LOC102265903), transcript variant X4, mRNA
XM_014479187	3	PREDICTED: Bos mutus myosin binding protein C, cardiac (MYBPC3), mRNA
XM_014479222	6	PREDICTED: Bos mutus clock circadian regulator (CLOCK), transcript variant X1, mRNA
XM_014479268	7	PREDICTED: Bos mutus eukaryotic translation initiation factor 1 (EIF1), transcript variant X3, mRNA
XM_014479290	0	PREDICTED: Bos mutus Rho-related BTB domain containing 3 (RHOBTB3), partial mRNA
XM_014479299	7	PREDICTED: Bos mutus archaelysin family metallopeptidase 2 (AMZ2), transcript variant X2, mRNA
XM_014479303	2	PREDICTED: Bos mutus uncharacterized LOC102273810 (LOC102273810), mRNA
XM_014479308	3	PREDICTED: Bos mutus regucalcin (RGN), transcript variant X3, mRNA
XM_014479325	4	PREDICTED: Bos mutus chromosome unknown open reading frame, human C7orf25 (LOC102280792), transcript variant X3, mRNA
XM_014479358	7	PREDICTED: Bos mutus hydrocephalus-inducing protein homolog (LOC102271818), mRNA
XM_014479367	0	PREDICTED: Bos mutus BRCA1/BRCA2-containing complex, subunit 3 (BRCC3), mRNA
XM_014479377	2	PREDICTED: Bos mutus EF-hand calcium binding domain 8 (EFCAB8), mRNA
[truncated: 1,385 more rows]
